# Supplementary material for: Population connectivity of pelagic megafauna in the Cuba-Mexico-United States triangle
Source: Sci Rep. 2019 Feb 7;9:1663. doi: 10.1038/s41598-018-38144-8 (PMC6367330; doi:10.1038/s41598-018-38144-8)
Supplement: Supplementary file 1 — Dataset 1 [file 41598_2018_38144_MOESM1_ESM.csv]

Blue Marlin	Longitude	Latitude	Season	White Marlin				Bluefin tuna				Yellowfin Tuna				Whale Shark				Tiger Shark				Scalloped Hammerhead				Mako Shark
Blue Marlin	-94.64	27.36	Summer	White Marlin	-94.63	27.83	Summer	Bluefin tuna	-91.29	26.49	Spring	Yellowfin Tuna	-88.39	28.31	Summer	Whale Shark	-90.91	28.05	Summer	Tiger Shark	-84.27	29.52	Summer	Scalloped Hammerhead	-89.66	28.66	Winter	Mako Shark	-85.79	25.15	Summer
Blue Marlin	-95.57	27.17	Summer	White Marlin	-94.42	27.80	Summer	Bluefin tuna	-91.11	26.65	Spring	Yellowfin Tuna	-88.23	28.17	Summer	Whale Shark	-91.06	27.97	Summer	Tiger Shark	-84.50	29.19	Summer	Scalloped Hammerhead	-88.57	29.21	Winter	Mako Shark	-86.44	24.95	Summer
Blue Marlin	-95.10	26.57	Summer	White Marlin	-94.23	27.76	Summer	Bluefin tuna	-91.12	26.97	Spring	Yellowfin Tuna	-88.16	28.01	Summer	Whale Shark	-90.98	27.78	Summer	Tiger Shark	-87.50	29.69	Summer	Scalloped Hammerhead	-88.44	29.20	Winter	Mako Shark	-86.90	24.37	Summer
Blue Marlin	-93.60	26.32	Summer	White Marlin	-94.43	27.68	Summer	Bluefin tuna	-91.34	27.31	Spring	Yellowfin Tuna	-87.98	27.80	Summer	Whale Shark	-91.15	27.60	Summer	Tiger Shark	-86.88	29.88	Summer	Scalloped Hammerhead	-88.57	29.21	Winter	Mako Shark	-87.17	23.83	Summer
Blue Marlin	-93.28	26.20	Summer	White Marlin	-94.48	28.03	Summer	Bluefin tuna	-91.62	27.61	Spring	Yellowfin Tuna	-87.81	27.51	Summer	Whale Shark	-91.22	27.33	Summer	Tiger Shark	-86.88	29.85	Summer	Scalloped Hammerhead	-96.53	27.73	Winter	Mako Shark	-87.29	23.57	Summer
Blue Marlin	-93.01	26.61	Summer	White Marlin	-94.53	27.95	Summer	Bluefin tuna	-91.89	27.86	Spring	Yellowfin Tuna	-87.88	27.33	Summer	Whale Shark	-91.44	26.94	Summer	Tiger Shark	-87.08	29.85	Summer	Scalloped Hammerhead	-96.49	27.79	Winter	Mako Shark	-87.25	23.67	Summer
Blue Marlin	-91.77	26.45	Summer	White Marlin	-94.68	28.12	Summer	Bluefin tuna	-92.16	28.00	Spring	Yellowfin Tuna	-87.99	27.43	Summer	Whale Shark	-91.48	26.64	Summer	Tiger Shark	-87.08	29.85	Fall	Scalloped Hammerhead	-96.01	27.68	Winter	Mako Shark	-87.18	23.60	Summer
Blue Marlin	-88.83	27.36	Summer	White Marlin	-94.87	28.42	Summer	Bluefin tuna	-92.19	28.01	Spring	Yellowfin Tuna	-88.04	27.53	Summer	Whale Shark	-91.80	26.32	Summer	Tiger Shark	-87.15	29.75	Fall	Scalloped Hammerhead	-96.61	27.87	Winter	Mako Shark	-87.13	22.94	Summer
Blue Marlin	-87.53	27.43	Summer	White Marlin	-94.96	28.07	Summer	Bluefin tuna	-91.96	27.95	Spring	Yellowfin Tuna	-88.14	27.65	Summer	Whale Shark	-91.88	26.10	Summer	Tiger Shark	-87.23	29.63	Fall	Scalloped Hammerhead	-96.07	28.02	Winter	Mako Shark	-87.05	22.70	Summer
Blue Marlin	-87.20	27.17	Summer	White Marlin	-95.17	27.91	Summer	Bluefin tuna	-91.72	27.83	Spring	Yellowfin Tuna	-88.38	27.76	Summer	Whale Shark	-91.82	25.87	Summer	Tiger Shark	-87.23	29.63	Fall	Scalloped Hammerhead	-96.58	28.13	Winter	Mako Shark	-86.72	22.33	Summer
Blue Marlin	-87.73	26.65	Summer	White Marlin	-95.22	27.87	Summer	Bluefin tuna	-91.61	27.69	Spring	Yellowfin Tuna	-88.47	27.79	Summer	Whale Shark	-91.57	25.55	Summer	Tiger Shark	-87.35	29.63	Fall	Scalloped Hammerhead	-96.49	27.74	Winter	Mako Shark	-86.74	22.37	Summer
Blue Marlin	-88.71	26.62	Summer	White Marlin	-95.33	27.99	Summer	Bluefin tuna	-91.61	27.51	Spring	Yellowfin Tuna	-88.36	27.95	Summer	Whale Shark	-91.27	25.11	Summer	Tiger Shark	-87.38	29.63	Fall	Scalloped Hammerhead	-96.62	27.78	Winter	Mako Shark	-86.92	22.45	Summer
Blue Marlin	-89.35	26.32	Summer	White Marlin	-95.49	27.89	Summer	Bluefin tuna	-91.75	27.31	Spring	Yellowfin Tuna	-88.23	28.00	Summer	Whale Shark	-91.00	24.95	Summer	Tiger Shark	-87.38	29.63	Fall	Scalloped Hammerhead	-96.50	27.79	Winter	Mako Shark	-86.63	22.48	Summer
Blue Marlin	-90.19	26.09	Summer	White Marlin	-95.44	27.84	Summer	Bluefin tuna	-91.81	27.08	Spring	Yellowfin Tuna	-88.07	28.07	Summer	Whale Shark	-90.05	24.64	Summer	Tiger Shark	-87.43	29.63	Fall	Scalloped Hammerhead	-96.28	27.79	Winter	Mako Shark	-86.65	22.39	Summer
Blue Marlin	-90.47	26.21	Summer	White Marlin	-95.61	27.94	Summer	Bluefin tuna	-91.73	26.89	Spring	Yellowfin Tuna	-87.83	28.09	Summer	Whale Shark	-89.61	24.50	Summer	Tiger Shark	-87.53	29.63	Fall	Scalloped Hammerhead	-96.29	27.79	Winter	Mako Shark	-86.71	22.35	Summer
Blue Marlin	-92.48	25.86	Summer	White Marlin	-95.56	28.02	Summer	Bluefin tuna	-91.51	26.81	Spring	Yellowfin Tuna	-87.48	28.15	Summer	Whale Shark	-88.98	24.46	Summer	Tiger Shark	-87.53	29.63	Fall	Scalloped Hammerhead	-95.89	27.98	Winter	Mako Shark	-86.64	22.37	Summer
Blue Marlin	-93.29	22.68	Fall	White Marlin	-95.52	27.79	Summer	Bluefin tuna	-91.04	26.81	Spring	Yellowfin Tuna	-87.38	28.26	Summer	Whale Shark	-88.63	24.34	Summer	Tiger Shark	-87.45	29.63	Fall	Scalloped Hammerhead	-96.02	28.17	Winter	Mako Shark	-86.40	22.34	Summer
Blue Marlin	-93.38	21.34	Fall	White Marlin	-95.31	27.64	Summer	Bluefin tuna	-90.35	26.90	Spring	Yellowfin Tuna	-87.46	28.22	Summer	Whale Shark	-88.50	24.41	Summer	Tiger Shark	-87.38	29.63	Fall	Scalloped Hammerhead	-96.57	27.61	Winter	Mako Shark	-86.81	22.51	Summer
Blue Marlin	-93.53	20.33	Fall	White Marlin	-95.33	27.67	Summer	Bluefin tuna	-89.59	27.04	Spring	Yellowfin Tuna	-87.41	28.24	Summer	Whale Shark	-88.15	24.18	Summer	Tiger Shark	-87.38	29.63	Fall	Scalloped Hammerhead	-96.44	27.80	Winter	Mako Shark	-86.68	22.73	Summer
Blue Marlin	-94.43	20.47	Fall	White Marlin	-95.14	27.47	Summer	Bluefin tuna	-89.08	27.28	Spring	Yellowfin Tuna	-87.45	28.26	Summer	Whale Shark	-87.96	23.88	Summer	Tiger Shark	-87.33	29.85	Fall	Scalloped Hammerhead	-96.32	28.07	Winter	Mako Shark	-86.84	22.51	Summer
Blue Marlin	-95.21	20.92	Fall	White Marlin	-94.91	27.39	Summer	Bluefin tuna	-88.84	27.44	Spring	Yellowfin Tuna	-87.36	28.27	Summer	Whale Shark	-87.43	23.73	Summer	Tiger Shark	-87.13	30.13	Fall	Scalloped Hammerhead	-96.24	27.92	Winter	Mako Shark	-86.76	22.50	Summer
Blue Marlin	-88.06	28.86	Summer	White Marlin	-94.86	27.27	Summer	Bluefin tuna	-88.67	27.41	Spring	Yellowfin Tuna	-87.28	28.28	Summer	Whale Shark	-87.07	23.57	Summer	Tiger Shark	-87.13	30.13	Fall	Scalloped Hammerhead	-96.61	27.42	Winter	Mako Shark	-86.45	22.40	Summer
Blue Marlin	-89.89	27.36	Summer	White Marlin	-94.66	27.17	Summer	Bluefin tuna	-88.35	27.26	Spring	Yellowfin Tuna	-87.27	28.39	Summer	Whale Shark	-86.96	22.96	Summer	Tiger Shark	-87.13	30.13	Fall	Scalloped Hammerhead	-96.38	27.86	Winter	Mako Shark	-86.48	22.37	Summer
Blue Marlin	-89.46	26.49	Summer	White Marlin	-94.71	27.10	Summer	Bluefin tuna	-87.80	27.00	Spring	Yellowfin Tuna	-87.85	28.83	Summer	Whale Shark	-86.89	22.76	Summer	Tiger Shark	-87.13	30.13	Fall	Scalloped Hammerhead	-96.60	27.46	Winter	Mako Shark	-86.76	22.41	Summer
Blue Marlin	-88.45	26.59	Summer	White Marlin	-94.58	27.10	Summer	Bluefin tuna	-86.91	26.66	Spring	Yellowfin Tuna	-88.39	28.31	Summer	Whale Shark	-86.73	22.60	Summer	Tiger Shark	-87.13	29.90	Fall	Scalloped Hammerhead	-89.55	28.63	Winter	Mako Shark	-86.71	22.33	Summer
Blue Marlin	-88.86	26.54	Summer	White Marlin	-94.71	27.13	Summer	Bluefin tuna	-85.64	26.28	Spring	Yellowfin Tuna	-88.25	28.31	Summer	Whale Shark	-86.64	22.53	Summer	Tiger Shark	-87.13	30.05	Fall	Scalloped Hammerhead	-89.55	28.63	Winter	Mako Shark	-86.74	22.32	Summer
Blue Marlin	-89.59	27.05	Summer	White Marlin	-94.94	26.95	Summer	Bluefin tuna	-84.47	25.80	Spring	Yellowfin Tuna	-87.94	28.19	Summer	Whale Shark	-86.64	22.58	Summer	Tiger Shark	-87.13	30.13	Fall	Scalloped Hammerhead	-89.56	28.64	Winter	Mako Shark	-86.74	22.25	Summer
Blue Marlin	-89.62	27.12	Summer	White Marlin	-95.12	26.94	Summer	Bluefin tuna	-83.57	24.99	Spring	Yellowfin Tuna	-87.49	28.12	Summer	Whale Shark	-86.55	22.77	Summer	Tiger Shark	-87.13	30.13	Fall	Scalloped Hammerhead	-89.57	28.60	Winter	Mako Shark	-86.61	22.36	Summer
Blue Marlin	-89.59	26.93	Summer	White Marlin	-95.28	26.91	Summer	Bluefin tuna	-82.69	24.24	Spring	Yellowfin Tuna	-87.16	27.94	Summer	Whale Shark	-86.49	22.99	Summer	Tiger Shark	-87.13	30.13	Fall	Scalloped Hammerhead	-89.56	28.64	Winter	Mako Shark	-86.66	22.41	Summer
Blue Marlin	-89.90	26.36	Summer	White Marlin	-95.44	26.95	Summer	Bluefin tuna	-81.09	24.44	Spring	Yellowfin Tuna	-86.88	27.92	Summer	Whale Shark	-86.70	23.01	Summer	Tiger Shark	-87.13	30.13	Fall	Scalloped Hammerhead	-89.60	28.56	Winter	Mako Shark	-86.69	22.51	Summer
Blue Marlin	-91.23	26.01	Summer	White Marlin	-95.46	26.79	Summer	Bluefin tuna	-79.59	25.14	Spring	Yellowfin Tuna	-86.68	27.94	Summer	Whale Shark	-86.58	23.20	Summer	Tiger Shark	-87.13	30.13	Fall	Scalloped Hammerhead	-89.56	28.62	Winter	Mako Shark	-86.71	22.54	Summer
Blue Marlin	-91.24	25.84	Summer	White Marlin	-95.42	26.65	Summer	Bluefin tuna	-76.67	27.32	Spring	Yellowfin Tuna	-86.49	27.94	Summer	Whale Shark	-86.71	23.59	Summer	Tiger Shark	-87.13	30.13	Fall	Scalloped Hammerhead	-89.57	28.72	Winter	Mako Shark	-86.55	22.58	Summer
Blue Marlin	-91.54	25.87	Summer	White Marlin	-95.42	26.56	Summer	Bluefin tuna	-76.10	27.55	Spring	Yellowfin Tuna	-86.50	27.79	Summer	Whale Shark	-86.91	23.66	Summer	Tiger Shark	-87.13	30.13	Fall	Scalloped Hammerhead	-89.65	28.66	Winter	Mako Shark	-86.40	22.66	Summer
Blue Marlin	-91.66	25.80	Summer	White Marlin	-95.47	26.70	Summer	Bluefin tuna	-75.52	27.70	Spring	Yellowfin Tuna	-86.65	27.65	Summer	Whale Shark	-86.90	23.75	Summer	Tiger Shark	-87.13	30.13	Fall	Scalloped Hammerhead	-89.65	28.66	Winter	Mako Shark	-86.27	22.58	Summer
Blue Marlin	-92.11	25.89	Summer	White Marlin	-95.38	26.74	Summer	Bluefin tuna	-74.88	27.81	Spring	Yellowfin Tuna	-86.54	27.64	Summer	Whale Shark	-86.86	23.92	Summer	Tiger Shark	-86.88	30.13	Fall	Scalloped Hammerhead	-89.62	28.66	Winter	Mako Shark	-86.22	22.56	Summer
Blue Marlin	-92.22	26.28	Summer	White Marlin	-95.29	26.77	Summer	Bluefin tuna	-74.19	27.92	Spring	Yellowfin Tuna	-86.73	27.43	Summer	Whale Shark	-86.68	24.17	Summer	Tiger Shark	-86.78	30.13	Fall	Scalloped Hammerhead	-89.66	28.59	Winter	Mako Shark	-86.24	22.65	Summer
Blue Marlin	-92.69	26.64	Summer	White Marlin	-95.49	26.70	Summer	Bluefin tuna	-73.36	28.16	Spring	Yellowfin Tuna	-86.71	27.37	Summer	Whale Shark	-86.65	24.23	Summer	Tiger Shark	-86.68	30.13	Fall	Scalloped Hammerhead	-89.70	28.58	Winter	Mako Shark	-85.93	22.78	Fall
Blue Marlin	-92.96	26.54	Summer	White Marlin	-95.84	26.53	Summer	Bluefin tuna	-72.62	28.51	Spring	Yellowfin Tuna	-86.48	27.48	Summer	Whale Shark	-86.79	24.11	Summer	Tiger Shark	-86.55	30.13	Fall	Scalloped Hammerhead	-89.18	28.90	Winter	Mako Shark	-86.50	23.02	Fall
Blue Marlin	-92.91	26.60	Summer	White Marlin	-95.98	26.61	Summer	Bluefin tuna	-72.14	28.90	Spring	Yellowfin Tuna	-86.25	27.55	Summer	Whale Shark	-87.17	24.20	Summer	Tiger Shark	-86.35	30.13	Fall	Scalloped Hammerhead	-88.68	29.46	Winter	Mako Shark	-86.78	22.48	Fall
Blue Marlin	-92.93	27.02	Summer	White Marlin	-96.05	26.43	Summer	Bluefin tuna	-71.61	29.30	Spring	Yellowfin Tuna	-86.14	27.66	Summer	Whale Shark	-87.19	24.14	Summer	Tiger Shark	-86.35	30.13	Fall	Scalloped Hammerhead	-88.48	29.74	Winter	Mako Shark	-86.85	22.53	Fall
Blue Marlin	-93.62	26.90	Summer	White Marlin	-96.01	26.21	Summer	Bluefin tuna	-70.96	29.76	Spring	Yellowfin Tuna	-86.03	27.75	Summer	Whale Shark	-87.18	24.10	Summer	Tiger Shark	-86.38	30.13	Fall	Scalloped Hammerhead	-88.58	29.22	Winter	Mako Shark	-86.79	22.59	Fall
Blue Marlin	-93.17	26.28	Summer	White Marlin	-96.11	25.98	Summer	Bluefin tuna	-70.32	30.28	Spring	Yellowfin Tuna	-86.13	27.85	Summer	Whale Shark	-87.18	24.28	Summer	Tiger Shark	-94.77	28.63	Summer	Scalloped Hammerhead	-88.60	29.58	Winter	Mako Shark	-86.75	22.31	Fall
Blue Marlin	-93.90	26.26	Summer	White Marlin	-96.10	26.02	Summer	Bluefin tuna	-69.86	30.77	Spring	Yellowfin Tuna	-86.15	27.81	Summer	Whale Shark	-87.31	24.55	Summer	Tiger Shark	-94.37	28.33	Summer	Scalloped Hammerhead	-88.38	29.38	Winter	Mako Shark	-86.59	22.20	Fall
Blue Marlin	-93.09	26.29	Summer	White Marlin	-96.26	26.00	Summer	Bluefin tuna	-69.61	31.12	Spring	Yellowfin Tuna	-86.36	28.02	Summer	Whale Shark	-87.39	24.73	Summer	Tiger Shark	-95.24	28.61	Summer	Scalloped Hammerhead	-88.42	29.27	Winter	Mako Shark	-86.62	22.37	Fall
Blue Marlin	-94.20	26.46	Summer	White Marlin	-96.26	26.31	Summer	Bluefin tuna	-69.34	31.30	Spring	Yellowfin Tuna	-86.89	28.13	Summer	Whale Shark	-87.38	25.01	Summer	Tiger Shark	-94.99	28.58	Summer	Scalloped Hammerhead	-88.54	29.22	Winter	Mako Shark	-86.71	22.40	Fall
Blue Marlin	-94.18	26.82	Summer	White Marlin	-96.28	25.98	Summer	Bluefin tuna	-68.84	31.37	Spring	Yellowfin Tuna	-87.43	28.35	Summer	Whale Shark	-87.36	24.94	Summer	Tiger Shark	-94.26	28.18	Summer	Scalloped Hammerhead	-88.57	29.21	Winter	Mako Shark	-86.85	22.48	Fall
Blue Marlin	-94.34	27.41	Summer	White Marlin	-96.06	25.96	Summer	Bluefin tuna	-68.07	31.42	Spring	Yellowfin Tuna	-87.58	28.46	Summer	Whale Shark	-87.23	25.09	Summer	Tiger Shark	-93.93	28.65	Summer	Scalloped Hammerhead	-88.57	29.23	Winter	Mako Shark	-86.82	22.67	Fall
Blue Marlin	-94.55	27.80	Summer	White Marlin	-95.90	25.78	Summer	Bluefin tuna	-67.35	31.57	Spring	Yellowfin Tuna	-88.12	28.38	Summer	Whale Shark	-86.77	25.39	Summer	Tiger Shark	-93.50	29.12	Summer	Scalloped Hammerhead	-88.28	29.92	Winter	Mako Shark	-86.87	22.62	Fall
Blue Marlin	-94.40	27.72	Summer	White Marlin	-95.78	25.12	Summer	Bluefin tuna	-67.04	31.79	Spring	Yellowfin Tuna	-88.18	28.37	Summer	Whale Shark	-86.61	25.48	Summer	Tiger Shark	-93.71	29.03	Summer	Scalloped Hammerhead	-88.32	29.66	Winter	Mako Shark	-86.68	22.53	Fall
Blue Marlin	-94.11	27.57	Summer	White Marlin	-95.88	24.83	Fall	Bluefin tuna	-67.15	31.97	Spring	Yellowfin Tuna	-88.22	28.38	Summer	Whale Shark	-86.44	25.51	Summer	Tiger Shark	-93.59	28.52	Summer	Scalloped Hammerhead	-88.36	29.92	Winter	Mako Shark	-86.70	22.53	Fall
Blue Marlin	-93.97	27.49	Summer	White Marlin	-95.82	24.66	Fall	Bluefin tuna	-67.61	32.09	Spring	Yellowfin Tuna	-88.12	28.31	Summer	Whale Shark	-86.37	25.81	Summer	Tiger Shark	-93.35	28.81	Fall	Scalloped Hammerhead	-89.36	28.24	Winter	Mako Shark	-86.99	22.34	Fall
Blue Marlin	-93.82	27.41	Summer	White Marlin	-95.70	24.56	Fall	Bluefin tuna	-67.95	32.10	Spring	Yellowfin Tuna	-88.05	28.32	Summer	Whale Shark	-86.33	25.87	Summer	Tiger Shark	-93.45	28.84	Fall	Scalloped Hammerhead	-89.55	28.64	Winter	Mako Shark	-86.73	22.48	Fall
Blue Marlin	-93.68	27.33	Summer	White Marlin	-95.60	24.25	Fall	Bluefin tuna	-67.90	32.04	Spring	Yellowfin Tuna	-88.11	28.36	Summer	Whale Shark	-86.28	25.72	Summer	Tiger Shark	-93.28	28.39	Fall	Scalloped Hammerhead	-89.43	28.63	Winter	Mako Shark	-86.80	22.58	Fall
Blue Marlin	-93.53	27.26	Summer	White Marlin	-95.28	24.15	Fall	Bluefin tuna	-67.81	31.97	Spring	Yellowfin Tuna	-88.17	28.23	Summer	Whale Shark	-86.35	25.69	Summer	Tiger Shark	-92.13	28.28	Fall	Scalloped Hammerhead	-89.63	28.68	Winter	Mako Shark	-86.79	22.43	Fall
Blue Marlin	-93.39	27.18	Summer	White Marlin	-95.22	24.08	Fall	Bluefin tuna	-67.74	31.91	Spring	Yellowfin Tuna	-88.08	28.13	Summer	Whale Shark	-86.33	25.67	Summer	Tiger Shark	-91.21	28.19	Fall	Scalloped Hammerhead	-89.36	28.24	Winter	Mako Shark	-86.71	22.46	Fall
Blue Marlin	-93.96	27.50	Summer	White Marlin	-95.39	23.84	Fall	Bluefin tuna	-67.72	31.81	Spring	Yellowfin Tuna	-88.06	28.06	Summer	Whale Shark	-86.29	25.72	Summer	Tiger Shark	-89.28	27.87	Fall	Scalloped Hammerhead	-95.61	27.30	Winter	Mako Shark	-86.75	22.40	Fall
Blue Marlin	-93.96	28.56	Summer	White Marlin	-95.25	24.02	Fall	Bluefin tuna	-67.64	31.72	Spring	Yellowfin Tuna	-87.88	28.00	Summer	Whale Shark	-86.08	25.60	Summer	Tiger Shark	-87.55	28.13	Fall	Scalloped Hammerhead	-95.60	27.27	Winter	Mako Shark	-86.89	22.49	Fall
Blue Marlin	-93.98	28.55	Summer	White Marlin	-95.36	24.03	Fall	Bluefin tuna	-67.43	31.74	Spring	Yellowfin Tuna	-87.50	27.90	Summer	Whale Shark	-86.10	25.27	Summer	Tiger Shark	-86.88	28.64	Fall	Scalloped Hammerhead	-89.36	28.24	Winter	Mako Shark	-86.95	22.51	Fall
Blue Marlin	-93.56	28.27	Summer	White Marlin	-95.34	23.97	Fall	Bluefin tuna	-67.12	31.85	Spring	Yellowfin Tuna	-87.43	27.66	Summer	Whale Shark	-86.11	25.27	Summer	Tiger Shark	-87.10	27.87	Fall	Scalloped Hammerhead	-89.36	28.24	Winter	Mako Shark	-86.68	22.56	Fall
Blue Marlin	-91.96	27.97	Summer	White Marlin	-95.34	23.92	Fall	Bluefin tuna	-66.82	32.05	Spring	Yellowfin Tuna	-87.31	27.58	Summer	Whale Shark	-86.10	24.93	Summer	Tiger Shark	-86.53	26.93	Fall	Scalloped Hammerhead	-96.85	27.21	Winter	Mako Shark	-86.86	22.81	Fall
Blue Marlin	-91.76	27.83	Summer	White Marlin	-95.30	23.89	Fall	Bluefin tuna	-66.67	32.33	Spring	Yellowfin Tuna	-87.30	27.31	Summer	Whale Shark	-86.11	24.67	Summer	Tiger Shark	-85.97	26.38	Fall	Scalloped Hammerhead	-96.93	27.29	Winter	Mako Shark	-86.81	22.47	Fall
Blue Marlin	-91.75	27.41	Summer	White Marlin	-95.40	23.61	Fall	Bluefin tuna	-66.44	32.56	Spring	Yellowfin Tuna	-87.50	27.05	Summer	Whale Shark	-85.97	24.85	Summer	Tiger Shark	-85.97	25.74	Fall	Scalloped Hammerhead	-96.68	27.34	Winter	Mako Shark	-86.85	22.48	Fall
Blue Marlin	-91.31	27.53	Summer	White Marlin	-95.46	23.45	Fall	Bluefin tuna	-66.28	32.79	Spring	Yellowfin Tuna	-87.30	26.81	Summer	Whale Shark	-86.05	24.76	Summer	Tiger Shark	-85.82	25.38	Fall	Scalloped Hammerhead	-96.22	26.48	Winter	Mako Shark	-86.80	22.50	Fall
Blue Marlin	-90.99	27.82	Summer	White Marlin	-95.72	23.36	Fall	Bluefin tuna	-66.07	33.06	Spring	Yellowfin Tuna	-87.11	26.56	Summer	Whale Shark	-85.95	24.53	Summer	Tiger Shark	-84.74	26.26	Fall	Scalloped Hammerhead	-96.75	26.93	Winter	Mako Shark	-86.43	22.18	Fall
Blue Marlin	-89.85	27.77	Summer	White Marlin	-95.96	23.31	Fall	Bluefin tuna	-65.83	33.38	Spring	Yellowfin Tuna	-86.97	26.46	Summer	Whale Shark	-86.27	24.57	Summer	Tiger Shark	-86.45	26.64	Fall	Scalloped Hammerhead	-96.71	27.23	Winter	Mako Shark	-86.78	22.44	Fall
Blue Marlin	-90.22	26.86	Summer	White Marlin	-96.06	23.20	Fall	Bluefin tuna	-65.65	33.75	Spring	Yellowfin Tuna	-86.80	26.31	Summer	Whale Shark	-86.34	24.37	Summer	Tiger Shark	-86.22	25.49	Fall	Scalloped Hammerhead	-96.61	27.53	Winter	Mako Shark	-86.93	22.52	Fall
Blue Marlin	-88.79	25.97	Summer	White Marlin	-96.36	23.36	Fall	Bluefin tuna	-65.65	34.10	Spring	Yellowfin Tuna	-86.47	26.09	Summer	Whale Shark	-86.25	24.04	Fall	Tiger Shark	-84.58	26.52	Fall	Scalloped Hammerhead	-96.56	27.60	Winter	Mako Shark	-86.96	22.54	Fall
Blue Marlin	-88.76	25.50	Summer	White Marlin	-96.40	23.39	Fall	Bluefin tuna	-65.82	34.39	Spring	Yellowfin Tuna	-86.44	26.04	Summer	Whale Shark	-86.05	23.98	Fall	Tiger Shark	-85.26	26.91	Fall	Scalloped Hammerhead	-96.39	27.70	Winter	Mako Shark	-86.93	22.70	Fall
Blue Marlin	-89.55	25.29	Summer	White Marlin	-96.30	23.34	Fall	Bluefin tuna	-65.73	34.52	Spring	Yellowfin Tuna	-86.46	26.04	Summer	Whale Shark	-85.90	23.89	Fall	Tiger Shark	-85.30	27.79	Fall	Scalloped Hammerhead	-96.34	27.72	Winter	Mako Shark	-86.97	22.94	Fall
Blue Marlin	-89.97	24.91	Summer	White Marlin	-96.20	23.36	Fall	Bluefin tuna	-65.37	34.50	Spring	Yellowfin Tuna	-86.31	26.09	Summer	Whale Shark	-84.90	22.07	Fall	Tiger Shark	-85.40	27.23	Fall	Scalloped Hammerhead	-96.28	27.97	Winter	Mako Shark	-87.10	23.24	Fall
Blue Marlin	-90.84	24.95	Summer	White Marlin	-96.30	23.33	Fall	Bluefin tuna	-64.83	34.48	Spring	Yellowfin Tuna	-86.13	26.00	Summer	Whale Shark	-90.92	28.10	Spring	Tiger Shark	-86.03	26.23	Fall	Scalloped Hammerhead	-96.44	27.83	Winter	Mako Shark	-87.19	23.45	Fall
Blue Marlin	-90.65	25.05	Summer	White Marlin	-96.15	23.36	Fall	Bluefin tuna	-64.41	34.52	Spring	Yellowfin Tuna	-85.89	26.01	Summer	Whale Shark	-90.98	28.03	Spring	Tiger Shark	-86.59	25.81	Fall	Scalloped Hammerhead	-96.41	27.80	Winter	Mako Shark	-87.31	23.74	Fall
Blue Marlin	-90.40	24.95	Summer	White Marlin	-96.16	23.29	Fall	Bluefin tuna	-64.13	34.56	Spring	Yellowfin Tuna	-85.75	26.21	Summer	Whale Shark	-91.16	27.90	Spring	Tiger Shark	-86.05	25.83	Fall	Scalloped Hammerhead	-96.42	28.07	Winter	Mako Shark	-87.36	23.88	Fall
Blue Marlin	-90.59	24.34	Summer	White Marlin	-96.24	23.10	Fall	Bluefin tuna	-63.95	34.63	Spring	Yellowfin Tuna	-85.65	26.20	Summer	Whale Shark	-91.36	27.77	Spring	Tiger Shark	-85.43	25.99	Fall	Scalloped Hammerhead	-89.57	28.63	Winter	Mako Shark	-87.72	23.98	Fall
Blue Marlin	-89.64	24.14	Summer	White Marlin	-96.31	22.98	Fall	Bluefin tuna	-63.86	34.69	Spring	Yellowfin Tuna	-85.52	26.15	Summer	Whale Shark	-91.38	27.86	Spring	Tiger Shark	-85.76	25.75	Fall	Scalloped Hammerhead	-89.82	28.86	Winter	Mako Shark	-88.24	24.16	Fall
Blue Marlin	-90.11	24.02	Summer	White Marlin	-96.22	23.04	Fall	Bluefin tuna	-63.81	34.75	Spring	Yellowfin Tuna	-85.66	26.16	Summer	Whale Shark	-91.20	27.87	Spring	Tiger Shark	-85.39	25.76	Fall	Scalloped Hammerhead	-90.05	28.69	Winter	Mako Shark	-88.71	23.92	Fall
Blue Marlin	-89.63	24.04	Summer	White Marlin	-96.45	22.90	Fall	Bluefin tuna	-63.79	34.86	Spring	Yellowfin Tuna	-85.86	26.36	Summer	Whale Shark	-91.06	27.98	Spring	Tiger Shark	-85.25	25.50	Fall	Scalloped Hammerhead	-90.06	28.43	Winter	Mako Shark	-88.74	23.78	Fall
Blue Marlin	-90.11	24.23	Summer	White Marlin	-96.50	22.94	Fall	Bluefin tuna	-63.77	35.03	Spring	Yellowfin Tuna	-86.19	26.54	Summer	Whale Shark	-91.04	28.05	Spring	Tiger Shark	-85.11	25.42	Fall	Scalloped Hammerhead	-90.23	28.35	Winter	Mako Shark	-87.29	23.63	Fall
Blue Marlin	-90.22	24.95	Summer	White Marlin	-96.52	22.80	Fall	Bluefin tuna	-63.75	35.24	Spring	Yellowfin Tuna	-86.50	26.89	Summer	Whale Shark	-91.30	28.10	Spring	Tiger Shark	-85.06	25.33	Fall	Scalloped Hammerhead	-89.58	28.84	Winter	Mako Shark	-86.94	23.30	Fall
Blue Marlin	-91.04	25.17	Summer	White Marlin	-96.45	22.73	Fall	Bluefin tuna	-63.78	35.37	Spring	Yellowfin Tuna	-86.46	27.09	Summer	Whale Shark	-90.93	28.03	Spring	Tiger Shark	-85.26	24.96	Fall	Scalloped Hammerhead	-89.56	28.83	Winter	Mako Shark	-86.93	22.63	Fall
Blue Marlin	-91.60	25.15	Summer	White Marlin	-96.48	22.57	Fall	Bluefin tuna	-63.82	35.41	Spring	Yellowfin Tuna	-86.20	27.44	Summer	Whale Shark	-90.60	27.98	Spring	Tiger Shark	-84.96	25.24	Fall	Scalloped Hammerhead	-88.39	29.25	Winter	Mako Shark	-86.94	22.48	Fall
Blue Marlin	-93.24	27.10	Summer	White Marlin	-96.48	22.67	Fall	Bluefin tuna	-63.87	35.44	Spring	Yellowfin Tuna	-86.43	27.83	Summer	Whale Shark	-90.64	27.94	Spring	Tiger Shark	-85.17	24.98	Fall	Scalloped Hammerhead	-89.65	28.59	Winter	Mako Shark	-86.82	22.51	Fall
Blue Marlin	-90.23	25.42	Summer	White Marlin	-96.53	22.61	Fall	Bluefin tuna	-63.88	35.46	Spring	Yellowfin Tuna	-86.78	28.12	Summer	Whale Shark	-90.76	27.80	Spring	Tiger Shark	-85.37	24.88	Fall	Scalloped Hammerhead	-89.56	28.64	Winter	Mako Shark	-86.85	22.53	Fall
Blue Marlin	-88.91	25.72	Summer	White Marlin	-96.56	22.75	Fall	Bluefin tuna	-63.89	35.54	Spring	Yellowfin Tuna	-87.07	28.26	Summer	Whale Shark	-90.96	27.50	Spring	Tiger Shark	-85.08	24.71	Fall	Scalloped Hammerhead	-89.63	28.59	Winter	Mako Shark	-86.80	22.56	Fall
Blue Marlin	-88.88	25.46	Summer	White Marlin	-96.49	22.83	Fall	Bluefin tuna	-63.93	35.63	Summer	Yellowfin Tuna	-87.11	28.36	Summer	Whale Shark	-91.09	27.38	Spring	Tiger Shark	-84.86	24.77	Fall	Scalloped Hammerhead	-89.62	28.61	Winter	Mako Shark	-86.81	22.57	Fall
Blue Marlin	-89.51	25.32	Summer	White Marlin	-96.57	22.97	Fall	Bluefin tuna	-63.97	35.78	Summer	Yellowfin Tuna	-87.73	28.48	Fall	Whale Shark	-91.03	27.41	Summer	Tiger Shark	-84.59	24.88	Fall	Scalloped Hammerhead	-89.70	28.58	Winter	Mako Shark	-86.80	22.58	Fall
Blue Marlin	-88.06	25.39	Summer	White Marlin	-96.65	23.06	Fall	Bluefin tuna	-64.07	36.00	Summer	Yellowfin Tuna	-87.42	28.56	Fall	Whale Shark	-91.05	27.49	Summer	Tiger Shark	-84.67	25.46	Fall	Scalloped Hammerhead	-89.71	28.62	Winter	Mako Shark	-86.85	22.49	Fall
Blue Marlin	-87.93	25.19	Summer	White Marlin	-96.56	23.09	Fall	Bluefin tuna	-64.20	36.23	Summer	Yellowfin Tuna	-87.13	28.66	Fall	Whale Shark	-90.87	27.46	Summer	Tiger Shark	-84.93	26.42	Fall	Scalloped Hammerhead	-89.74	28.60	Winter	Mako Shark	-86.82	22.51	Fall
Blue Marlin	-88.84	24.72	Summer	White Marlin	-96.51	23.12	Fall	Bluefin tuna	-64.35	36.50	Summer	Yellowfin Tuna	-87.05	28.74	Fall	Whale Shark	-90.66	27.55	Summer	Tiger Shark	-85.17	27.26	Fall	Scalloped Hammerhead	-89.87	28.59	Winter	Mako Shark	-86.73	22.52	Fall
Blue Marlin	-86.85	25.57	Summer	White Marlin	-96.49	23.32	Fall	Bluefin tuna	-64.48	36.77	Summer	Yellowfin Tuna	-87.05	28.75	Fall	Whale Shark	-90.51	27.62	Summer	Tiger Shark	-85.93	27.56	Fall	Scalloped Hammerhead	-89.65	28.59	Winter	Mako Shark	-86.80	22.58	Fall
Blue Marlin	-86.88	25.65	Summer	White Marlin	-96.41	23.43	Fall	Bluefin tuna	-64.52	37.00	Summer	Yellowfin Tuna	-87.22	28.85	Fall	Whale Shark	-90.49	27.56	Summer	Tiger Shark	-86.60	28.13	Fall	Scalloped Hammerhead	-89.57	28.59	Winter	Mako Shark	-86.83	22.59	Fall
Blue Marlin	-85.83	25.05	Summer	White Marlin	-96.34	23.52	Fall	Bluefin tuna	-64.40	37.18	Summer	Yellowfin Tuna	-87.44	28.85	Fall	Whale Shark	-90.51	27.46	Summer	Tiger Shark	-86.91	28.86	Fall	Scalloped Hammerhead	-89.46	28.67	Winter	Mako Shark	-86.58	22.49	Fall
Blue Marlin	-85.09	24.56	Summer	White Marlin	-96.39	23.52	Fall	Bluefin tuna	-64.16	37.40	Summer	Yellowfin Tuna	-87.64	28.91	Fall	Whale Shark	-90.84	27.46	Summer	Tiger Shark	-88.49	28.93	Fall	Scalloped Hammerhead	-89.65	28.59	Winter	Mako Shark	-86.44	22.56	Fall
Blue Marlin	-85.35	23.84	Summer	White Marlin	-96.38	23.58	Fall	Bluefin tuna	-64.06	37.59	Summer	Yellowfin Tuna	-87.71	29.05	Fall	Whale Shark	-91.03	27.45	Summer	Tiger Shark	-88.86	28.48	Fall	Scalloped Hammerhead	-87.95	29.31	Winter	Mako Shark	-86.87	22.44	Fall
Blue Marlin	-85.60	23.96	Summer	White Marlin	-96.17	23.64	Fall	Bluefin tuna	-64.17	37.72	Summer	Yellowfin Tuna	-87.85	29.15	Fall	Whale Shark	-91.01	27.38	Summer	Tiger Shark	-88.70	28.02	Fall	Scalloped Hammerhead	-88.17	29.22	Winter	Mako Shark	-86.87	22.53	Fall
Blue Marlin	-85.93	23.84	Summer	White Marlin	-96.01	23.62	Fall	Bluefin tuna	-64.47	37.72	Summer	Yellowfin Tuna	-87.97	29.19	Fall	Whale Shark	-90.99	27.40	Summer	Tiger Shark	-88.69	28.10	Fall	Scalloped Hammerhead	-89.35	28.76	Winter	Mako Shark	-86.94	22.62	Fall
Blue Marlin	-85.58	23.81	Summer	White Marlin	-95.78	23.54	Fall	Bluefin tuna	-64.73	37.58	Summer	Yellowfin Tuna	-87.95	29.17	Fall	Whale Shark	-90.87	27.64	Summer	Tiger Shark	-88.81	28.38	Fall	Scalloped Hammerhead	-89.55	28.58	Winter	Mako Shark	-86.97	22.66	Fall
Blue Marlin	-83.15	24.14	Summer	White Marlin	-95.52	23.55	Fall	Bluefin tuna	-64.83	37.37	Summer	Yellowfin Tuna	-87.80	29.25	Fall	Whale Shark	-90.67	27.72	Summer	Tiger Shark	-88.97	28.23	Winter	Scalloped Hammerhead	-89.61	28.56	Winter	Mako Shark	-86.94	22.59	Fall
Blue Marlin	-82.20	24.14	Summer	White Marlin	-95.55	23.49	Fall	Bluefin tuna	-64.83	37.12	Summer	Yellowfin Tuna	-87.73	29.21	Fall	Whale Shark	-90.72	27.91	Summer	Tiger Shark	-88.78	28.54	Winter	Scalloped Hammerhead	-89.55	28.56	Winter	Mako Shark	-86.75	22.90	Fall
Blue Marlin	-81.67	23.65	Fall	White Marlin	-95.49	23.41	Fall	Bluefin tuna	-64.81	36.86	Summer	Yellowfin Tuna	-87.78	29.24	Fall	Whale Shark	-90.86	27.89	Summer	Tiger Shark	-88.93	28.65	Winter	Scalloped Hammerhead	-88.42	29.36	Winter	Mako Shark	-86.65	23.20	Fall
Blue Marlin	-95.52	22.32	Winter	White Marlin	-95.48	23.35	Fall	Bluefin tuna	-64.81	36.63	Summer	Yellowfin Tuna	-87.82	29.24	Fall	Whale Shark	-90.73	27.44	Summer	Tiger Shark	-88.76	28.83	Winter	Scalloped Hammerhead	-88.44	29.32	Winter	Mako Shark	-86.70	23.82	Fall
Blue Marlin	-94.47	27.38	Summer	White Marlin	-95.45	23.31	Fall	Bluefin tuna	-64.77	36.42	Summer	Yellowfin Tuna	-87.84	29.20	Fall	Whale Shark	-90.41	27.66	Summer	Tiger Shark	-87.84	28.21	Winter	Scalloped Hammerhead	-88.32	29.74	Winter	Mako Shark	-87.02	24.01	Fall
Blue Marlin	-94.31	26.24	Summer	White Marlin	-95.34	23.22	Fall	Bluefin tuna	-64.65	36.22	Summer	Yellowfin Tuna	-87.98	29.10	Fall	Whale Shark	-89.50	27.68	Summer	Tiger Shark	-87.91	28.40	Winter	Scalloped Hammerhead	-88.43	29.66	Winter	Mako Shark	-87.17	23.85	Fall
Blue Marlin	-94.09	25.82	Summer	White Marlin	-95.40	23.07	Fall	Bluefin tuna	-64.46	36.01	Summer	Yellowfin Tuna	-87.96	29.08	Fall	Whale Shark	-88.87	27.72	Summer	Tiger Shark	-88.00	28.62	Winter	Scalloped Hammerhead	-88.41	29.72	Winter	Mako Shark	-87.34	23.73	Fall
Blue Marlin	-93.24	25.23	Summer	White Marlin	-95.38	22.96	Fall	Bluefin tuna	-64.08	35.85	Summer	Yellowfin Tuna	-88.00	29.12	Fall	Whale Shark	-88.56	27.83	Summer	Tiger Shark	-88.77	28.79	Winter	Scalloped Hammerhead	-88.24	29.71	Winter	Mako Shark	-87.39	23.82	Fall
Blue Marlin	-93.18	25.01	Summer	White Marlin	-95.24	22.92	Fall	Bluefin tuna	-63.57	35.74	Summer	Yellowfin Tuna	-87.94	29.14	Fall	Whale Shark	-88.02	27.77	Summer	Tiger Shark	-89.14	28.38	Winter	Scalloped Hammerhead	-88.26	29.70	Winter	Mako Shark	-87.21	23.68	Fall
Blue Marlin	-93.04	24.83	Summer	White Marlin	-95.29	22.78	Fall	Bluefin tuna	-63.11	35.63	Summer	Yellowfin Tuna	-87.75	29.16	Fall	Whale Shark	-87.74	27.88	Summer	Tiger Shark	-89.90	28.28	Winter	Scalloped Hammerhead	-88.34	29.49	Winter	Mako Shark	-87.09	23.47	Fall
Blue Marlin	-92.85	24.71	Summer	White Marlin	-95.31	22.77	Fall	Bluefin tuna	-62.86	35.54	Summer	Yellowfin Tuna	-87.72	29.15	Fall	Whale Shark	-87.52	28.13	Summer	Tiger Shark	-89.07	28.22	Winter	Scalloped Hammerhead	-88.41	29.48	Winter	Mako Shark	-87.04	23.19	Fall
Blue Marlin	-92.98	24.57	Summer	White Marlin	-95.44	22.77	Fall	Bluefin tuna	-62.90	35.45	Summer	Yellowfin Tuna	-87.71	29.18	Fall	Whale Shark	-87.34	28.48	Summer	Tiger Shark	-88.97	28.23	Winter	Scalloped Hammerhead	-88.29	29.69	Winter	Mako Shark	-86.76	22.54	Fall
Blue Marlin	-92.61	24.41	Summer	White Marlin	-95.58	22.72	Fall	Bluefin tuna	-63.08	35.31	Summer	Yellowfin Tuna	-87.95	29.16	Fall	Whale Shark	-86.64	28.91	Summer	Tiger Shark	-88.58	28.68	Winter	Scalloped Hammerhead	-88.21	29.70	Winter	Mako Shark	-86.89	22.71	Fall
Blue Marlin	-92.45	24.19	Summer	White Marlin	-95.85	22.83	Fall	Bluefin tuna	-63.19	35.14	Summer	Yellowfin Tuna	-88.01	29.13	Fall	Whale Shark	-86.11	29.46	Summer	Tiger Shark	-89.08	28.28	Winter	Scalloped Hammerhead	-88.63	29.29	Winter	Mako Shark	-86.78	22.46	Fall
Blue Marlin	-92.35	23.92	Summer	White Marlin	-95.97	22.88	Fall	Bluefin tuna	-63.06	34.97	Summer	Yellowfin Tuna	-87.97	29.13	Fall	Whale Shark	-85.93	29.52	Summer	Tiger Shark	-88.02	28.38	Winter	Scalloped Hammerhead	-88.47	29.47	Winter	Mako Shark	-86.85	22.54	Winter
Blue Marlin	-93.58	22.69	Summer	White Marlin	-96.07	22.93	Fall	Bluefin tuna	-62.62	34.84	Summer	Yellowfin Tuna	-88.08	29.10	Fall	Whale Shark	-90.90	28.08	Spring	Tiger Shark	-88.86	28.85	Winter	Scalloped Hammerhead	-88.28	29.93	Winter	Mako Shark	-86.99	22.66	Winter
Blue Marlin	-93.04	22.43	Summer	White Marlin	-96.24	22.84	Fall	Bluefin tuna	-62.02	34.82	Summer	Yellowfin Tuna	-88.05	29.23	Fall	Whale Shark	-90.93	27.98	Spring	Tiger Shark	-88.72	28.02	Winter	Scalloped Hammerhead	-88.16	30.12	Winter	Mako Shark	-86.97	22.55	Winter
Blue Marlin	-93.31	22.24	Summer	White Marlin	-96.32	22.81	Fall	Bluefin tuna	-61.61	34.87	Summer	Yellowfin Tuna	-87.79	29.29	Fall	Whale Shark	-91.05	27.88	Spring	Tiger Shark	-88.38	27.95	Winter	Scalloped Hammerhead	-88.42	29.61	Winter	Mako Shark	-86.77	22.54	Winter
Blue Marlin	-94.03	22.79	Fall	White Marlin	-96.50	22.51	Winter	Bluefin tuna	-61.47	34.82	Summer	Yellowfin Tuna	-87.99	29.29	Fall	Whale Shark	-91.08	27.85	Spring	Tiger Shark	-87.36	27.45	Winter	Scalloped Hammerhead	-88.24	29.79	Winter	Mako Shark	-87.00	22.57	Winter
Blue Marlin	-94.97	22.58	Fall	White Marlin	-96.48	22.35	Winter	Bluefin tuna	-61.54	34.73	Summer	Yellowfin Tuna	-88.01	29.13	Fall	Whale Shark	-91.10	27.83	Spring	Tiger Shark	-87.39	27.60	Winter	Scalloped Hammerhead	-88.24	29.86	Winter	Mako Shark	-86.75	22.44	Winter
Blue Marlin	-95.00	22.49	Fall	White Marlin	-96.51	22.03	Winter	Bluefin tuna	-61.68	34.64	Summer	Yellowfin Tuna	-88.19	29.02	Fall	Whale Shark	-91.13	27.83	Spring	Tiger Shark	-87.68	27.49	Winter	Scalloped Hammerhead	-89.26	28.84	Winter	Mako Shark	-86.74	22.53	Winter
Blue Marlin	-94.81	22.44	Fall	White Marlin	-96.54	22.03	Winter	Bluefin tuna	-91.33	26.33	Spring	Yellowfin Tuna	-88.50	28.76	Fall	Whale Shark	-91.13	27.83	Spring	Tiger Shark	-87.49	26.26	Winter	Scalloped Hammerhead	-89.19	28.82	Winter	Mako Shark	-86.66	22.49	Winter
Blue Marlin	-95.07	22.32	Fall	White Marlin	-96.47	21.85	Winter	Bluefin tuna	-91.57	26.48	Spring	Yellowfin Tuna	-88.53	28.81	Fall	Whale Shark	-91.15	27.80	Spring	Tiger Shark	-89.39	27.17	Winter	Scalloped Hammerhead	-88.49	29.28	Winter	Mako Shark	-86.56	22.51	Winter
Blue Marlin	-94.95	22.14	Fall	White Marlin	-96.36	21.87	Winter	Bluefin tuna	-91.75	26.58	Spring	Yellowfin Tuna	-88.45	28.86	Fall	Whale Shark	-91.23	27.78	Spring	Tiger Shark	-89.35	28.12	Winter	Scalloped Hammerhead	-87.90	29.37	Winter	Mako Shark	-86.59	22.46	Winter
Blue Marlin	-94.02	21.73	Fall	White Marlin	-96.25	21.65	Winter	Bluefin tuna	-91.95	26.64	Spring	Yellowfin Tuna	-88.27	29.00	Fall	Whale Shark	-91.25	27.75	Spring	Tiger Shark	-89.24	28.73	Winter	Scalloped Hammerhead	-88.01	29.36	Winter	Mako Shark	-86.49	22.47	Winter
Blue Marlin	-94.40	21.68	Fall	White Marlin	-96.22	21.72	Winter	Bluefin tuna	-92.16	26.64	Spring	Yellowfin Tuna	-88.11	29.07	Fall	Whale Shark	-91.28	27.73	Spring	Tiger Shark	-89.09	28.74	Winter	Scalloped Hammerhead	-88.39	29.25	Winter	Mako Shark	-86.46	22.49	Winter
Blue Marlin	-94.61	21.74	Fall	White Marlin	-96.28	21.53	Winter	Bluefin tuna	-92.21	26.65	Spring	Yellowfin Tuna	-88.02	29.10	Fall	Whale Shark	-91.30	27.70	Spring	Tiger Shark	-88.44	28.52	Winter	Scalloped Hammerhead	-89.20	28.79	Winter	Mako Shark	-86.39	22.19	Winter
Blue Marlin	-94.74	21.96	Fall	White Marlin	-96.11	21.40	Winter	Bluefin tuna	-92.28	26.67	Spring	Yellowfin Tuna	-87.99	29.20	Fall	Whale Shark	-91.35	27.68	Spring	Tiger Shark	-88.87	28.88	Winter	Scalloped Hammerhead	-89.55	28.61	Winter	Mako Shark	-86.41	21.61	Winter
Blue Marlin	-94.98	22.16	Fall	White Marlin	-95.97	21.49	Winter	Bluefin tuna	-92.45	26.66	Spring	Yellowfin Tuna	-88.04	29.17	Fall	Whale Shark	-91.35	27.68	Spring	Tiger Shark	-89.16	28.76	Winter	Scalloped Hammerhead	-89.30	28.76	Winter	Mako Shark	-86.44	21.37	Winter
Blue Marlin	-94.95	22.22	Fall	White Marlin	-95.81	21.59	Winter	Bluefin tuna	-92.58	26.63	Spring	Yellowfin Tuna	-88.19	29.11	Fall	Whale Shark	-91.38	27.65	Spring	Tiger Shark	-89.14	28.58	Winter	Scalloped Hammerhead	-89.32	28.70	Winter	Mako Shark	-86.45	21.28	Winter
Blue Marlin	-94.79	21.98	Fall	White Marlin	-95.49	21.64	Winter	Bluefin tuna	-92.66	26.57	Spring	Yellowfin Tuna	-88.17	29.19	Fall	Whale Shark	-91.58	27.65	Spring	Tiger Shark	-88.77	28.74	Winter	Scalloped Hammerhead	-90.13	28.67	Winter	Mako Shark	-86.55	21.20	Winter
Blue Marlin	-95.71	21.92	Fall	White Marlin	-95.14	21.63	Winter	Bluefin tuna	-92.84	26.44	Spring	Yellowfin Tuna	-88.09	29.21	Fall	Whale Shark	-91.85	27.63	Spring	Tiger Shark	-88.75	28.72	Winter	Scalloped Hammerhead	-89.56	28.58	Winter	Mako Shark	-86.55	21.15	Winter
Blue Marlin	-94.77	21.91	Fall	White Marlin	-94.99	21.69	Winter	Bluefin tuna	-93.15	26.32	Spring	Yellowfin Tuna	-88.00	29.26	Fall	Whale Shark	-92.18	27.60	Spring	Tiger Shark	-89.14	28.61	Winter	Scalloped Hammerhead	-89.57	28.62	Winter	Mako Shark	-86.53	21.20	Winter
Blue Marlin	-94.31	21.93	Fall	White Marlin	-94.80	21.66	Winter	Bluefin tuna	-93.54	26.17	Spring	Yellowfin Tuna	-87.83	29.23	Fall	Whale Shark	-92.55	27.60	Spring	Tiger Shark	-88.88	28.51	Winter	Scalloped Hammerhead	-89.32	28.77	Winter	Mako Shark	-86.43	21.20	Winter
Blue Marlin	-93.93	21.93	Fall	White Marlin	-94.69	21.86	Winter	Bluefin tuna	-94.01	25.99	Spring	Yellowfin Tuna	-87.74	29.17	Fall	Whale Shark	-92.88	27.60	Spring	Tiger Shark	-88.75	28.69	Winter	Scalloped Hammerhead	-89.55	28.63	Winter	Mako Shark	-86.46	21.16	Winter
Blue Marlin	-94.35	21.93	Fall	White Marlin	-94.71	21.94	Winter	Bluefin tuna	-94.33	25.85	Spring	Yellowfin Tuna	-87.77	29.13	Fall	Whale Shark	-93.18	27.60	Summer	Tiger Shark	-89.21	28.44	Winter	Scalloped Hammerhead	-89.58	28.63	Winter	Mako Shark	-86.46	21.18	Winter
Blue Marlin	-94.73	21.89	Fall	White Marlin	-94.84	22.01	Winter	Bluefin tuna	-94.61	25.76	Spring	Yellowfin Tuna	-87.71	28.97	Fall	Whale Shark	-93.48	27.58	Summer	Tiger Shark	-88.71	28.15	Winter	Scalloped Hammerhead	-90.37	28.54	Winter	Mako Shark	-86.37	21.45	Winter
Blue Marlin	-95.04	21.95	Fall	White Marlin	-94.85	21.91	Winter	Bluefin tuna	-94.72	25.71	Spring	Yellowfin Tuna	-87.83	28.66	Fall	Whale Shark	-93.83	27.55	Summer	Tiger Shark	-87.94	28.31	Winter	Scalloped Hammerhead	-90.38	28.42	Winter	Mako Shark	-86.37	21.51	Winter
Blue Marlin	-95.04	22.42	Fall	White Marlin	-95.15	21.86	Winter	Bluefin tuna	-91.27	26.40	Spring	Yellowfin Tuna	-87.78	28.54	Fall	Whale Shark	-94.08	27.53	Summer	Tiger Shark	-88.23	29.22	Winter	Scalloped Hammerhead	-90.32	28.56	Winter	Mako Shark	-86.37	21.64	Winter
Blue Marlin	-94.71	22.42	Fall	White Marlin	-95.51	21.80	Winter	Bluefin tuna	-91.11	26.73	Spring	Yellowfin Tuna	-87.72	28.50	Fall	Whale Shark	-94.38	27.50	Summer	Tiger Shark	-88.18	28.90	Winter	Scalloped Hammerhead	-92.94	28.05	Winter	Mako Shark	-86.38	21.40	Winter
Blue Marlin	-94.80	22.48	Fall	White Marlin	-95.83	21.71	Winter	Bluefin tuna	-90.89	27.23	Spring	Yellowfin Tuna	-87.81	28.44	Fall	Whale Shark	-94.68	27.48	Summer	Tiger Shark	-88.18	28.90	Winter	Scalloped Hammerhead	-90.78	28.61	Winter	Mako Shark	-86.49	21.55	Winter
Blue Marlin	-94.24	22.51	Fall	White Marlin	-95.89	21.55	Winter	Bluefin tuna	-90.65	27.76	Spring	Yellowfin Tuna	-87.86	28.34	Fall	Whale Shark	-95.00	27.45	Summer	Tiger Shark	-88.48	29.03	Winter	Scalloped Hammerhead	-91.62	28.69	Winter	Mako Shark	-86.44	21.63	Winter
Blue Marlin	-94.18	22.49	Fall	White Marlin	-96.06	21.56	Winter	Bluefin tuna	-90.70	27.77	Spring	Yellowfin Tuna	-87.83	28.23	Fall	Whale Shark	-95.23	27.45	Summer	Tiger Shark	-88.17	29.06	Winter	Scalloped Hammerhead	-96.87	26.66	Winter	Mako Shark	-86.33	21.55	Winter
Blue Marlin	-95.99	21.51	Fall	White Marlin	-96.14	21.31	Winter	Bluefin tuna	-90.55	27.58	Spring	Yellowfin Tuna	-87.95	28.14	Fall	Whale Shark	-95.58	27.45	Summer	Tiger Shark	-87.11	29.31	Winter	Scalloped Hammerhead	-96.89	26.68	Winter	Mako Shark	-86.32	21.33	Winter
Blue Marlin	-94.86	21.15	Fall	White Marlin	-96.39	21.07	Winter	Bluefin tuna	-90.45	27.51	Spring	Yellowfin Tuna	-87.95	28.11	Fall	Whale Shark	-95.85	27.50	Summer	Tiger Shark	-85.95	28.84	Winter	Scalloped Hammerhead	-96.85	26.69	Winter	Mako Shark	-86.34	21.30	Winter
Blue Marlin	-94.76	20.88	Fall	White Marlin	-96.38	21.32	Winter	Bluefin tuna	-90.48	27.69	Spring	Yellowfin Tuna	-88.04	28.16	Fall	Whale Shark	-96.15	27.48	Summer	Tiger Shark	-86.36	28.90	Winter	Scalloped Hammerhead	-96.15	27.83	Winter	Mako Shark	-86.30	21.31	Winter
Blue Marlin	-94.26	20.84	Fall	White Marlin	-96.31	21.43	Winter	Bluefin tuna	-91.11	27.59	Spring	Yellowfin Tuna	-87.92	28.28	Fall	Whale Shark	-96.53	27.38	Summer	Tiger Shark	-86.38	28.66	Spring	Scalloped Hammerhead	-96.57	27.61	Winter	Mako Shark	-86.29	21.21	Winter
Blue Marlin	-94.84	20.80	Fall	White Marlin	-96.34	21.24	Winter	Bluefin tuna	-91.63	27.51	Spring	Yellowfin Tuna	-87.89	28.49	Fall	Whale Shark	-96.85	27.38	Summer	Tiger Shark	-87.23	28.97	Spring	Scalloped Hammerhead	-96.42	27.44	Winter	Mako Shark	-86.32	21.34	Winter
Blue Marlin	-94.41	20.72	Fall	White Marlin	-96.20	20.95	Winter	Bluefin tuna	-92.21	27.28	Spring	Yellowfin Tuna	-87.90	28.77	Fall	Whale Shark	-97.10	27.23	Summer	Tiger Shark	-87.73	29.25	Spring	Scalloped Hammerhead	-97.02	27.62	Winter	Mako Shark	-86.28	21.37	Winter
Blue Marlin	-94.34	20.64	Fall	White Marlin	-96.09	20.64	Winter	Bluefin tuna	-93.08	27.02	Spring	Yellowfin Tuna	-87.84	28.79	Fall	Whale Shark	-97.08	27.10	Summer	Tiger Shark	-88.56	29.10	Spring	Scalloped Hammerhead	-96.81	27.31	Winter	Mako Shark	-86.39	21.58	Winter
Blue Marlin	-94.35	20.67	Fall	White Marlin	-96.02	20.49	Winter	Bluefin tuna	-93.64	26.69	Spring	Yellowfin Tuna	-87.80	28.78	Fall	Whale Shark	-97.08	26.88	Summer	Tiger Shark	-87.89	29.19	Spring	Scalloped Hammerhead	-96.65	26.52	Winter	Mako Shark	-86.48	22.06	Winter
Blue Marlin	-94.01	20.79	Fall	White Marlin	-96.10	20.45	Winter	Bluefin tuna	-93.44	26.38	Spring	Yellowfin Tuna	-87.81	28.82	Fall	Whale Shark	-97.08	26.75	Summer	Tiger Shark	-88.59	28.99	Spring	Scalloped Hammerhead	-96.99	26.72	Winter	Mako Shark	-86.62	22.34	Winter
Blue Marlin	-94.18	20.96	Fall	White Marlin	-96.07	20.09	Winter	Bluefin tuna	-92.87	26.21	Spring	Yellowfin Tuna	-87.75	28.83	Fall	Whale Shark	-97.08	26.50	Summer	Tiger Shark	-88.54	29.06	Spring	Scalloped Hammerhead	-97.12	26.06	Winter	Mako Shark	-86.64	22.41	Winter
Blue Marlin	-94.45	21.19	Fall	White Marlin	-96.24	20.16	Winter	Bluefin tuna	-92.46	26.29	Spring	Yellowfin Tuna	-87.64	28.82	Fall	Whale Shark	-97.10	26.38	Summer	Tiger Shark	-88.10	29.05	Spring	Scalloped Hammerhead	-96.37	28.10	Winter	Mako Shark	-86.77	22.49	Winter
Blue Marlin	-94.81	21.47	Fall	White Marlin	-96.31	20.12	Winter	Bluefin tuna	-92.81	26.45	Spring	Yellowfin Tuna	-87.54	28.86	Fall	Whale Shark	-97.10	26.18	Summer	Tiger Shark	-88.44	29.06	Spring	Scalloped Hammerhead	-96.32	27.90	Winter	Mako Shark	-86.71	22.45	Winter
Blue Marlin	-94.72	21.81	Fall	White Marlin	-96.19	20.12	Winter	Bluefin tuna	-92.52	26.56	Spring	Yellowfin Tuna	-87.51	28.77	Fall	Whale Shark	-97.10	26.03	Summer	Tiger Shark	-87.94	28.97	Spring	Scalloped Hammerhead	-96.48	28.18	Winter	Mako Shark	-86.66	22.39	Winter
Blue Marlin	-93.99	27.87	Summer	White Marlin	-96.15	20.17	Winter	Bluefin tuna	-92.06	26.70	Spring	Yellowfin Tuna	-87.47	28.66	Fall	Whale Shark	-97.10	25.88	Summer	Tiger Shark	-88.63	28.67	Spring	Scalloped Hammerhead	-95.98	27.90	Winter	Mako Shark	-86.67	22.43	Winter
Blue Marlin	-93.12	27.27	Summer	White Marlin	-96.17	20.19	Winter	Bluefin tuna	-91.71	26.66	Spring	Yellowfin Tuna	-87.36	28.65	Fall	Whale Shark	-96.93	25.88	Summer	Tiger Shark	-88.63	28.67	Spring	Scalloped Hammerhead	-96.27	27.96	Winter	Mako Shark	-86.66	22.39	Winter
Blue Marlin	-93.90	26.85	Summer	White Marlin	-96.23	20.13	Winter	Bluefin tuna	-91.00	26.59	Spring	Yellowfin Tuna	-87.53	28.66	Fall	Whale Shark	-96.90	25.88	Summer	Tiger Shark	-87.93	28.55	Spring	Scalloped Hammerhead	-96.45	27.76	Winter	Mako Shark	-86.62	22.37	Winter
Blue Marlin	-94.40	26.74	Summer	White Marlin	-96.04	20.15	Winter	Bluefin tuna	-90.09	26.24	Spring	Yellowfin Tuna	-87.67	28.83	Fall	Whale Shark	-96.90	25.85	Summer	Tiger Shark	-87.94	29.68	Spring	Scalloped Hammerhead	-96.34	27.87	Winter	Mako Shark	-86.53	22.27	Winter
Blue Marlin	-94.90	26.25	Summer	White Marlin	-96.18	20.13	Winter	Bluefin tuna	-89.31	25.82	Spring	Yellowfin Tuna	-88.04	28.95	Fall	Whale Shark	-96.90	25.85	Summer	Tiger Shark	-88.44	29.24	Spring	Scalloped Hammerhead	-96.39	27.85	Winter	Mako Shark	-86.80	22.37	Winter
Blue Marlin	-94.63	27.84	Summer	White Marlin	-96.12	20.26	Winter	Bluefin tuna	-88.62	25.19	Spring	Yellowfin Tuna	-88.04	29.04	Fall	Whale Shark	-96.90	25.85	Summer	Tiger Shark	-84.07	29.34	Summer	Scalloped Hammerhead	-96.56	28.12	Winter	Mako Shark	-86.81	22.41	Winter
Blue Marlin	-94.80	27.60	Summer	White Marlin	-95.92	20.45	Winter	Bluefin tuna	-87.46	24.33	Spring	Yellowfin Tuna	-88.04	29.04	Fall	Whale Shark	-96.90	25.85	Summer	Tiger Shark	-83.14	29.31	Summer	Scalloped Hammerhead	-96.59	28.06	Winter	Mako Shark	-86.69	22.42	Winter
Blue Marlin	-95.66	25.46	Summer	White Marlin	-95.70	20.54	Winter	Bluefin tuna	-86.56	23.31	Spring	Yellowfin Tuna	-88.06	29.18	Fall	Whale Shark	-96.88	25.85	Summer	Tiger Shark	-84.11	29.17	Summer	Scalloped Hammerhead	-96.80	28.02	Winter	Mako Shark	-86.70	22.42	Winter
Blue Marlin	-95.15	24.68	Summer	White Marlin	-95.69	20.83	Spring	Bluefin tuna	-84.82	23.43	Spring	Yellowfin Tuna	-87.71	29.23	Fall	Whale Shark	-97.13	25.43	Summer	Tiger Shark	-84.19	29.39	Summer	Scalloped Hammerhead	-96.64	28.12	Winter	Mako Shark	-86.76	22.46	Winter
Blue Marlin	-95.07	24.17	Summer	White Marlin	-95.50	21.15	Spring	Bluefin tuna	-82.41	23.82	Spring	Yellowfin Tuna	-87.75	29.28	Fall	Whale Shark	-97.15	25.45	Summer	Tiger Shark	-84.14	29.28	Summer	Scalloped Hammerhead	-96.16	27.92	Winter	Mako Shark	-86.94	22.55	Winter
Blue Marlin	-95.65	24.06	Summer	White Marlin	-95.58	21.41	Spring	Bluefin tuna	-78.74	27.17	Spring	Yellowfin Tuna	-87.75	29.28	Fall	Whale Shark	-97.35	25.30	Summer	Tiger Shark	-84.16	29.32	Summer	Scalloped Hammerhead	-96.17	28.07	Winter	Mako Shark	-86.77	22.48	Winter
Blue Marlin	-96.43	23.37	Summer	White Marlin	-95.55	21.60	Spring	Bluefin tuna	-78.61	28.35	Spring	Yellowfin Tuna	-87.75	29.28	Fall	Whale Shark	-97.18	25.38	Summer	Tiger Shark	-84.13	29.25	Summer	Scalloped Hammerhead	-96.43	28.06	Winter	Mako Shark	-86.84	22.61	Winter
Blue Marlin	-96.33	22.80	Summer	White Marlin	-95.81	21.65	Spring	Bluefin tuna	-78.36	27.40	Spring	Yellowfin Tuna	-87.75	29.28	Fall	Whale Shark	-97.18	25.33	Summer	Tiger Shark	-84.15	29.28	Summer	Scalloped Hammerhead	-96.38	27.74	Winter	Mako Shark	-86.99	22.50	Winter
Blue Marlin	-97.36	21.91	Summer	White Marlin	-95.92	21.88	Spring	Bluefin tuna	-79.26	28.27	Spring	Yellowfin Tuna	-87.75	29.28	Fall	Whale Shark	-97.18	25.25	Summer	Tiger Shark	-84.11	29.29	Summer	Scalloped Hammerhead	-96.34	27.81	Winter	Mako Shark	-86.89	22.50	Winter
Blue Marlin	-96.32	21.11	Summer	White Marlin	-96.00	22.31	Spring	Bluefin tuna	-78.06	27.21	Spring	Yellowfin Tuna	-87.90	29.23	Fall	Whale Shark	-97.25	25.08	Summer	Tiger Shark	-84.14	29.28	Summer	Scalloped Hammerhead	-96.29	27.72	Winter	Mako Shark	-86.81	22.48	Winter
Blue Marlin	-96.44	20.59	Summer	White Marlin	-95.99	22.48	Spring	Bluefin tuna	-77.68	26.11	Spring	Yellowfin Tuna	-88.02	29.16	Fall	Whale Shark	-97.35	24.88	Summer	Tiger Shark	-84.16	29.31	Summer	Scalloped Hammerhead	-90.14	28.24	Spring	Mako Shark	-86.80	22.55	Winter
Blue Marlin	-96.73	20.46	Summer	White Marlin	-95.26	22.48	Spring	Bluefin tuna	-77.82	26.13	Spring	Yellowfin Tuna	-87.97	28.87	Fall	Whale Shark	-97.38	24.73	Summer	Tiger Shark	-84.18	29.33	Summer	Scalloped Hammerhead	-90.71	28.13	Spring	Mako Shark	-86.90	22.49	Winter
Blue Marlin	-95.96	20.30	Summer	White Marlin	-94.53	22.41	Spring	Bluefin tuna	-78.04	26.13	Spring	Yellowfin Tuna	-87.77	28.42	Fall	Whale Shark	-97.45	24.65	Summer	Tiger Shark	-84.16	29.30	Summer	Scalloped Hammerhead	-90.76	28.38	Spring	Mako Shark	-86.97	22.57	Winter
Blue Marlin	-96.33	19.60	Summer	White Marlin	-94.06	22.40	Spring	Bluefin tuna	-94.49	26.73	Spring	Yellowfin Tuna	-87.68	28.09	Fall	Whale Shark	-97.63	24.58	Summer	Tiger Shark	-83.99	29.16	Summer	Scalloped Hammerhead	-90.55	28.42	Spring	Mako Shark	-86.89	22.41	Winter
Blue Marlin	-96.02	19.42	Summer	White Marlin	-93.86	22.18	Spring	Bluefin tuna	-93.76	27.31	Spring	Yellowfin Tuna	-87.70	27.70	Winter	Whale Shark	-97.60	24.45	Summer	Tiger Shark	-84.46	29.42	Summer	Scalloped Hammerhead	-90.74	28.53	Spring	Mako Shark	-86.75	22.42	Winter
Blue Marlin	-93.91	19.02	Summer	White Marlin	-93.78	21.99	Spring	Bluefin tuna	-93.72	28.01	Spring	Yellowfin Tuna	-87.78	27.43	Winter	Whale Shark	-97.63	24.38	Summer	Tiger Shark	-84.30	29.40	Summer	Scalloped Hammerhead	-90.59	28.54	Spring	Mako Shark	-86.69	22.39	Winter
Blue Marlin	-92.09	18.85	Summer	White Marlin	-93.72	22.05	Spring	Bluefin tuna	-93.28	27.76	Spring	Yellowfin Tuna	-87.94	27.35	Winter	Whale Shark	-97.63	24.38	Summer	Tiger Shark	-84.26	29.49	Summer	Scalloped Hammerhead	-89.74	28.86	Spring	Mako Shark	-86.58	22.52	Winter
Blue Marlin	-92.15	18.82	Summer	White Marlin	-93.64	22.02	Spring	Bluefin tuna	-92.77	27.63	Spring	Yellowfin Tuna	-87.99	27.36	Winter	Whale Shark	-97.63	24.38	Summer	Tiger Shark	-84.22	29.38	Summer	Scalloped Hammerhead	-89.69	28.83	Spring	Mako Shark	-86.80	22.40	Winter
Blue Marlin	-92.08	19.00	Summer	White Marlin	-93.46	22.07	Spring	Bluefin tuna	-94.20	28.03	Spring	Yellowfin Tuna	-88.04	27.41	Winter	Whale Shark	-97.63	24.38	Summer	Tiger Shark	-84.20	29.40	Summer	Scalloped Hammerhead	-89.60	28.90	Spring	Mako Shark	-86.47	22.00	Winter
Blue Marlin	-92.44	19.22	Summer	White Marlin	-93.61	22.09	Spring	Bluefin tuna	-96.13	26.98	Spring	Yellowfin Tuna	-88.05	27.51	Winter	Whale Shark	-97.63	24.35	Summer	Tiger Shark	-84.32	29.23	Summer	Scalloped Hammerhead	-89.39	28.80	Spring	Mako Shark	-86.52	22.23	Winter
Blue Marlin	-92.11	19.26	Summer	White Marlin	-93.67	22.28	Spring	Bluefin tuna	-95.63	25.94	Spring	Yellowfin Tuna	-87.98	27.49	Winter	Whale Shark	-97.60	24.35	Summer	Tiger Shark	-84.30	29.23	Summer	Scalloped Hammerhead	-88.15	29.33	Spring	Mako Shark	-86.64	22.06	Winter
Blue Marlin	-92.30	19.72	Summer	White Marlin	-93.90	22.53	Spring	Bluefin tuna	-93.82	26.39	Spring	Yellowfin Tuna	-87.89	27.53	Winter	Whale Shark	-97.63	24.33	Summer	Tiger Shark	-84.38	29.31	Summer	Scalloped Hammerhead	-88.27	29.23	Spring	Mako Shark	-86.49	21.65	Winter
Blue Marlin	-92.14	19.97	Summer	White Marlin	-94.00	22.69	Spring	Bluefin tuna	-92.40	27.50	Spring	Yellowfin Tuna	-87.82	27.59	Winter	Whale Shark	-97.58	24.30	Summer	Tiger Shark	-84.37	29.34	Summer	Scalloped Hammerhead	-88.14	29.33	Spring	Mako Shark	-86.30	21.99	Winter
Blue Marlin	-94.30	27.36	Summer	White Marlin	-94.15	22.83	Spring	Bluefin tuna	-93.40	27.72	Spring	Yellowfin Tuna	-87.93	27.80	Winter	Whale Shark	-97.58	24.28	Summer	Tiger Shark	-84.26	29.38	Summer	Scalloped Hammerhead	-88.20	29.29	Spring	Mako Shark	-86.47	22.08	Winter
Blue Marlin	-93.73	27.18	Summer	White Marlin	-94.50	23.13	Spring	Bluefin tuna	-93.82	27.39	Spring	Yellowfin Tuna	-88.04	27.88	Winter	Whale Shark	-97.60	24.25	Summer	Tiger Shark	-84.23	29.40	Summer	Scalloped Hammerhead	-88.30	29.23	Spring	Mako Shark	-86.53	22.33	Winter
Blue Marlin	-93.34	27.06	Summer	White Marlin	-95.20	23.42	Spring	Bluefin tuna	-94.12	27.09	Spring	Yellowfin Tuna	-88.00	28.08	Winter	Whale Shark	-97.60	24.25	Summer	Tiger Shark	-84.32	29.24	Summer	Scalloped Hammerhead	-88.22	29.28	Spring	Mako Shark	-86.51	22.27	Winter
Blue Marlin	-92.94	26.98	Summer	White Marlin	-95.55	23.87	Spring	Bluefin tuna	-94.04	26.80	Spring	Yellowfin Tuna	-88.06	28.87	Winter	Whale Shark	-97.60	24.28	Summer	Tiger Shark	-84.35	29.34	Summer	Scalloped Hammerhead	-88.20	29.28	Spring	Mako Shark	-86.43	22.00	Winter
Blue Marlin	-92.94	26.95	Summer	White Marlin	-95.78	24.25	Spring	Bluefin tuna	-94.01	26.62	Spring	Yellowfin Tuna	-88.83	28.74	Summer	Whale Shark	-97.60	24.23	Summer	Tiger Shark	-84.35	29.34	Summer	Scalloped Hammerhead	-88.21	29.28	Spring	Mako Shark	-86.45	21.91	Winter
Blue Marlin	-93.36	26.94	Summer	White Marlin	-96.05	24.72	Spring	Bluefin tuna	-93.87	26.40	Spring	Yellowfin Tuna	-88.72	28.69	Summer	Whale Shark	-97.53	24.03	Summer	Tiger Shark	-84.01	29.40	Summer	Scalloped Hammerhead	-88.18	29.30	Spring	Mako Shark	-86.44	21.89	Winter
Blue Marlin	-92.97	27.03	Summer	White Marlin	-96.12	25.13	Spring	Bluefin tuna	-93.73	26.19	Spring	Yellowfin Tuna	-88.46	28.53	Summer	Whale Shark	-97.38	23.75	Summer	Tiger Shark	-84.40	29.13	Summer	Scalloped Hammerhead	-88.19	29.28	Spring	Mako Shark	-86.47	21.40	Winter
Blue Marlin	-92.85	27.18	Summer	White Marlin	-96.27	25.55	Spring	Bluefin tuna	-94.36	25.97	Spring	Yellowfin Tuna	-88.38	28.43	Summer	Whale Shark	-97.38	23.68	Summer	Tiger Shark	-84.28	29.08	Summer	Scalloped Hammerhead	-88.22	29.28	Spring	Mako Shark	-86.58	21.67	Winter
Blue Marlin	-93.00	27.28	Summer	White Marlin	-96.19	26.11	Spring	Bluefin tuna	-94.61	26.64	Spring	Yellowfin Tuna	-88.40	28.32	Summer	Whale Shark	-97.38	23.65	Summer	Tiger Shark	-83.78	28.99	Summer	Scalloped Hammerhead	-88.18	29.34	Spring	Mako Shark	-86.43	21.70	Winter
Blue Marlin	-92.54	27.41	Summer	White Marlin	-96.20	26.37	Spring	Bluefin tuna	-94.49	26.30	Spring	Yellowfin Tuna	-88.28	28.04	Fall	Whale Shark	-97.38	23.65	Summer	Tiger Shark	-83.99	29.35	Summer	Scalloped Hammerhead	-88.23	29.30	Spring	Mako Shark	-86.48	21.63	Winter
Blue Marlin	-92.39	27.62	Summer	White Marlin	-96.21	26.79	Spring	Bluefin tuna	-94.62	25.83	Spring	Yellowfin Tuna	-88.16	27.87	Fall	Whale Shark	-97.38	23.63	Summer	Tiger Shark	-88.95	30.18	Summer	Scalloped Hammerhead	-88.21	29.37	Spring	Mako Shark	-86.48	21.71	Winter
Blue Marlin	-91.64	27.81	Summer	White Marlin	-96.21	27.00	Spring	Bluefin tuna	-94.80	25.52	Spring	Yellowfin Tuna	-87.98	28.01	Fall	Whale Shark	-97.38	23.63	Summer	Tiger Shark	-88.48	29.69	Summer	Scalloped Hammerhead	-88.19	29.30	Spring	Mako Shark	-86.53	21.74	Winter
Blue Marlin	-92.13	27.85	Summer	White Marlin	-96.20	27.39	Spring	Bluefin tuna	-94.54	25.13	Spring	Yellowfin Tuna	-87.84	28.01	Fall	Whale Shark	-97.38	23.68	Summer	Tiger Shark	-87.89	29.73	Summer	Scalloped Hammerhead	-89.57	28.62	Spring	Mako Shark	-86.61	22.49	Winter
Blue Marlin	-92.52	27.65	Summer	White Marlin	-96.31	27.49	Spring	Bluefin tuna	-94.50	24.70	Spring	Yellowfin Tuna	-87.80	28.14	Fall	Whale Shark	-97.35	23.90	Summer	Tiger Shark	-87.32	30.08	Summer	Scalloped Hammerhead	-89.56	28.68	Spring	Mako Shark	-86.76	22.54	Winter
Blue Marlin	-92.69	27.48	Summer	White Marlin	-96.23	27.70	Spring	Bluefin tuna	-94.53	24.42	Spring	Yellowfin Tuna	-87.74	28.10	Fall	Whale Shark	-97.30	24.10	Summer	Tiger Shark	-87.19	30.22	Summer	Scalloped Hammerhead	-89.46	28.67	Spring	Mako Shark	-86.80	22.48	Spring
Blue Marlin	-93.20	27.18	Summer	White Marlin	-96.19	27.67	Spring	Bluefin tuna	-94.62	24.25	Spring	Yellowfin Tuna	-87.74	28.06	Fall	Whale Shark	-97.10	24.53	Summer	Tiger Shark	-87.37	30.07	Summer	Scalloped Hammerhead	-89.51	28.64	Spring	Mako Shark	-86.69	22.45	Spring
Blue Marlin	-92.83	27.00	Summer	White Marlin	-96.34	28.02	Spring	Bluefin tuna	-94.63	24.13	Spring	Yellowfin Tuna	-87.80	28.07	Fall	Whale Shark	-97.10	24.53	Summer	Tiger Shark	-88.09	29.75	Summer	Scalloped Hammerhead	-89.42	28.65	Spring	Mako Shark	-86.60	22.34	Spring
Blue Marlin	-92.94	26.94	Summer	White Marlin	-96.30	28.10	Spring	Bluefin tuna	-94.47	23.94	Spring	Yellowfin Tuna	-87.71	28.10	Fall	Whale Shark	-96.98	24.60	Summer	Tiger Shark	-88.14	29.75	Summer	Scalloped Hammerhead	-89.41	28.65	Spring	Mako Shark	-86.85	22.09	Spring
Blue Marlin	-93.92	27.00	Summer	White Marlin	-95.99	27.44	Spring	Bluefin tuna	-94.30	23.76	Spring	Yellowfin Tuna	-87.71	28.07	Fall	Whale Shark	-96.88	24.75	Summer	Tiger Shark	-87.94	29.78	Summer	Scalloped Hammerhead	-89.52	28.60	Spring	Mako Shark	-86.90	22.07	Spring
Blue Marlin	-94.58	27.03	Summer	White Marlin	-96.25	27.80	Spring	Bluefin tuna	-94.31	23.71	Spring	Yellowfin Tuna	-87.66	28.14	Fall	Whale Shark	-96.85	24.83	Summer	Tiger Shark	-88.45	29.80	Summer	Scalloped Hammerhead	-89.44	28.61	Spring	Mako Shark	-87.04	22.04	Spring
Blue Marlin	-95.13	27.03	Summer	White Marlin	-96.45	28.01	Spring	Bluefin tuna	-94.19	23.72	Spring	Yellowfin Tuna	-87.57	28.13	Fall	Whale Shark	-96.85	24.85	Summer	Tiger Shark	-88.47	29.77	Summer	Scalloped Hammerhead	-89.33	28.61	Spring	Mako Shark	-86.78	21.91	Spring
Blue Marlin	-95.54	27.09	Summer	White Marlin	-96.13	27.76	Spring	Bluefin tuna	-93.93	23.64	Spring	Yellowfin Tuna	-87.53	28.18	Fall	Whale Shark	-96.68	24.98	Summer	Tiger Shark	-87.77	29.77	Summer	Scalloped Hammerhead	-89.40	28.63	Spring	Mako Shark	-86.78	21.82	Spring
Blue Marlin	-97.03	27.41	Summer	White Marlin	-96.12	27.62	Spring	Bluefin tuna	-93.67	23.50	Spring	Yellowfin Tuna	-87.52	28.15	Fall	Whale Shark	-96.63	25.08	Summer	Tiger Shark	-87.81	29.70	Summer	Scalloped Hammerhead	-89.26	28.68	Spring	Mako Shark	-86.74	21.89	Spring
Blue Marlin	-96.67	27.54	Summer	White Marlin	-96.22	27.54	Summer	Bluefin tuna	-93.42	23.38	Spring	Yellowfin Tuna	-87.56	28.08	Fall	Whale Shark	-96.60	25.10	Summer	Tiger Shark	-87.81	29.75	Summer	Scalloped Hammerhead	-89.41	28.63	Spring	Mako Shark	-86.89	22.08	Spring
Blue Marlin	-96.22	27.68	Summer	White Marlin	-96.21	27.54	Summer	Bluefin tuna	-93.14	23.22	Spring	Yellowfin Tuna	-87.59	27.99	Fall	Whale Shark	-96.60	25.23	Summer	Tiger Shark	-87.75	29.73	Summer	Scalloped Hammerhead	-89.37	28.62	Spring	Mako Shark	-86.84	21.95	Spring
Blue Marlin	-96.23	27.84	Summer	White Marlin	-96.68	27.66	Summer	Bluefin tuna	-93.11	23.10	Spring	Yellowfin Tuna	-87.59	28.02	Fall	Whale Shark	-96.53	25.45	Summer	Tiger Shark	-87.87	29.67	Summer	Scalloped Hammerhead	-89.44	28.59	Spring	Mako Shark	-86.66	22.12	Spring
Blue Marlin	-95.86	28.02	Summer	White Marlin	-96.91	27.72	Summer	Bluefin tuna	-93.18	23.11	Spring	Yellowfin Tuna	-87.59	27.97	Fall	Whale Shark	-96.45	25.70	Summer	Tiger Shark	-87.81	29.74	Summer	Scalloped Hammerhead	-89.30	28.55	Spring	Mako Shark	-86.56	22.04	Spring
Blue Marlin	-96.25	28.22	Summer	White Marlin	-97.00	27.75	Summer	Bluefin tuna	-93.23	23.18	Spring	Yellowfin Tuna	-87.58	27.95	Fall	Whale Shark	-96.38	25.88	Summer	Tiger Shark	-87.77	29.96	Summer	Scalloped Hammerhead	-89.79	28.62	Spring	Mako Shark	-86.59	21.66	Spring
Blue Marlin	-92.50	20.19	Summer	White Marlin	-96.87	27.76	Summer	Bluefin tuna	-93.16	23.30	Spring	Yellowfin Tuna	-87.70	27.97	Fall	Whale Shark	-96.38	25.90	Summer	Tiger Shark	-87.60	30.11	Summer	Scalloped Hammerhead	-89.74	28.60	Spring	Mako Shark	-86.50	21.54	Spring
Blue Marlin	-92.39	20.34	Summer	White Marlin	-96.29	27.57	Summer	Bluefin tuna	-93.29	23.44	Spring	Yellowfin Tuna	-87.77	28.00	Fall	Whale Shark	-96.35	26.88	Summer	Tiger Shark	-87.33	30.12	Summer	Scalloped Hammerhead	-89.68	28.57	Spring	Mako Shark	-86.67	22.15	Spring
Blue Marlin	-92.98	20.45	Summer	White Marlin	-96.28	27.48	Summer	Bluefin tuna	-93.37	23.65	Spring	Yellowfin Tuna	-87.78	27.95	Fall	Whale Shark	-96.33	27.03	Summer	Tiger Shark	-86.98	30.12	Summer	Scalloped Hammerhead	-89.70	28.59	Spring	Mako Shark	-86.61	22.01	Spring
Blue Marlin	-92.36	20.46	Summer	White Marlin	-95.91	27.09	Summer	Bluefin tuna	-93.40	23.79	Spring	Yellowfin Tuna	-87.72	27.94	Fall	Whale Shark	-96.30	27.08	Summer	Tiger Shark	-87.22	30.15	Summer	Scalloped Hammerhead	-89.74	28.53	Spring	Mako Shark	-86.50	21.51	Spring
Blue Marlin	-92.84	20.99	Summer	White Marlin	-89.13	28.13	Spring	Bluefin tuna	-93.44	23.94	Spring	Yellowfin Tuna	-87.74	27.91	Fall	Whale Shark	-96.15	27.23	Summer	Tiger Shark	-87.56	30.19	Summer	Scalloped Hammerhead	-89.74	28.58	Spring	Mako Shark	-86.42	21.58	Spring
Blue Marlin	-92.20	21.51	Summer	White Marlin	-88.93	27.68	Spring	Bluefin tuna	-93.20	24.02	Spring	Yellowfin Tuna	-87.68	27.85	Fall	Whale Shark	-96.03	27.28	Summer	Tiger Shark	-87.20	30.08	Summer	Scalloped Hammerhead	-89.70	28.63	Spring	Mako Shark	-86.38	21.56	Spring
Blue Marlin	-93.03	21.99	Summer	White Marlin	-88.63	27.23	Spring	Bluefin tuna	-93.04	23.98	Spring	Yellowfin Tuna	-87.66	27.84	Fall	Whale Shark	-95.80	27.33	Summer	Tiger Shark	-86.97	30.30	Summer	Scalloped Hammerhead	-89.70	28.55	Spring	Mako Shark	-86.50	21.39	Spring
Blue Marlin	-92.35	22.47	Summer	White Marlin	-87.65	27.15	Spring	Bluefin tuna	-92.98	23.99	Spring	Yellowfin Tuna	-87.61	27.83	Fall	Whale Shark	-95.53	27.35	Summer	Tiger Shark	-87.09	30.13	Summer	Scalloped Hammerhead	-89.37	28.56	Spring	Mako Shark	-86.50	21.51	Spring
Blue Marlin	-92.86	22.56	Summer	White Marlin	-87.25	27.30	Spring	Bluefin tuna	-92.98	24.00	Spring	Yellowfin Tuna	-87.61	27.82	Fall	Whale Shark	-95.20	27.43	Summer	Tiger Shark	-86.99	30.29	Summer	Scalloped Hammerhead	-89.77	28.79	Spring	Mako Shark	-86.64	21.92	Spring
Blue Marlin	-93.33	22.75	Summer	White Marlin	-87.58	27.35	Spring	Bluefin tuna	-93.11	24.05	Spring	Yellowfin Tuna	-87.61	27.93	Fall	Whale Shark	-94.98	26.83	Summer	Tiger Shark	-86.92	30.30	Summer	Scalloped Hammerhead	-89.77	28.77	Spring	Mako Shark	-86.55	21.98	Spring
Blue Marlin	-93.83	23.35	Summer	White Marlin	-88.35	27.00	Spring	Bluefin tuna	-93.21	24.26	Spring	Yellowfin Tuna	-87.63	28.03	Fall	Whale Shark	-94.90	26.83	Summer	Tiger Shark	-86.85	30.32	Summer	Scalloped Hammerhead	-89.91	28.69	Spring	Mako Shark	-86.39	21.89	Spring
Blue Marlin	-94.17	23.10	Summer	White Marlin	-88.55	26.90	Spring	Bluefin tuna	-93.09	24.46	Spring	Yellowfin Tuna	-87.71	28.10	Fall	Whale Shark	-94.75	26.85	Summer	Tiger Shark	-86.69	30.33	Summer	Scalloped Hammerhead	-89.76	28.68	Spring	Mako Shark	-86.34	21.94	Spring
Blue Marlin	-94.90	22.93	Summer	White Marlin	-89.08	26.53	Spring	Bluefin tuna	-92.90	24.59	Spring	Yellowfin Tuna	-87.90	28.09	Fall	Whale Shark	-94.45	26.85	Summer	Tiger Shark	-86.64	30.38	Summer	Scalloped Hammerhead	-88.67	29.41	Spring	Mako Shark	-86.40	21.70	Spring
Blue Marlin	-94.35	23.27	Summer	White Marlin	-89.35	26.40	Spring	Bluefin tuna	-92.69	24.60	Spring	Yellowfin Tuna	-88.09	28.24	Fall	Whale Shark	-94.25	26.85	Summer	Tiger Shark	-86.57	30.31	Summer	Scalloped Hammerhead	-88.26	30.00	Spring	Mako Shark	-86.39	21.60	Spring
Blue Marlin	-93.90	22.83	Summer	White Marlin	-89.73	26.20	Spring	Bluefin tuna	-92.55	24.55	Spring	Yellowfin Tuna	-88.21	28.33	Fall	Whale Shark	-93.95	26.85	Summer	Tiger Shark	-86.62	30.33	Summer	Scalloped Hammerhead	-88.29	29.61	Spring	Mako Shark	-86.43	21.48	Spring
Blue Marlin	-93.90	22.35	Summer	White Marlin	-90.20	25.98	Spring	Bluefin tuna	-92.52	24.44	Spring	Yellowfin Tuna	-88.39	28.47	Fall	Whale Shark	-93.73	26.85	Fall	Tiger Shark	-86.74	30.31	Summer	Scalloped Hammerhead	-88.66	29.36	Spring	Mako Shark	-86.60	21.93	Spring
Blue Marlin	-93.76	22.37	Summer	White Marlin	-90.60	26.15	Spring	Bluefin tuna	-92.55	24.26	Spring	Yellowfin Tuna	-88.42	28.63	Fall	Whale Shark	-93.50	26.85	Fall	Tiger Shark	-86.81	30.32	Summer	Scalloped Hammerhead	-88.78	29.26	Spring	Mako Shark	-86.98	22.08	Spring
Blue Marlin	-93.87	22.39	Summer	White Marlin	-91.08	26.68	Spring	Bluefin tuna	-92.49	24.04	Spring	Yellowfin Tuna	-88.20	28.83	Fall	Whale Shark	-93.20	26.80	Fall	Tiger Shark	-86.77	30.27	Summer	Scalloped Hammerhead	-88.53	29.49	Spring	Mako Shark	-87.08	22.16	Spring
Blue Marlin	-93.99	22.35	Summer	White Marlin	-91.38	26.63	Spring	Bluefin tuna	-92.36	23.75	Spring	Yellowfin Tuna	-88.08	28.82	Fall	Whale Shark	-92.93	26.75	Fall	Tiger Shark	-86.59	30.30	Summer	Scalloped Hammerhead	-88.30	30.02	Spring	Mako Shark	-86.97	22.21	Spring
Blue Marlin	-93.07	23.17	Summer	White Marlin	-91.73	26.63	Spring	Bluefin tuna	-92.21	23.47	Spring	Yellowfin Tuna	-87.89	28.91	Fall	Whale Shark	-92.65	26.70	Fall	Tiger Shark	-86.58	30.15	Summer	Scalloped Hammerhead	-88.34	30.15	Spring	Mako Shark	-86.97	22.08	Spring
Blue Marlin	-95.93	28.22	Summer	White Marlin	-92.30	26.58	Spring	Bluefin tuna	-91.88	23.22	Spring	Yellowfin Tuna	-87.80	28.82	Fall	Whale Shark	-92.38	26.68	Fall	Tiger Shark	-86.63	30.16	Summer	Scalloped Hammerhead	-88.24	30.02	Spring	Mako Shark	-86.90	22.23	Spring
Blue Marlin	-96.09	28.14	Summer	White Marlin	-93.08	26.63	Summer	Bluefin tuna	-91.34	22.98	Spring	Yellowfin Tuna	-87.76	28.80	Fall	Whale Shark	-92.15	26.68	Fall	Tiger Shark	-86.81	30.20	Summer	Scalloped Hammerhead	-88.10	29.89	Spring	Mako Shark	-89.40	26.34	Spring
Blue Marlin	-95.98	28.24	Summer	White Marlin	-93.83	26.58	Summer	Bluefin tuna	-90.30	22.59	Spring	Yellowfin Tuna	-87.77	28.76	Fall	Whale Shark	-91.95	26.65	Fall	Tiger Shark	-86.81	30.22	Summer	Scalloped Hammerhead	-88.28	29.22	Spring	Mako Shark	-89.59	26.67	Spring
Blue Marlin	-95.63	28.30	Summer	White Marlin	-94.45	26.60	Summer	Bluefin tuna	-90.02	21.59	Spring	Yellowfin Tuna	-87.66	28.69	Fall	Whale Shark	-91.70	26.65	Fall	Tiger Shark	-86.84	30.19	Summer	Scalloped Hammerhead	-90.11	28.83	Spring	Mako Shark	-89.48	27.13	Spring
Blue Marlin	-96.03	28.29	Summer	White Marlin	-95.08	26.65	Summer	Bluefin tuna	-90.66	21.36	Spring	Yellowfin Tuna	-87.52	28.56	Fall	Whale Shark	-91.53	26.65	Fall	Tiger Shark	-86.90	30.25	Summer	Scalloped Hammerhead	-90.59	28.55	Spring	Mako Shark	-89.10	27.48	Spring
Blue Marlin	-95.37	28.20	Summer	White Marlin	-95.48	26.83	Summer	Bluefin tuna	-90.81	21.72	Spring	Yellowfin Tuna	-87.45	28.50	Fall	Whale Shark	-91.38	26.65	Fall	Tiger Shark	-86.62	30.35	Summer	Scalloped Hammerhead	-91.36	28.65	Spring	Mako Shark	-88.49	27.61	Spring
Blue Marlin	-94.41	28.16	Summer	White Marlin	-95.73	26.95	Summer	Bluefin tuna	-94.60	26.66	Spring	Yellowfin Tuna	-87.42	28.51	Fall	Whale Shark	-91.28	26.63	Fall	Tiger Shark	-86.52	30.28	Summer	Scalloped Hammerhead	-91.94	28.98	Spring	Mako Shark	-87.78	27.46	Spring
Blue Marlin	-93.91	28.13	Summer	White Marlin	-95.95	27.15	Summer	Bluefin tuna	-95.25	26.46	Spring	Yellowfin Tuna	-87.35	28.52	Fall	Whale Shark	-91.25	26.58	Fall	Tiger Shark	-86.33	30.31	Summer	Scalloped Hammerhead	-91.81	28.64	Spring	Mako Shark	-87.16	27.29	Spring
Blue Marlin	-93.74	28.05	Summer	White Marlin	-95.98	27.18	Summer	Bluefin tuna	-95.57	25.98	Spring	Yellowfin Tuna	-87.38	28.57	Fall	Whale Shark	-91.25	26.53	Fall	Tiger Shark	-85.90	30.20	Summer	Scalloped Hammerhead	-92.26	28.92	Spring	Mako Shark	-86.46	27.02	Spring
Blue Marlin	-94.52	28.01	Summer	White Marlin	-95.78	26.83	Summer	Bluefin tuna	-95.48	25.41	Spring	Yellowfin Tuna	-87.30	28.60	Fall	Whale Shark	-91.35	26.45	Fall	Tiger Shark	-86.51	30.38	Summer	Scalloped Hammerhead	-92.33	28.93	Spring	Mako Shark	-86.06	26.79	Spring
Blue Marlin	-94.54	27.86	Summer	White Marlin	-95.60	26.50	Summer	Bluefin tuna	-95.45	24.84	Spring	Yellowfin Tuna	-87.30	28.62	Fall	Whale Shark	-91.43	26.38	Fall	Tiger Shark	-86.51	30.35	Summer	Scalloped Hammerhead	-92.34	28.89	Spring	Mako Shark	-86.03	26.22	Spring
Blue Marlin	-94.51	27.66	Summer	White Marlin	-95.28	26.30	Summer	Bluefin tuna	-95.42	24.32	Spring	Yellowfin Tuna	-87.29	28.62	Fall	Whale Shark	-91.53	26.28	Fall	Tiger Shark	-84.17	27.92	Summer	Scalloped Hammerhead	-92.81	28.81	Spring	Mako Shark	-86.36	25.88	Spring
Blue Marlin	-95.50	27.50	Summer	White Marlin	-94.83	25.80	Summer	Bluefin tuna	-95.19	23.91	Spring	Yellowfin Tuna	-87.28	28.56	Fall	Whale Shark	-91.63	26.18	Fall	Tiger Shark	-84.32	27.95	Summer	Scalloped Hammerhead	-92.92	28.93	Spring	Mako Shark	-87.11	25.42	Spring
Blue Marlin	-95.02	27.35	Summer	White Marlin	-94.73	25.48	Summer	Bluefin tuna	-94.82	23.70	Spring	Yellowfin Tuna	-87.30	28.51	Fall	Whale Shark	-91.65	26.13	Fall	Tiger Shark	-84.20	27.89	Summer	Scalloped Hammerhead	-93.09	28.89	Spring	Mako Shark	-87.54	25.42	Spring
Blue Marlin	-94.22	27.12	Summer	White Marlin	-94.53	25.10	Summer	Bluefin tuna	-94.75	23.51	Spring	Yellowfin Tuna	-87.24	28.56	Fall	Whale Shark	-90.95	28.11	Spring	Tiger Shark	-84.20	27.88	Fall	Scalloped Hammerhead	-88.73	29.11	Spring	Mako Shark	-88.84	25.98	Spring
Blue Marlin	-93.54	26.59	Summer	White Marlin	-94.43	24.38	Summer	Bluefin tuna	-95.53	23.16	Spring	Yellowfin Tuna	-87.15	28.49	Fall	Whale Shark	-91.04	28.10	Spring	Tiger Shark	-84.24	27.89	Fall	Scalloped Hammerhead	-88.41	29.67	Spring	Mako Shark	-89.30	26.14	Spring
Blue Marlin	-93.22	26.03	Summer	White Marlin	-94.23	23.63	Summer	Bluefin tuna	-95.59	22.68	Spring	Yellowfin Tuna	-87.18	28.47	Fall	Whale Shark	-91.01	28.12	Spring	Tiger Shark	-84.28	27.88	Fall	Scalloped Hammerhead	-87.42	29.57	Spring	Mako Shark	-89.50	25.92	Spring
Blue Marlin	-92.64	25.57	Summer	White Marlin	-94.30	23.08	Summer	Bluefin tuna	-94.48	22.17	Spring	Yellowfin Tuna	-87.15	28.41	Fall	Whale Shark	-91.03	28.13	Spring	Tiger Shark	-84.26	27.90	Fall	Scalloped Hammerhead	-86.89	30.08	Spring	Mako Shark	-89.72	25.52	Spring
Blue Marlin	-93.21	25.56	Summer	White Marlin	-94.33	22.65	Summer	Bluefin tuna	-93.00	21.89	Spring	Yellowfin Tuna	-87.19	28.31	Fall	Whale Shark	-91.00	28.10	Spring	Tiger Shark	-84.25	27.89	Fall	Scalloped Hammerhead	-86.37	30.07	Spring	Mako Shark	-89.69	25.51	Spring
Blue Marlin	-93.03	25.61	Summer	White Marlin	-94.35	22.18	Summer	Bluefin tuna	-91.62	21.79	Spring	Yellowfin Tuna	-87.20	28.20	Fall	Whale Shark	-91.01	28.12	Spring	Tiger Shark	-84.28	27.90	Fall	Scalloped Hammerhead	-86.04	29.63	Spring	Mako Shark	-89.79	24.80	Spring
Blue Marlin	-92.53	25.67	Summer	White Marlin	-94.40	21.65	Summer	Bluefin tuna	-90.73	21.83	Spring	Yellowfin Tuna	-87.32	28.17	Fall	Whale Shark	-90.96	28.12	Spring	Tiger Shark	-84.20	27.93	Fall	Scalloped Hammerhead	-85.95	29.72	Spring	Mako Shark	-89.82	24.35	Spring
Blue Marlin	-92.75	25.69	Summer	White Marlin	-94.45	21.43	Summer	Bluefin tuna	-90.23	21.91	Spring	Yellowfin Tuna	-87.40	28.22	Fall	Whale Shark	-91.77	27.84	Summer	Tiger Shark	-84.09	27.94	Fall	Scalloped Hammerhead	-86.06	29.75	Spring	Mako Shark	-90.02	23.91	Spring
Blue Marlin	-92.07	25.67	Summer	White Marlin	-94.63	21.10	Summer	Bluefin tuna	-89.99	21.95	Spring	Yellowfin Tuna	-87.54	28.29	Fall	Whale Shark	-91.52	27.74	Summer	Tiger Shark	-84.18	27.86	Fall	Scalloped Hammerhead	-86.10	29.74	Spring	Mako Shark	-90.28	23.52	Spring
Blue Marlin	-92.04	25.56	Summer	White Marlin	-95.10	20.33	Summer	Bluefin tuna	-89.97	21.96	Spring	Yellowfin Tuna	-87.68	28.57	Fall	Whale Shark	-91.32	27.47	Summer	Tiger Shark	-84.29	27.85	Fall	Scalloped Hammerhead	-86.25	29.70	Spring	Mako Shark	-90.31	23.21	Spring
Blue Marlin	-93.86	23.31	Fall	White Marlin	-95.45	19.85	Summer	Bluefin tuna	-90.03	21.97	Spring	Yellowfin Tuna	-87.72	28.77	Fall	Whale Shark	-91.29	27.18	Summer	Tiger Shark	-84.29	27.85	Fall	Scalloped Hammerhead	-86.15	29.77	Spring	Mako Shark	-90.27	23.11	Spring
Blue Marlin	-93.34	22.64	Fall	White Marlin	-94.65	26.88	Summer	Bluefin tuna	-90.10	21.98	Spring	Yellowfin Tuna	-87.82	28.91	Fall	Whale Shark	-91.31	26.99	Summer	Tiger Shark	-84.27	27.86	Fall	Scalloped Hammerhead	-89.36	28.82	Spring	Mako Shark	-89.13	22.90	Spring
Blue Marlin	-93.98	21.40	Fall	White Marlin	-94.90	26.25	Summer	Bluefin tuna	-90.18	22.03	Spring	Yellowfin Tuna	-87.90	28.93	Fall	Whale Shark	-91.54	26.97	Summer	Tiger Shark	-84.25	27.84	Fall	Scalloped Hammerhead	-89.56	28.74	Spring	Mako Shark	-88.81	22.61	Spring
Blue Marlin	-92.98	20.83	Fall	White Marlin	-95.20	25.55	Summer	Bluefin tuna	-90.37	22.17	Spring	Yellowfin Tuna	-87.92	28.79	Fall	Whale Shark	-90.95	28.11	Spring	Tiger Shark	-84.33	27.77	Fall	Scalloped Hammerhead	-89.72	28.71	Spring	Mako Shark	-88.76	22.53	Spring
Blue Marlin	-92.83	20.58	Fall	White Marlin	-95.25	25.25	Summer	Bluefin tuna	-90.70	22.48	Spring	Yellowfin Tuna	-87.85	28.73	Fall	Whale Shark	-90.62	28.04	Spring	Tiger Shark	-84.29	27.78	Fall	Scalloped Hammerhead	-89.48	28.80	Spring	Mako Shark	-88.70	22.60	Spring
Blue Marlin	-93.30	19.85	Fall	White Marlin	-95.08	25.18	Summer	Bluefin tuna	-90.61	22.70	Spring	Yellowfin Tuna	-87.69	28.61	Fall	Whale Shark	-90.91	28.05	Summer	Tiger Shark	-84.16	27.79	Fall	Scalloped Hammerhead	-89.56	28.62	Spring	Mako Shark	-88.56	22.49	Spring
Blue Marlin	-93.35	20.37	Fall	White Marlin	-94.85	25.43	Summer	Bluefin tuna	-89.22	22.93	Spring	Yellowfin Tuna	-87.67	28.40	Fall	Whale Shark	-90.98	27.78	Summer	Tiger Shark	-84.27	27.81	Fall	Scalloped Hammerhead	-89.55	28.62	Spring	Mako Shark	-88.54	22.50	Spring
Blue Marlin	-94.06	20.59	Fall	White Marlin	-95.00	25.43	Summer	Bluefin tuna	-87.44	23.36	Spring	Yellowfin Tuna	-87.64	28.36	Fall	Whale Shark	-90.94	27.60	Summer	Tiger Shark	-84.28	27.80	Fall	Scalloped Hammerhead	-89.51	28.65	Spring	Mako Shark	-88.74	22.45	Spring
Blue Marlin	-93.40	21.04	Fall	White Marlin	-94.50	25.58	Summer	Bluefin tuna	-85.37	23.82	Spring	Yellowfin Tuna	-87.69	28.38	Fall	Whale Shark	-90.61	27.32	Summer	Tiger Shark	-84.26	27.78	Fall	Scalloped Hammerhead	-89.71	28.69	Spring	Mako Shark	-88.96	22.58	Spring
Blue Marlin	-91.25	25.10	Fall	White Marlin	-94.08	25.63	Summer	Bluefin tuna	-83.62	24.41	Spring	Yellowfin Tuna	-87.65	28.51	Fall	Whale Shark	-90.57	26.79	Summer	Tiger Shark	-84.05	27.92	Fall	Scalloped Hammerhead	-89.83	28.69	Spring	Mako Shark	-88.93	22.60	Spring
Blue Marlin	-90.81	25.05	Fall	White Marlin	-93.83	25.68	Summer	Bluefin tuna	-94.02	27.24	Spring	Yellowfin Tuna	-87.54	28.61	Fall	Whale Shark	-90.35	26.31	Summer	Tiger Shark	-84.14	27.91	Fall	Scalloped Hammerhead	-89.65	28.73	Spring	Mako Shark	-88.79	22.27	Spring
Blue Marlin	-91.03	25.14	Fall	White Marlin	-93.58	25.70	Summer	Bluefin tuna	-93.75	27.22	Spring	Yellowfin Tuna	-87.57	28.73	Fall	Whale Shark	-90.06	25.92	Summer	Tiger Shark	-84.27	27.93	Fall	Scalloped Hammerhead	-89.55	28.70	Spring	Mako Shark	-88.78	22.30	Spring
Blue Marlin	-90.96	25.20	Fall	White Marlin	-93.48	25.50	Summer	Bluefin tuna	-92.78	27.28	Spring	Yellowfin Tuna	-87.59	28.81	Fall	Whale Shark	-89.82	25.54	Summer	Tiger Shark	-84.27	27.91	Fall	Scalloped Hammerhead	-89.51	28.65	Spring	Mako Shark	-89.29	22.06	Spring
Blue Marlin	-90.95	25.26	Fall	White Marlin	-93.53	25.50	Summer	Bluefin tuna	-91.13	27.71	Spring	Yellowfin Tuna	-87.71	28.94	Fall	Whale Shark	-89.65	25.15	Summer	Tiger Shark	-84.14	27.92	Fall	Scalloped Hammerhead	-91.24	28.82	Spring	Mako Shark	-89.44	22.16	Spring
Blue Marlin	-91.27	25.24	Fall	White Marlin	-93.60	25.68	Summer	Bluefin tuna	-90.53	28.32	Spring	Yellowfin Tuna	-87.79	28.98	Fall	Whale Shark	-89.14	24.83	Summer	Tiger Shark	-84.14	27.93	Fall	Scalloped Hammerhead	-90.70	28.56	Spring	Mako Shark	-89.30	22.62	Spring
Blue Marlin	-94.55	27.83	Summer	White Marlin	-93.95	25.93	Summer	Bluefin tuna	-90.38	28.67	Spring	Yellowfin Tuna	-87.89	28.99	Fall	Whale Shark	-88.83	24.64	Summer	Tiger Shark	-84.13	27.88	Fall	Scalloped Hammerhead	-90.27	28.77	Spring	Mako Shark	-88.94	22.56	Spring
Blue Marlin	-94.64	27.74	Summer	White Marlin	-94.08	25.90	Summer	Bluefin tuna	-90.32	28.62	Spring	Yellowfin Tuna	-87.95	28.83	Fall	Whale Shark	-88.71	24.70	Summer	Tiger Shark	-84.13	27.84	Fall	Scalloped Hammerhead	-90.75	28.57	Spring	Mako Shark	-88.68	22.71	Spring
Blue Marlin	-92.91	27.78	Summer	White Marlin	-93.95	25.75	Summer	Bluefin tuna	-90.22	28.13	Spring	Yellowfin Tuna	-87.95	28.75	Fall	Whale Shark	-88.76	24.37	Summer	Tiger Shark	-84.14	27.92	Fall	Scalloped Hammerhead	-90.60	28.63	Spring	Mako Shark	-88.60	22.75	Spring
Blue Marlin	-93.01	27.75	Summer	White Marlin	-93.85	25.90	Summer	Bluefin tuna	-89.91	27.38	Spring	Yellowfin Tuna	-87.97	28.61	Fall	Whale Shark	-88.36	24.31	Summer	Tiger Shark	-84.01	27.96	Fall	Scalloped Hammerhead	-89.71	28.64	Spring	Mako Shark	-88.62	22.72	Spring
Blue Marlin	-93.12	27.72	Summer	White Marlin	-89.16	28.01	Spring	Bluefin tuna	-89.67	26.76	Spring	Yellowfin Tuna	-87.88	28.41	Fall	Whale Shark	-87.70	24.44	Summer	Tiger Shark	-84.40	27.75	Fall	Scalloped Hammerhead	-89.56	28.65	Spring	Mako Shark	-88.34	22.74	Spring
Blue Marlin	-93.22	27.69	Summer	White Marlin	-89.06	28.04	Spring	Bluefin tuna	-90.40	26.35	Spring	Yellowfin Tuna	-87.81	28.15	Fall	Whale Shark	-87.22	24.30	Summer	Tiger Shark	-84.04	28.09	Fall	Scalloped Hammerhead	-89.69	28.64	Spring	Mako Shark	-87.87	22.66	Spring
Blue Marlin	-93.32	27.66	Summer	White Marlin	-88.98	28.20	Spring	Bluefin tuna	-91.37	25.90	Spring	Yellowfin Tuna	-87.76	27.99	Winter	Whale Shark	-87.00	24.27	Summer	Tiger Shark	-83.57	28.71	Fall	Scalloped Hammerhead	-89.70	28.62	Spring	Mako Shark	-87.85	22.66	Spring
Blue Marlin	-93.42	27.63	Summer	White Marlin	-88.93	28.30	Spring	Bluefin tuna	-91.76	25.69	Spring	Yellowfin Tuna	-87.73	27.97	Winter	Whale Shark	-86.82	24.24	Summer	Tiger Shark	-83.71	28.54	Fall	Scalloped Hammerhead	-89.96	28.63	Spring	Mako Shark	-87.90	22.58	Spring
Blue Marlin	-93.52	27.60	Summer	White Marlin	-88.75	28.33	Spring	Bluefin tuna	-91.99	25.58	Spring	Yellowfin Tuna	-87.72	28.08	Winter	Whale Shark	-86.76	24.44	Summer	Tiger Shark	-83.89	28.48	Fall	Scalloped Hammerhead	-90.29	28.50	Spring	Mako Shark	-87.88	22.54	Spring
Blue Marlin	-93.63	27.57	Summer	White Marlin	-88.62	28.38	Spring	Bluefin tuna	-92.17	25.48	Spring	Yellowfin Tuna	-87.74	28.18	Winter	Whale Shark	-86.81	24.18	Summer	Tiger Shark	-84.08	28.36	Fall	Scalloped Hammerhead	-90.24	28.55	Spring	Mako Shark	-88.14	22.71	Spring
Blue Marlin	-93.73	27.54	Summer	White Marlin	-88.56	28.42	Spring	Bluefin tuna	-91.89	25.41	Spring	Yellowfin Tuna	-87.74	28.22	Winter	Whale Shark	-86.79	24.12	Summer	Tiger Shark	-84.13	28.22	Fall	Scalloped Hammerhead	-90.33	28.51	Spring	Mako Shark	-88.10	22.92	Spring
Blue Marlin	-93.83	27.51	Summer	White Marlin	-88.57	28.32	Spring	Bluefin tuna	-90.41	25.62	Spring	Yellowfin Tuna	-87.51	28.13	Winter	Whale Shark	-86.76	24.08	Summer	Tiger Shark	-83.25	28.21	Fall	Scalloped Hammerhead	-90.21	28.40	Spring	Mako Shark	-88.11	22.87	Spring
Blue Marlin	-93.93	27.48	Summer	White Marlin	-88.28	28.35	Spring	Bluefin tuna	-88.62	26.03	Spring	Yellowfin Tuna	-87.32	28.03	Winter	Whale Shark	-86.67	23.90	Summer	Tiger Shark	-83.25	28.20	Fall	Scalloped Hammerhead	-90.24	28.57	Spring	Mako Shark	-87.96	22.79	Spring
Blue Marlin	-94.04	27.45	Summer	White Marlin	-88.13	28.39	Spring	Bluefin tuna	-86.79	26.57	Spring	Yellowfin Tuna	-87.37	27.99	Winter	Whale Shark	-86.19	24.12	Summer	Tiger Shark	-83.41	28.29	Fall	Scalloped Hammerhead	-90.30	28.34	Spring	Mako Shark	-87.61	22.51	Spring
Blue Marlin	-94.14	27.42	Summer	White Marlin	-88.12	28.63	Spring	Bluefin tuna	-85.27	27.27	Spring	Yellowfin Tuna	-87.47	27.91	Winter	Whale Shark	-85.75	23.97	Summer	Tiger Shark	-83.48	28.31	Fall	Scalloped Hammerhead	-90.37	28.38	Spring	Mako Shark	-87.55	22.53	Spring
Blue Marlin	-94.24	27.39	Summer	White Marlin	-88.14	28.80	Spring	Bluefin tuna	-84.99	27.93	Spring	Yellowfin Tuna	-87.54	27.94	Winter	Whale Shark	-85.35	23.94	Summer	Tiger Shark	-84.12	28.31	Fall	Scalloped Hammerhead	-90.13	28.54	Spring	Mako Shark	-87.53	22.38	Spring
Blue Marlin	-94.34	27.36	Summer	White Marlin	-88.04	28.86	Spring	Bluefin tuna	-85.05	28.37	Spring	Yellowfin Tuna	-87.56	28.01	Winter	Whale Shark	-85.23	23.63	Summer	Tiger Shark	-84.05	28.41	Fall	Scalloped Hammerhead	-90.16	28.48	Spring	Mako Shark	-87.52	22.31	Spring
Blue Marlin	-94.44	27.33	Summer	White Marlin	-87.69	29.06	Spring	Bluefin tuna	-85.37	28.63	Spring	Yellowfin Tuna	-87.59	28.03	Winter	Whale Shark	-85.40	23.65	Summer	Tiger Shark	-83.96	28.32	Fall	Scalloped Hammerhead	-90.40	28.27	Spring	Mako Shark	-87.46	22.28	Spring
Blue Marlin	-94.54	27.30	Summer	White Marlin	-87.42	29.15	Spring	Bluefin tuna	-85.72	28.86	Spring	Yellowfin Tuna	-87.59	28.09	Winter	Whale Shark	-85.55	23.82	Summer	Tiger Shark	-84.18	27.86	Fall	Scalloped Hammerhead	-90.40	28.24	Spring	Mako Shark	-87.42	22.41	Summer
Blue Marlin	-94.65	27.27	Summer	White Marlin	-87.21	29.31	Spring	Bluefin tuna	-86.14	29.13	Spring	Yellowfin Tuna	-87.66	28.13	Winter	Whale Shark	-85.72	23.89	Summer	Tiger Shark	-83.81	28.29	Fall	Scalloped Hammerhead	-97.15	26.96	Spring	Mako Shark	-87.47	22.45	Summer
Blue Marlin	-94.75	27.24	Summer	White Marlin	-86.98	29.46	Spring	Bluefin tuna	-86.50	29.42	Spring	Yellowfin Tuna	-87.71	28.15	Winter	Whale Shark	-85.99	23.81	Summer	Tiger Shark	-84.33	28.01	Winter	Scalloped Hammerhead	-97.24	26.87	Spring	Mako Shark	-87.52	22.49	Summer
Blue Marlin	-94.95	27.18	Summer	White Marlin	-86.69	29.35	Spring	Bluefin tuna	-86.94	29.56	Spring	Yellowfin Tuna	-87.85	28.14	Winter	Whale Shark	-86.19	23.80	Summer	Tiger Shark	-82.07	25.35	Summer	Scalloped Hammerhead	-97.21	26.80	Spring	Mako Shark	-87.58	22.49	Summer
Blue Marlin	-94.77	27.80	Summer	White Marlin	-86.33	29.21	Spring	Bluefin tuna	-87.24	29.00	Spring	Yellowfin Tuna	-87.83	28.12	Winter	Whale Shark	-86.39	23.87	Summer	Tiger Shark	-83.07	24.79	Summer	Scalloped Hammerhead	-97.25	26.76	Spring	Mako Shark	-87.66	22.48	Summer
Blue Marlin	-94.96	27.81	Summer	White Marlin	-86.11	29.11	Spring	Bluefin tuna	-87.35	28.39	Spring	Yellowfin Tuna	-87.75	28.02	Winter	Whale Shark	-86.49	23.97	Summer	Tiger Shark	-82.86	24.69	Summer	Scalloped Hammerhead	-97.16	27.10	Spring	Mako Shark	-87.44	22.46	Summer
Blue Marlin	-95.16	27.64	Summer	White Marlin	-86.18	29.13	Spring	Bluefin tuna	-87.26	27.95	Spring	Yellowfin Tuna	-87.70	27.96	Winter	Whale Shark	-86.75	24.14	Summer	Tiger Shark	-82.82	24.73	Summer	Scalloped Hammerhead	-97.11	27.48	Spring	Mako Shark	-87.79	22.69	Summer
Blue Marlin	-95.50	27.58	Summer	White Marlin	-86.45	29.05	Spring	Bluefin tuna	-87.12	27.66	Spring	Yellowfin Tuna	-87.65	27.87	Winter	Whale Shark	-86.88	24.56	Summer	Tiger Shark	-82.56	24.82	Summer	Scalloped Hammerhead	-96.99	27.26	Spring	Mako Shark	-87.71	22.93	Summer
Blue Marlin	-95.86	27.58	Summer	White Marlin	-86.73	29.03	Spring	Bluefin tuna	-87.13	27.48	Spring	Yellowfin Tuna	-87.58	27.82	Winter	Whale Shark	-86.97	24.85	Summer	Tiger Shark	-82.63	24.96	Summer	Scalloped Hammerhead	-97.09	27.13	Spring	Mako Shark	-87.57	22.48	Summer
Blue Marlin	-96.25	27.55	Summer	White Marlin	-87.04	29.21	Spring	Bluefin tuna	-87.11	27.44	Spring	Yellowfin Tuna	-87.53	27.80	Winter	Whale Shark	-86.79	25.25	Summer	Tiger Shark	-81.96	25.52	Summer	Scalloped Hammerhead	-97.08	27.02	Spring	Mako Shark	-87.58	22.50	Summer
Blue Marlin	-96.16	27.53	Summer	White Marlin	-87.09	29.27	Spring	Bluefin tuna	-86.98	27.49	Spring	Yellowfin Tuna	-87.48	27.74	Winter	Whale Shark	-86.63	25.50	Summer	Tiger Shark	-81.77	25.84	Summer	Scalloped Hammerhead	-97.12	26.27	Spring	Mako Shark	-87.23	22.27	Summer
Blue Marlin	-96.64	27.41	Summer	White Marlin	-87.04	29.37	Spring	Bluefin tuna	-86.90	27.54	Spring	Yellowfin Tuna	-87.40	27.70	Winter	Whale Shark	-86.50	25.73	Summer	Tiger Shark	-81.74	25.76	Summer	Scalloped Hammerhead	-97.10	26.13	Spring	Mako Shark	-87.46	22.37	Summer
Blue Marlin	-96.04	27.22	Summer	White Marlin	-86.81	29.32	Spring	Bluefin tuna	-91.80	27.23	Spring	Yellowfin Tuna	-87.14	27.76	Winter	Whale Shark	-86.37	26.03	Summer	Tiger Shark	-81.71	25.65	Summer	Scalloped Hammerhead	-97.12	26.03	Spring	Mako Shark	-87.60	22.50	Summer
Blue Marlin	-96.19	27.02	Summer	White Marlin	-86.54	29.15	Spring	Bluefin tuna	-91.19	26.22	Spring	Yellowfin Tuna	-86.97	27.85	Winter	Whale Shark	-86.44	26.17	Summer	Tiger Shark	-81.42	25.73	Summer	Scalloped Hammerhead	-97.03	26.04	Spring	Mako Shark	-87.67	22.20	Summer
Blue Marlin	-96.05	27.04	Summer	White Marlin	-86.29	28.99	Spring	Bluefin tuna	-90.53	24.84	Spring	Yellowfin Tuna	-87.19	28.04	Winter	Whale Shark	-86.38	26.36	Summer	Tiger Shark	-81.55	25.69	Summer	Scalloped Hammerhead	-97.06	26.15	Spring	Mako Shark	-87.46	22.40	Summer
Blue Marlin	-95.95	26.91	Summer	White Marlin	-86.32	28.91	Spring	Bluefin tuna	-89.78	23.22	Spring	Yellowfin Tuna	-87.41	28.17	Winter	Whale Shark	-86.40	26.39	Summer	Tiger Shark	-81.54	25.66	Summer	Scalloped Hammerhead	-97.06	26.08	Spring	Mako Shark	-87.39	22.31	Summer
Blue Marlin	-96.14	26.73	Summer	White Marlin	-86.54	28.70	Spring	Bluefin tuna	-88.77	23.80	Spring	Yellowfin Tuna	-87.44	28.69	Winter	Whale Shark	-86.31	26.48	Summer	Tiger Shark	-81.65	25.74	Summer	Scalloped Hammerhead	-97.10	26.02	Spring	Mako Shark	-87.28	22.21	Summer
Blue Marlin	-96.16	26.76	Summer	White Marlin	-86.94	28.45	Spring	Bluefin tuna	-88.03	23.69	Spring	Yellowfin Tuna	-87.53	28.91	Winter	Whale Shark	-86.35	26.55	Summer	Tiger Shark	-81.92	25.57	Summer	Scalloped Hammerhead	-97.09	26.13	Spring	Mako Shark	-87.23	22.12	Summer
Blue Marlin	-96.45	26.78	Summer	White Marlin	-87.06	28.59	Spring	Bluefin tuna	-87.27	23.36	Spring	Yellowfin Tuna	-87.49	29.05	Winter	Whale Shark	-86.49	26.44	Summer	Tiger Shark	-82.04	25.63	Summer	Scalloped Hammerhead	-97.11	26.07	Spring	Mako Shark	-87.25	22.18	Summer
Blue Marlin	-96.33	26.88	Summer	White Marlin	-86.89	28.74	Spring	Bluefin tuna	-86.78	23.46	Spring	Yellowfin Tuna	-87.41	29.15	Winter	Whale Shark	-86.73	26.44	Summer	Tiger Shark	-82.13	25.95	Summer	Scalloped Hammerhead	-97.15	26.18	Spring	Mako Shark	-87.31	22.24	Summer
Blue Marlin	-96.35	27.62	Summer	White Marlin	-86.80	29.05	Spring	Bluefin tuna	-86.94	22.43	Spring	Yellowfin Tuna	-87.46	29.19	Winter	Whale Shark	-86.81	26.56	Summer	Tiger Shark	-82.10	25.83	Summer	Scalloped Hammerhead	-97.10	26.07	Spring	Mako Shark	-87.53	22.45	Summer
Blue Marlin	-94.49	28.05	Summer	White Marlin	-86.77	29.13	Spring	Bluefin tuna	-86.50	23.05	Spring	Yellowfin Tuna	-87.90	29.11	Winter	Whale Shark	-87.09	26.65	Summer	Tiger Shark	-81.55	25.67	Summer	Scalloped Hammerhead	-96.83	26.11	Spring	Mako Shark	-87.54	22.41	Summer
Blue Marlin	-93.95	28.10	Summer	White Marlin	-86.78	29.17	Spring	Bluefin tuna	-86.71	21.99	Spring	Yellowfin Tuna	-88.57	29.20	Winter	Whale Shark	-87.09	26.38	Summer	Tiger Shark	-82.24	25.59	Summer	Scalloped Hammerhead	-97.03	26.09	Spring	Mako Shark	-87.45	22.32	Summer
Blue Marlin	-93.95	28.15	Summer	White Marlin	-86.89	29.20	Spring	Bluefin tuna	-86.65	23.46	Spring	Yellowfin Tuna	-88.21	28.71	Fall	Whale Shark	-86.97	26.53	Summer	Tiger Shark	-82.28	25.37	Summer	Scalloped Hammerhead	-97.10	25.69	Spring	Mako Shark	-87.80	22.68	Summer
Blue Marlin	-93.91	28.17	Summer	White Marlin	-87.11	29.29	Spring	Bluefin tuna	-86.28	24.47	Spring	Yellowfin Tuna	-88.07	28.89	Fall	Whale Shark	-86.70	26.72	Summer	Tiger Shark	-82.40	25.20	Summer	Scalloped Hammerhead	-97.00	25.56	Spring	Mako Shark	-88.15	22.39	Summer
Blue Marlin	-93.97	28.03	Summer	White Marlin	-87.17	29.39	Spring	Bluefin tuna	-91.18	27.32	Spring	Yellowfin Tuna	-87.87	28.88	Fall	Whale Shark	-86.47	26.52	Summer	Tiger Shark	-82.72	24.61	Summer	Scalloped Hammerhead	-96.35	27.89	Spring	Mako Shark	-87.91	22.39	Summer
Blue Marlin	-88.06	28.86	Spring	White Marlin	-87.03	29.44	Spring	Bluefin tuna	-92.11	27.23	Spring	Yellowfin Tuna	-87.73	28.79	Fall	Whale Shark	-86.52	26.50	Summer	Tiger Shark	-91.34	28.56	Summer	Scalloped Hammerhead	-96.41	28.05	Spring	Mako Shark	-87.72	22.10	Summer
Blue Marlin	-88.24	28.84	Spring	White Marlin	-87.00	29.60	Spring	Bluefin tuna	-92.93	27.35	Spring	Yellowfin Tuna	-87.41	28.87	Fall	Whale Shark	-86.46	26.55	Summer	Tiger Shark	-92.56	28.35	Fall	Scalloped Hammerhead	-96.27	28.03	Spring	Mako Shark	-87.49	22.36	Summer
Blue Marlin	-88.14	28.78	Spring	White Marlin	-87.02	29.59	Spring	Bluefin tuna	-92.52	27.18	Spring	Yellowfin Tuna	-87.20	28.91	Fall	Whale Shark	-86.41	26.78	Summer	Tiger Shark	-93.04	29.40	Fall	Scalloped Hammerhead	-96.38	28.04	Spring	Mako Shark	-87.52	22.36	Summer
Blue Marlin	-88.08	28.75	Spring	White Marlin	-86.93	29.58	Spring	Bluefin tuna	-92.28	26.64	Spring	Yellowfin Tuna	-87.24	28.80	Fall	Whale Shark	-86.52	27.05	Summer	Tiger Shark	-93.23	29.04	Fall	Scalloped Hammerhead	-96.43	27.92	Spring	Mako Shark	-87.38	22.28	Summer
Blue Marlin	-87.81	28.68	Spring	White Marlin	-86.90	29.64	Spring	Bluefin tuna	-92.48	26.13	Spring	Yellowfin Tuna	-87.28	28.60	Fall	Whale Shark	-86.47	26.96	Summer	Tiger Shark	-93.09	28.11	Fall	Scalloped Hammerhead	-96.19	27.83	Spring	Mako Shark	-87.50	22.33	Summer
Blue Marlin	-87.39	28.72	Spring	White Marlin	-87.12	29.47	Spring	Bluefin tuna	-92.89	25.58	Spring	Yellowfin Tuna	-87.36	28.68	Fall	Whale Shark	-86.36	27.04	Summer	Tiger Shark	-92.34	28.70	Winter	Scalloped Hammerhead	-96.42	27.92	Spring	Mako Shark	-87.46	22.33	Summer
Blue Marlin	-87.31	28.68	Spring	White Marlin	-87.62	29.32	Spring	Bluefin tuna	-93.05	25.05	Spring	Yellowfin Tuna	-87.29	28.71	Fall	Whale Shark	-86.41	26.97	Summer	Tiger Shark	-92.60	28.72	Winter	Scalloped Hammerhead	-96.58	27.86	Spring	Mako Shark	-87.47	22.38	Summer
Blue Marlin	-87.08	28.61	Spring	White Marlin	-87.42	29.31	Spring	Bluefin tuna	-92.74	24.54	Spring	Yellowfin Tuna	-87.21	28.69	Fall	Whale Shark	-86.28	26.83	Summer	Tiger Shark	-84.01	29.41	Summer	Scalloped Hammerhead	-96.61	27.50	Spring	Mako Shark	-87.49	22.26	Summer
Blue Marlin	-86.52	28.65	Spring	White Marlin	-87.22	29.33	Spring	Bluefin tuna	-92.19	23.92	Spring	Yellowfin Tuna	-87.08	28.77	Fall	Whale Shark	-86.10	27.01	Summer	Tiger Shark	-84.08	29.10	Summer	Scalloped Hammerhead	-96.55	27.66	Spring	Mako Shark	-87.47	22.36	Summer
Blue Marlin	-85.98	28.60	Spring	White Marlin	-86.92	29.43	Spring	Bluefin tuna	-91.70	23.15	Spring	Yellowfin Tuna	-86.82	28.86	Fall	Whale Shark	-85.87	27.21	Summer	Tiger Shark	-84.94	29.06	Summer	Scalloped Hammerhead	-96.25	27.79	Spring	Mako Shark	-87.46	22.36	Summer
Blue Marlin	-85.60	28.43	Spring	White Marlin	-86.59	29.46	Spring	Bluefin tuna	-91.48	22.36	Spring	Yellowfin Tuna	-86.78	28.91	Fall	Whale Shark	-85.64	27.23	Summer	Tiger Shark	-84.30	29.28	Summer	Scalloped Hammerhead	-96.51	27.73	Spring	Mako Shark	-87.64	22.44	Summer
Blue Marlin	-85.45	28.33	Spring	White Marlin	-86.51	29.46	Spring	Bluefin tuna	-92.05	22.16	Spring	Yellowfin Tuna	-86.85	28.88	Fall	Whale Shark	-85.50	27.42	Summer	Tiger Shark	-84.35	29.28	Summer	Scalloped Hammerhead	-96.20	28.00	Spring	Mako Shark	-87.55	22.32	Summer
Blue Marlin	-85.29	28.17	Spring	White Marlin	-86.59	29.31	Spring	Bluefin tuna	-92.58	22.48	Spring	Yellowfin Tuna	-87.05	28.78	Fall	Whale Shark	-85.52	27.53	Summer	Tiger Shark	-84.35	29.29	Summer	Scalloped Hammerhead	-96.20	28.03	Spring	Mako Shark	-87.63	22.43	Summer
Blue Marlin	-84.90	28.13	Spring	White Marlin	-86.78	29.32	Summer	Bluefin tuna	-93.04	22.98	Spring	Yellowfin Tuna	-87.38	28.70	Fall	Whale Shark	-85.24	27.64	Summer	Tiger Shark	-84.41	29.09	Summer	Scalloped Hammerhead	-96.44	27.89	Spring	Mako Shark	-87.45	22.35	Summer
Blue Marlin	-85.05	28.23	Spring	White Marlin	-86.95	29.23	Summer	Bluefin tuna	-93.33	23.61	Spring	Yellowfin Tuna	-87.61	28.53	Fall	Whale Shark	-90.91	28.05	Summer	Tiger Shark	-92.97	28.91	Summer	Scalloped Hammerhead	-96.59	27.77	Spring	Mako Shark	-87.46	22.28	Summer
Blue Marlin	-85.19	28.43	Spring	White Marlin	-87.13	28.97	Summer	Bluefin tuna	-93.30	24.20	Spring	Yellowfin Tuna	-87.75	28.56	Fall	Whale Shark	-90.94	27.99	Summer	Tiger Shark	-92.71	28.24	Summer	Scalloped Hammerhead	-96.83	27.62	Spring	Mako Shark	-87.45	22.45	Summer
Blue Marlin	-85.27	28.52	Spring	White Marlin	-87.00	28.78	Summer	Bluefin tuna	-93.18	24.62	Spring	Yellowfin Tuna	-88.02	28.48	Fall	Whale Shark	-90.81	27.88	Summer	Tiger Shark	-93.07	28.30	Summer	Scalloped Hammerhead	-96.69	27.59	Spring	Mako Shark	-87.47	22.29	Summer
Blue Marlin	-85.30	28.60	Spring	White Marlin	-86.59	28.73	Summer	Bluefin tuna	-93.32	24.91	Spring	Yellowfin Tuna	-88.29	28.50	Fall	Whale Shark	-90.97	27.95	Summer	Tiger Shark	-93.22	28.16	Summer	Scalloped Hammerhead	-96.69	27.58	Spring	Mako Shark	-87.42	22.48	Summer
Blue Marlin	-84.35	28.47	Spring	White Marlin	-86.35	28.63	Summer	Bluefin tuna	-93.57	25.20	Spring	Yellowfin Tuna	-88.56	28.42	Fall	Whale Shark	-91.06	27.89	Summer	Tiger Shark	-93.51	28.17	Summer	Scalloped Hammerhead	-96.50	28.03	Spring	Mako Shark	-87.46	22.40	Summer
Blue Marlin	-84.48	28.39	Spring	White Marlin	-86.49	28.60	Summer	Bluefin tuna	-93.49	25.43	Spring	Yellowfin Tuna	-88.70	28.52	Fall	Whale Shark	-91.05	27.88	Summer	Tiger Shark	-93.45	28.34	Summer	Scalloped Hammerhead	-96.46	27.96	Spring	Mako Shark	-87.44	22.43	Summer
Blue Marlin	-84.68	28.36	Spring	White Marlin	-86.79	28.39	Summer	Bluefin tuna	-93.23	25.48	Spring	Yellowfin Tuna	-88.84	28.54	Fall	Whale Shark	-91.25	27.82	Summer	Tiger Shark	-93.88	28.59	Summer	Scalloped Hammerhead	-96.27	27.98	Spring	Mako Shark	-87.63	22.44	Summer
Blue Marlin	-84.88	28.41	Spring	White Marlin	-87.20	28.12	Summer	Bluefin tuna	-92.88	25.43	Spring	Yellowfin Tuna	-88.91	28.61	Fall	Whale Shark	-91.34	27.80	Summer	Tiger Shark	-93.60	28.09	Summer	Scalloped Hammerhead	-88.21	30.15	Spring	Mako Shark	-87.47	22.33	Summer
Blue Marlin	-85.02	28.52	Spring	White Marlin	-87.53	27.90	Summer	Bluefin tuna	-92.61	25.32	Spring	Yellowfin Tuna	-88.98	28.56	Fall	Whale Shark	-91.47	27.80	Summer	Tiger Shark	-94.05	28.18	Summer	Scalloped Hammerhead	-88.30	30.10	Spring	Mako Shark	-87.48	22.40	Summer
Blue Marlin	-89.27	28.20	Spring	White Marlin	-87.09	27.67	Summer	Bluefin tuna	-92.41	25.29	Spring	Yellowfin Tuna	-89.06	28.58	Fall	Whale Shark	-91.51	27.72	Summer	Tiger Shark	-94.18	28.33	Summer	Scalloped Hammerhead	-88.52	29.70	Spring	Mako Shark	-87.46	22.52	Summer
Blue Marlin	-89.65	27.83	Spring	White Marlin	-87.17	27.63	Summer	Bluefin tuna	-92.36	25.35	Spring	Yellowfin Tuna	-89.19	28.67	Fall	Whale Shark	-91.40	27.78	Summer	Tiger Shark	-94.23	28.31	Summer	Scalloped Hammerhead	-87.69	29.97	Spring	Mako Shark	-86.70	22.99	Summer
Blue Marlin	-87.72	26.86	Spring	White Marlin	-87.36	27.45	Summer	Bluefin tuna	-92.44	25.54	Spring	Yellowfin Tuna	-89.03	28.69	Fall	Whale Shark	-91.38	27.73	Summer	Tiger Shark	-93.84	28.04	Summer	Scalloped Hammerhead	-88.59	29.34	Spring	Mako Shark	-87.12	23.45	Summer
Blue Marlin	-86.67	26.54	Spring	White Marlin	-87.63	27.64	Summer	Bluefin tuna	-92.48	25.82	Spring	Yellowfin Tuna	-88.71	28.80	Fall	Whale Shark	-91.52	27.70	Summer	Tiger Shark	-93.81	28.00	Summer	Scalloped Hammerhead	-88.72	29.31	Spring	Mako Shark	-87.08	23.49	Summer
Blue Marlin	-86.30	25.80	Spring	White Marlin	-87.97	27.63	Summer	Bluefin tuna	-92.28	26.20	Spring	Yellowfin Tuna	-88.46	28.88	Fall	Whale Shark	-91.71	27.71	Summer	Tiger Shark	-93.81	27.85	Summer	Scalloped Hammerhead	-88.85	29.36	Spring	Mako Shark	-87.28	23.73	Summer
Blue Marlin	-86.40	25.60	Spring	White Marlin	-88.30	27.63	Summer	Bluefin tuna	-91.49	26.66	Spring	Yellowfin Tuna	-88.42	28.81	Fall	Whale Shark	-91.47	27.75	Summer	Tiger Shark	-93.82	27.88	Summer	Scalloped Hammerhead	-88.81	29.31	Spring	Mako Shark	-87.05	23.39	Summer
Blue Marlin	-86.41	25.31	Spring	White Marlin	-88.77	27.72	Summer	Bluefin tuna	-90.28	27.09	Spring	Yellowfin Tuna	-88.46	28.71	Fall	Whale Shark	-91.04	27.77	Summer	Tiger Shark	-93.73	28.07	Summer	Scalloped Hammerhead	-88.68	29.34	Spring	Mako Shark	-86.88	22.88	Summer
Blue Marlin	-85.32	24.96	Spring	White Marlin	-89.01	27.59	Summer	Bluefin tuna	-88.97	27.46	Spring	Yellowfin Tuna	-88.53	28.57	Fall	Whale Shark	-90.85	27.93	Summer	Tiger Shark	-93.77	28.15	Summer	Scalloped Hammerhead	-88.44	29.60	Spring	Mako Shark	-86.44	22.40	Summer
Blue Marlin	-84.83	24.54	Spring	White Marlin	-88.99	27.43	Summer	Bluefin tuna	-87.51	27.64	Spring	Yellowfin Tuna	-88.75	28.29	Fall	Whale Shark	-90.51	27.95	Summer	Tiger Shark	-92.89	28.40	Summer	Scalloped Hammerhead	-90.74	28.56	Spring	Mako Shark	-86.30	22.11	Summer
Blue Marlin	-85.02	23.77	Spring	White Marlin	-88.92	27.35	Summer	Bluefin tuna	-85.99	27.51	Spring	Yellowfin Tuna	-89.00	28.09	Fall	Whale Shark	-90.56	27.95	Summer	Tiger Shark	-93.03	27.99	Fall	Scalloped Hammerhead	-90.65	28.25	Spring	Mako Shark	-86.03	21.68	Summer
Blue Marlin	-84.83	23.81	Spring	White Marlin	-88.89	27.28	Summer	Bluefin tuna	-84.68	27.08	Spring	Yellowfin Tuna	-89.03	27.86	Fall	Whale Shark	-90.60	27.90	Summer	Tiger Shark	-93.28	28.15	Fall	Scalloped Hammerhead	-90.50	28.39	Spring	Mako Shark	-86.44	21.48	Summer
Blue Marlin	-84.78	23.78	Spring	White Marlin	-88.94	27.49	Summer	Bluefin tuna	-84.60	26.71	Spring	Yellowfin Tuna	-89.04	27.82	Fall	Whale Shark	-90.38	27.93	Summer	Tiger Shark	-93.50	28.14	Fall	Scalloped Hammerhead	-90.43	28.40	Spring	Mako Shark	-86.50	21.47	Summer
Blue Marlin	-84.43	23.68	Spring	White Marlin	-89.18	27.68	Summer	Bluefin tuna	-84.93	26.71	Spring	Yellowfin Tuna	-89.00	28.03	Fall	Whale Shark	-90.21	28.10	Summer	Tiger Shark	-93.28	28.26	Fall	Scalloped Hammerhead	-90.40	28.36	Spring	Mako Shark	-86.56	21.50	Summer
Blue Marlin	-83.90	23.59	Spring	White Marlin	-89.20	27.73	Summer	Bluefin tuna	-85.28	26.78	Spring	Yellowfin Tuna	-88.84	28.15	Fall	Whale Shark	-89.96	28.29	Summer	Tiger Shark	-93.13	28.27	Fall	Scalloped Hammerhead	-90.67	28.35	Spring	Mako Shark	-86.36	21.72	Summer
Blue Marlin	-83.49	23.47	Spring	White Marlin	-89.11	27.95	Summer	Bluefin tuna	-91.20	27.33	Spring	Yellowfin Tuna	-88.59	28.36	Fall	Whale Shark	-89.97	28.21	Summer	Tiger Shark	-93.48	28.16	Fall	Scalloped Hammerhead	-91.42	28.39	Spring	Mako Shark	-86.45	21.86	Summer
Blue Marlin	-83.16	23.39	Spring	White Marlin	-88.98	28.01	Summer	Bluefin tuna	-91.94	27.84	Spring	Yellowfin Tuna	-88.50	28.59	Fall	Whale Shark	-90.20	27.98	Summer	Tiger Shark	-93.40	28.17	Fall	Scalloped Hammerhead	-91.35	28.13	Spring	Mako Shark	-86.44	22.07	Summer
Blue Marlin	-82.92	23.20	Spring	White Marlin	-88.64	28.15	Summer	Bluefin tuna	-91.07	28.17	Spring	Yellowfin Tuna	-88.79	28.61	Fall	Whale Shark	-90.36	27.90	Summer	Tiger Shark	-93.56	28.16	Fall	Scalloped Hammerhead	-91.42	28.14	Spring	Mako Shark	-86.54	21.56	Summer
Blue Marlin	-82.59	23.20	Spring	White Marlin	-88.05	28.30	Summer	Bluefin tuna	-90.81	27.78	Spring	Yellowfin Tuna	-88.58	28.64	Fall	Whale Shark	-90.35	27.99	Summer	Tiger Shark	-93.48	28.16	Fall	Scalloped Hammerhead	-91.67	28.02	Spring	Mako Shark	-86.47	21.67	Summer
Blue Marlin	-82.44	23.19	Spring	White Marlin	-87.48	28.38	Summer	Bluefin tuna	-90.88	27.75	Spring	Yellowfin Tuna	-88.42	28.56	Fall	Whale Shark	-90.40	28.01	Summer	Tiger Shark	-93.47	28.14	Fall	Scalloped Hammerhead	-90.97	28.10	Spring	Mako Shark	-86.46	21.80	Summer
Blue Marlin	-82.29	23.19	Spring	White Marlin	-87.14	28.36	Summer	Bluefin tuna	-90.91	27.77	Spring	Yellowfin Tuna	-88.40	28.48	Fall	Whale Shark	-90.53	28.08	Summer	Tiger Shark	-93.27	28.29	Fall	Scalloped Hammerhead	-90.58	28.21	Spring	Mako Shark	-86.46	21.93	Summer
Blue Marlin	-81.28	23.25	Summer	White Marlin	-86.52	28.32	Summer	Bluefin tuna	-91.02	27.81	Spring	Yellowfin Tuna	-88.49	28.36	Fall	Whale Shark	-90.63	28.18	Summer	Tiger Shark	-92.77	28.50	Fall	Scalloped Hammerhead	-90.08	28.32	Spring	Mako Shark	-86.42	21.95	Summer
Blue Marlin	-80.52	23.28	Summer	White Marlin	-86.48	28.12	Summer	Bluefin tuna	-90.90	27.91	Spring	Yellowfin Tuna	-88.47	28.21	Fall	Whale Shark	-90.48	28.12	Summer	Tiger Shark	-92.89	28.15	Fall	Scalloped Hammerhead	-89.97	28.40	Spring	Mako Shark	-86.43	21.56	Fall
Blue Marlin	-80.05	23.38	Summer	White Marlin	-86.36	28.11	Summer	Bluefin tuna	-90.86	28.08	Spring	Yellowfin Tuna	-88.36	28.08	Fall	Whale Shark	-90.37	28.06	Summer	Tiger Shark	-92.82	28.14	Fall	Scalloped Hammerhead	-90.02	28.43	Spring	Mako Shark	-86.42	21.75	Fall
Blue Marlin	-79.75	23.39	Summer	White Marlin	-86.18	28.17	Summer	Bluefin tuna	-90.81	28.24	Spring	Yellowfin Tuna	-88.31	28.05	Fall	Whale Shark	-90.53	27.99	Summer	Tiger Shark	-92.73	28.75	Fall	Scalloped Hammerhead	-90.18	28.49	Spring	Mako Shark	-86.50	22.00	Fall
Blue Marlin	-78.08	22.85	Summer	White Marlin	-86.01	28.12	Summer	Bluefin tuna	-90.74	28.30	Spring	Yellowfin Tuna	-88.25	27.88	Fall	Whale Shark	-90.61	27.89	Summer	Tiger Shark	-92.11	28.83	Fall	Scalloped Hammerhead	-90.12	28.38	Spring	Mako Shark	-86.43	21.90	Fall
Blue Marlin	-77.66	22.89	Summer	White Marlin	-85.88	27.88	Summer	Bluefin tuna	-90.63	28.25	Spring	Yellowfin Tuna	-88.19	27.81	Fall	Whale Shark	-90.24	27.95	Summer	Tiger Shark	-91.86	28.44	Fall	Scalloped Hammerhead	-89.97	28.43	Spring	Mako Shark	-86.30	21.89	Fall
Blue Marlin	-77.75	22.85	Summer	White Marlin	-85.65	27.69	Summer	Bluefin tuna	-94.78	27.17	Spring	Yellowfin Tuna	-88.05	27.69	Fall	Whale Shark	-90.03	28.04	Summer	Tiger Shark	-91.74	28.06	Fall	Scalloped Hammerhead	-89.99	28.44	Spring	Mako Shark	-86.45	22.02	Fall
Blue Marlin	-77.30	22.75	Summer	White Marlin	-85.56	27.68	Summer	Bluefin tuna	-94.79	26.78	Spring	Yellowfin Tuna	-88.08	27.62	Fall	Whale Shark	-89.93	28.45	Summer	Tiger Shark	-91.79	27.84	Fall	Scalloped Hammerhead	-90.12	28.38	Spring	Mako Shark	-86.35	22.20	Fall
Blue Marlin	-76.62	22.69	Summer	White Marlin	-85.32	27.73	Summer	Bluefin tuna	-94.64	26.20	Spring	Yellowfin Tuna	-88.07	27.39	Fall	Whale Shark	-89.86	28.38	Summer	Tiger Shark	-91.63	27.43	Fall	Scalloped Hammerhead	-90.15	28.43	Spring	Mako Shark	-86.38	22.30	Fall
Blue Marlin	-76.47	22.56	Summer	White Marlin	-85.20	27.76	Summer	Bluefin tuna	-94.54	25.67	Spring	Yellowfin Tuna	-88.02	27.35	Fall	Whale Shark	-89.71	28.35	Summer	Tiger Shark	-91.39	27.38	Fall	Scalloped Hammerhead	-90.18	28.35	Spring	Mako Shark	-86.37	22.28	Fall
Blue Marlin	-76.02	22.18	Summer	White Marlin	-85.10	27.75	Summer	Bluefin tuna	-94.33	25.22	Spring	Yellowfin Tuna	-88.02	27.36	Fall	Whale Shark	-89.67	28.27	Summer	Tiger Shark	-90.98	27.05	Fall	Scalloped Hammerhead	-90.01	28.53	Spring	Mako Shark	-86.45	21.72	Fall
Blue Marlin	-75.78	22.05	Summer	White Marlin	-85.13	27.70	Summer	Bluefin tuna	-93.69	24.87	Spring	Yellowfin Tuna	-88.12	27.33	Fall	Whale Shark	-89.70	28.14	Summer	Tiger Shark	-90.62	26.90	Fall	Scalloped Hammerhead	-90.40	28.38	Spring	Mako Shark	-86.39	22.07	Fall
Blue Marlin	-75.69	21.88	Summer	White Marlin	-85.28	27.85	Summer	Bluefin tuna	-93.40	24.57	Spring	Yellowfin Tuna	-88.34	27.27	Fall	Whale Shark	-89.72	28.07	Summer	Tiger Shark	-90.85	27.19	Fall	Scalloped Hammerhead	-90.60	28.22	Spring	Mako Shark	-86.28	21.93	Fall
Blue Marlin	-75.51	21.64	Summer	White Marlin	-85.63	27.93	Summer	Bluefin tuna	-93.61	24.33	Spring	Yellowfin Tuna	-88.74	27.49	Fall	Whale Shark	-89.54	28.08	Summer	Tiger Shark	-90.99	27.67	Fall	Scalloped Hammerhead	-90.05	28.28	Spring	Mako Shark	-86.45	21.42	Fall
Blue Marlin	-74.71	21.45	Summer	White Marlin	-85.86	28.02	Summer	Bluefin tuna	-94.06	24.21	Spring	Yellowfin Tuna	-88.87	27.56	Fall	Whale Shark	-89.54	28.16	Summer	Tiger Shark	-90.80	27.94	Fall	Scalloped Hammerhead	-89.37	28.84	Spring	Mako Shark	-86.42	21.58	Fall
Blue Marlin	-74.35	21.42	Summer	White Marlin	-86.33	28.01	Summer	Bluefin tuna	-94.28	24.22	Spring	Yellowfin Tuna	-88.79	27.58	Fall	Whale Shark	-89.42	28.05	Summer	Tiger Shark	-90.53	27.04	Fall	Scalloped Hammerhead	-89.89	28.68	Spring	Mako Shark	-86.36	21.47	Fall
Blue Marlin	-74.67	21.35	Summer	White Marlin	-86.45	28.13	Summer	Bluefin tuna	-94.48	24.35	Spring	Yellowfin Tuna	-88.62	27.51	Fall	Whale Shark	-89.53	28.02	Summer	Tiger Shark	-90.55	26.96	Fall	Scalloped Hammerhead	-90.06	28.59	Spring	Mako Shark	-86.50	21.34	Fall
Blue Marlin	-75.05	21.09	Summer	White Marlin	-86.26	28.21	Summer	Bluefin tuna	-94.65	24.53	Spring	Yellowfin Tuna	-88.38	27.66	Fall	Whale Shark	-89.68	27.96	Summer	Tiger Shark	-90.59	26.54	Fall	Scalloped Hammerhead	-90.73	28.30	Spring	Mako Shark	-86.47	21.27	Fall
Blue Marlin	-74.37	21.16	Summer	White Marlin	-86.49	28.43	Summer	Bluefin tuna	-95.15	24.62	Spring	Yellowfin Tuna	-88.22	27.75	Fall	Whale Shark	-89.71	27.71	Summer	Tiger Shark	-90.14	26.00	Fall	Scalloped Hammerhead	-90.03	28.41	Spring	Mako Shark	-86.32	21.52	Fall
Blue Marlin	-74.81	21.24	Summer	White Marlin	-86.58	28.60	Summer	Bluefin tuna	-95.29	24.59	Spring	Yellowfin Tuna	-88.02	27.85	Fall	Whale Shark	-89.95	27.61	Summer	Tiger Shark	-90.00	25.58	Fall	Scalloped Hammerhead	-89.77	28.78	Spring	Mako Shark	-86.41	21.43	Fall
Blue Marlin	-76.49	21.21	Summer	White Marlin	-86.77	28.65	Summer	Bluefin tuna	-95.16	24.50	Spring	Yellowfin Tuna	-87.94	28.09	Fall	Whale Shark	-90.07	27.57	Summer	Tiger Shark	-89.74	25.44	Fall	Scalloped Hammerhead	-89.57	28.85	Spring	Mako Shark	-86.49	21.55	Fall
Blue Marlin	-75.21	21.32	Summer	White Marlin	-86.62	28.39	Summer	Bluefin tuna	-95.01	24.35	Spring	Yellowfin Tuna	-87.98	28.26	Fall	Whale Shark	-90.16	27.55	Summer	Tiger Shark	-92.84	28.31	Summer	Scalloped Hammerhead	-89.52	28.89	Spring	Mako Shark	-87.38	22.07	Fall
Blue Marlin	-75.34	21.26	Summer	White Marlin	-86.66	28.15	Summer	Bluefin tuna	-95.07	24.18	Spring	Yellowfin Tuna	-87.97	28.39	Fall	Whale Shark	-90.19	27.11	Summer	Tiger Shark	-92.70	28.49	Fall	Scalloped Hammerhead	-89.25	28.72	Spring	Mako Shark	-86.52	21.55	Fall
Blue Marlin	-75.14	21.19	Summer	White Marlin	-86.65	28.04	Summer	Bluefin tuna	-94.71	23.94	Spring	Yellowfin Tuna	-87.90	28.59	Fall	Whale Shark	-90.29	27.22	Summer	Tiger Shark	-92.43	28.02	Fall	Scalloped Hammerhead	-89.00	28.65	Spring	Mako Shark	-86.46	21.63	Fall
Blue Marlin	-75.34	20.94	Summer	White Marlin	-86.76	27.98	Summer	Bluefin tuna	-94.11	23.74	Spring	Yellowfin Tuna	-87.82	28.55	Fall	Whale Shark	-90.23	27.22	Summer	Tiger Shark	-92.84	28.18	Fall	Scalloped Hammerhead	-89.66	28.63	Spring	Mako Shark	-86.54	21.54	Fall
Blue Marlin	-74.73	20.86	Summer	White Marlin	-87.04	28.12	Summer	Bluefin tuna	-94.34	23.59	Spring	Yellowfin Tuna	-87.89	28.42	Fall	Whale Shark	-90.56	26.93	Summer	Tiger Shark	-93.43	28.26	Fall	Scalloped Hammerhead	-89.73	28.63	Spring	Mako Shark	-86.45	22.11	Fall
Blue Marlin	-75.02	20.73	Summer	White Marlin	-87.14	27.99	Summer	Bluefin tuna	-94.65	23.49	Spring	Yellowfin Tuna	-87.89	28.34	Fall	Whale Shark	-90.65	27.14	Summer	Tiger Shark	-93.20	28.25	Fall	Scalloped Hammerhead	-89.56	28.65	Spring	Mako Shark	-86.49	21.65	Fall
Blue Marlin	-75.96	21.22	Summer	White Marlin	-87.08	27.81	Summer	Bluefin tuna	-94.89	23.30	Spring	Yellowfin Tuna	-87.83	28.21	Fall	Whale Shark	-90.71	26.82	Summer	Tiger Shark	-93.67	28.12	Fall	Scalloped Hammerhead	-89.57	28.69	Spring	Mako Shark	-86.52	21.55	Fall
Blue Marlin	-75.68	21.36	Summer	White Marlin	-87.07	27.77	Summer	Bluefin tuna	-95.07	23.12	Spring	Yellowfin Tuna	-87.96	28.05	Fall	Whale Shark	-91.06	26.64	Summer	Tiger Shark	-93.27	28.19	Fall	Scalloped Hammerhead	-89.62	28.68	Spring	Mako Shark	-86.32	21.47	Fall
Blue Marlin	-75.51	21.39	Summer	White Marlin	-87.06	27.61	Summer	Bluefin tuna	-95.09	22.97	Spring	Yellowfin Tuna	-88.01	27.91	Winter	Whale Shark	-91.22	26.35	Summer	Tiger Shark	-93.01	28.24	Fall	Scalloped Hammerhead	-89.57	28.68	Spring	Mako Shark	-86.36	21.38	Fall
Blue Marlin	-75.72	21.42	Summer	White Marlin	-86.84	27.52	Summer	Bluefin tuna	-94.62	22.92	Spring	Yellowfin Tuna	-88.33	27.71	Winter	Whale Shark	-91.45	26.44	Summer	Tiger Shark	-92.90	28.26	Fall	Scalloped Hammerhead	-89.52	28.64	Spring	Mako Shark	-86.39	21.37	Fall
Blue Marlin	-75.40	21.40	Summer	White Marlin	-86.59	27.48	Summer	Bluefin tuna	-93.93	22.95	Spring	Yellowfin Tuna	-88.45	27.49	Winter	Whale Shark	-91.69	26.14	Summer	Tiger Shark	-92.95	28.20	Fall	Scalloped Hammerhead	-89.27	28.84	Spring	Mako Shark	-86.36	21.41	Fall
Blue Marlin	-75.68	21.31	Summer	White Marlin	-86.59	27.58	Summer	Bluefin tuna	-92.51	23.03	Spring	Yellowfin Tuna	-88.36	27.27	Winter	Whale Shark	-91.99	26.23	Summer	Tiger Shark	-93.08	28.19	Fall	Scalloped Hammerhead	-89.23	28.85	Spring	Mako Shark	-86.36	21.49	Fall
Blue Marlin	-76.00	21.23	Summer	White Marlin	-86.71	27.63	Summer	Bluefin tuna	-89.92	23.30	Spring	Yellowfin Tuna	-88.31	27.07	Winter	Whale Shark	-94.56	25.63	Summer	Tiger Shark	-93.18	28.15	Fall	Scalloped Hammerhead	-88.09	29.37	Spring	Mako Shark	-86.36	21.45	Fall
Blue Marlin	-76.07	21.14	Summer	White Marlin	-86.98	27.67	Summer	Bluefin tuna	-88.68	23.62	Spring	Yellowfin Tuna	-88.27	26.88	Winter	Whale Shark	-95.33	25.32	Summer	Tiger Shark	-93.46	28.12	Fall	Scalloped Hammerhead	-88.20	29.38	Spring	Mako Shark	-86.20	21.61	Fall
Blue Marlin	-75.18	21.04	Summer	White Marlin	-86.93	27.71	Summer	Bluefin tuna	-87.71	23.89	Spring	Yellowfin Tuna	-88.02	26.75	Winter	Whale Shark	-95.66	25.43	Fall	Tiger Shark	-92.71	28.16	Fall	Scalloped Hammerhead	-88.20	29.29	Spring	Mako Shark	-86.37	21.56	Fall
Blue Marlin	-74.97	20.98	Summer	White Marlin	-86.98	27.77	Summer	Bluefin tuna	-86.14	24.10	Spring	Yellowfin Tuna	-87.92	26.76	Winter	Whale Shark	-95.36	25.60	Fall	Tiger Shark	-91.81	28.30	Fall	Scalloped Hammerhead	-88.14	29.29	Spring	Mako Shark	-86.35	21.73	Fall
Blue Marlin	-76.33	21.28	Summer	White Marlin	-87.11	28.00	Summer	Bluefin tuna	-84.76	24.22	Spring	Yellowfin Tuna	-87.87	26.85	Winter	Whale Shark	-95.44	25.50	Fall	Tiger Shark	-90.23	28.42	Fall	Scalloped Hammerhead	-88.17	29.29	Spring	Mako Shark	-86.31	21.60	Fall
Blue Marlin	-76.81	21.94	Summer	White Marlin	-87.13	28.12	Summer	Bluefin tuna	-83.38	24.21	Spring	Yellowfin Tuna	-87.84	27.00	Winter	Whale Shark	-95.41	26.00	Fall	Tiger Shark	-88.59	29.73	Fall	Scalloped Hammerhead	-88.14	29.29	Spring	Mako Shark	-86.35	21.85	Fall
Blue Marlin	-77.83	22.15	Fall	White Marlin	-87.00	28.27	Summer	Bluefin tuna	-82.16	24.14	Spring	Yellowfin Tuna	-87.75	27.22	Winter	Whale Shark	-95.42	25.96	Fall	Tiger Shark	-88.43	30.01	Fall	Scalloped Hammerhead	-88.18	29.25	Spring	Mako Shark	-86.37	21.39	Fall
Blue Marlin	-78.19	22.14	Fall	White Marlin	-86.97	28.32	Summer	Bluefin tuna	-81.52	24.00	Spring	Yellowfin Tuna	-87.83	27.45	Winter	Whale Shark	-95.63	26.16	Fall	Tiger Shark	-88.71	29.84	Fall	Scalloped Hammerhead	-88.42	29.36	Spring	Mako Shark	-86.45	21.40	Fall
Blue Marlin	-78.10	22.12	Fall	White Marlin	-86.97	28.20	Summer	Bluefin tuna	-79.89	23.88	Spring	Yellowfin Tuna	-87.87	27.87	Winter	Whale Shark	-95.76	26.40	Fall	Tiger Shark	-88.92	29.97	Fall	Scalloped Hammerhead	-88.23	29.30	Spring	Mako Shark	-86.29	21.68	Fall
Blue Marlin	-76.76	22.18	Fall	White Marlin	-86.80	28.30	Summer	Bluefin tuna	-77.27	23.97	Spring	Yellowfin Tuna	-87.89	28.33	Winter	Whale Shark	-95.65	26.77	Fall	Tiger Shark	-88.64	29.67	Fall	Scalloped Hammerhead	-88.20	29.29	Spring	Mako Shark	-86.41	21.48	Fall
Blue Marlin	-77.66	22.20	Fall	White Marlin	-87.87	27.39	Summer	Bluefin tuna	-76.99	24.89	Spring	Yellowfin Tuna	-87.97	29.26	Winter	Whale Shark	-95.56	26.83	Fall	Tiger Shark	-88.81	29.92	Fall	Scalloped Hammerhead	-88.19	29.26	Spring	Mako Shark	-86.47	21.48	Fall
Blue Marlin	-94.47	27.37	Summer	White Marlin	-88.07	26.87	Summer	Bluefin tuna	-77.55	25.99	Spring	Yellowfin Tuna	-87.93	29.25	Winter	Whale Shark	-95.19	27.07	Fall	Tiger Shark	-88.60	29.80	Fall	Scalloped Hammerhead	-88.21	29.28	Spring	Mako Shark	-86.36	21.34	Winter
Blue Marlin	-94.21	27.28	Summer	White Marlin	-88.13	26.71	Summer	Bluefin tuna	-77.39	26.93	Spring	Yellowfin Tuna	-87.72	29.28	Winter	Whale Shark	-94.86	27.21	Fall	Tiger Shark	-88.03	29.40	Fall	Scalloped Hammerhead	-88.12	29.28	Spring	Mako Shark	-86.44	21.64	Winter
Blue Marlin	-94.35	27.26	Summer	White Marlin	-88.08	26.53	Summer	Bluefin tuna	-76.82	26.25	Spring	Yellowfin Tuna	-87.83	29.27	Winter	Whale Shark	-94.66	27.35	Fall	Tiger Shark	-88.29	29.36	Fall	Scalloped Hammerhead	-88.20	29.29	Spring	Mako Shark	-86.42	21.51	Winter
Blue Marlin	-94.45	27.14	Summer	White Marlin	-88.04	26.59	Summer	Bluefin tuna	-76.44	25.29	Spring	Yellowfin Tuna	-87.89	29.19	Winter	Whale Shark	-94.27	27.38	Fall	Tiger Shark	-88.41	29.26	Fall	Scalloped Hammerhead	-88.14	29.26	Spring	Mako Shark	-86.38	21.51	Winter
Blue Marlin	-94.87	27.05	Summer	White Marlin	-88.30	26.51	Fall	Bluefin tuna	-76.50	25.06	Spring	Yellowfin Tuna	-87.69	29.15	Winter	Whale Shark	-93.84	27.31	Fall	Tiger Shark	-88.48	29.29	Fall	Scalloped Hammerhead	-88.21	29.28	Spring	Mako Shark	-86.41	21.58	Winter
Blue Marlin	-94.82	26.99	Summer	White Marlin	-88.52	26.38	Fall	Bluefin tuna	-76.43	25.18	Spring	Yellowfin Tuna	-87.81	28.94	Winter	Whale Shark	-93.50	27.23	Fall	Tiger Shark	-88.41	29.26	Fall	Scalloped Hammerhead	-88.20	29.33	Spring	Mako Shark	-86.46	21.57	Winter
Blue Marlin	-94.57	26.93	Summer	White Marlin	-88.55	26.30	Fall	Bluefin tuna	-94.78	27.17	Spring	Yellowfin Tuna	-87.85	28.82	Winter	Whale Shark	-93.51	27.10	Fall	Tiger Shark	-88.16	29.38	Fall	Scalloped Hammerhead	-88.14	29.27	Spring	Mako Shark	-86.58	21.43	Winter
Blue Marlin	-94.66	26.90	Summer	White Marlin	-88.49	26.39	Fall	Bluefin tuna	-93.61	27.32	Spring	Yellowfin Tuna	-88.04	28.72	Winter	Whale Shark	-94.14	26.93	Fall	Tiger Shark	-88.33	29.42	Fall	Scalloped Hammerhead	-88.07	29.23	Spring	Mako Shark	-86.45	21.41	Winter
Blue Marlin	-94.01	26.89	Summer	White Marlin	-88.25	26.43	Fall	Bluefin tuna	-94.09	27.53	Spring	Yellowfin Tuna	-88.20	28.52	Winter	Whale Shark	-94.62	26.85	Fall	Tiger Shark	-88.44	29.22	Fall	Scalloped Hammerhead	-88.18	29.32	Spring	Mako Shark	-85.96	25.00	Spring
Blue Marlin	-93.77	26.83	Summer	White Marlin	-88.07	26.36	Fall	Bluefin tuna	-94.29	27.73	Spring	Yellowfin Tuna	-88.43	28.38	Winter	Whale Shark	-95.25	26.75	Fall	Tiger Shark	-88.28	29.23	Fall	Scalloped Hammerhead	-88.19	29.30	Spring	Mako Shark	-86.79	24.72	Spring
Blue Marlin	-93.52	26.74	Summer	White Marlin	-87.88	26.24	Fall	Bluefin tuna	-94.60	27.97	Spring	Yellowfin Tuna	-88.47	28.10	Winter	Whale Shark	-95.56	26.64	Fall	Tiger Shark	-88.41	29.30	Fall	Scalloped Hammerhead	-88.20	29.31	Spring	Mako Shark	-87.28	24.24	Spring
Blue Marlin	-92.96	26.69	Summer	White Marlin	-87.90	26.26	Fall	Bluefin tuna	-94.00	28.08	Spring	Yellowfin Tuna	-88.53	27.85	Winter	Whale Shark	-95.85	26.66	Fall	Tiger Shark	-88.32	29.30	Winter	Scalloped Hammerhead	-88.18	29.30	Spring	Mako Shark	-87.28	23.16	Spring
Blue Marlin	-93.24	26.70	Summer	White Marlin	-87.93	26.44	Fall	Bluefin tuna	-94.16	28.01	Spring	Yellowfin Tuna	-88.73	27.70	Winter	Whale Shark	-95.99	26.70	Fall	Tiger Shark	-88.52	29.21	Winter	Scalloped Hammerhead	-88.15	29.32	Spring	Mako Shark	-87.77	17.40	Spring
Blue Marlin	-93.35	26.65	Summer	White Marlin	-88.04	26.50	Fall	Bluefin tuna	-94.20	27.92	Spring	Yellowfin Tuna	-88.73	27.51	Winter	Whale Shark	-96.18	26.76	Fall	Tiger Shark	-88.42	29.25	Winter	Scalloped Hammerhead	-88.16	29.33	Spring	Mako Shark	-86.84	22.20	Spring
Blue Marlin	-93.13	26.76	Summer	White Marlin	-87.98	26.38	Fall	Bluefin tuna	-94.33	27.90	Spring	Yellowfin Tuna	-88.84	27.37	Winter	Whale Shark	-96.12	26.89	Fall	Tiger Shark	-88.49	29.29	Winter	Scalloped Hammerhead	-88.27	29.25	Spring	Mako Shark	-86.83	21.80	Spring
Blue Marlin	-93.28	26.84	Summer	White Marlin	-87.70	26.49	Fall	Bluefin tuna	-94.57	27.77	Spring	Yellowfin Tuna	-88.83	27.11	Winter	Whale Shark	-96.42	27.07	Fall	Tiger Shark	-88.41	29.26	Winter	Scalloped Hammerhead	-88.10	29.33	Spring	Mako Shark	-86.49	22.12	Spring
Blue Marlin	-93.21	26.88	Summer	White Marlin	-87.18	26.72	Fall	Bluefin tuna	-94.76	27.54	Spring	Yellowfin Tuna	-89.00	26.96	Winter	Whale Shark	-96.48	27.07	Fall	Tiger Shark	-88.60	29.07	Winter	Scalloped Hammerhead	-88.17	29.30	Spring	Mako Shark	-86.49	22.00	Spring
Blue Marlin	-93.01	26.86	Summer	White Marlin	-86.87	26.93	Fall	Bluefin tuna	-94.85	27.05	Spring	Yellowfin Tuna	-89.21	26.89	Winter	Whale Shark	-96.35	27.14	Fall	Tiger Shark	-88.78	28.85	Winter	Scalloped Hammerhead	-88.19	29.32	Spring	Mako Shark	-86.40	21.95	Spring
Blue Marlin	-92.92	26.81	Summer	White Marlin	-86.50	26.98	Fall	Bluefin tuna	-94.85	27.52	Spring	Yellowfin Tuna	-89.28	26.85	Winter	Whale Shark	-96.35	27.14	Fall	Tiger Shark	-88.28	29.06	Winter	Scalloped Hammerhead	-88.22	29.31	Spring	Mako Shark	-86.42	21.52	Spring
Blue Marlin	-92.71	26.72	Summer	White Marlin	-86.32	27.00	Fall	Bluefin tuna	-94.78	28.19	Spring	Yellowfin Tuna	-89.25	26.87	Winter	Whale Shark	-96.33	26.70	Fall	Tiger Shark	-88.28	28.89	Winter	Scalloped Hammerhead	-88.17	29.31	Spring	Mako Shark	-86.53	21.32	Spring
Blue Marlin	-92.38	26.61	Summer	White Marlin	-86.26	26.92	Fall	Bluefin tuna	-94.62	28.51	Spring	Yellowfin Tuna	-89.11	27.01	Winter	Whale Shark	-96.38	27.04	Fall	Tiger Shark	-88.67	28.63	Winter	Scalloped Hammerhead	-88.20	29.30	Spring	Mako Shark	-86.07	21.94	Spring
Blue Marlin	-91.86	26.49	Summer	White Marlin	-86.99	26.91	Fall	Bluefin tuna	-94.37	28.60	Spring	Yellowfin Tuna	-89.16	27.20	Winter	Whale Shark	-96.24	26.05	Fall	Tiger Shark	-88.97	28.21	Winter	Scalloped Hammerhead	-88.19	29.29	Spring	Mako Shark	-85.08	22.44	Spring
Blue Marlin	-92.67	26.35	Summer	White Marlin	-87.37	26.79	Fall	Bluefin tuna	-94.08	28.66	Spring	Yellowfin Tuna	-89.01	27.62	Winter	Whale Shark	-96.38	25.49	Fall	Tiger Shark	-87.15	27.61	Winter	Scalloped Hammerhead	-88.14	29.31	Spring	Mako Shark	-85.28	22.99	Spring
Blue Marlin	-93.14	26.30	Summer	White Marlin	-87.61	26.60	Fall	Bluefin tuna	-93.90	28.69	Spring	Yellowfin Tuna	-88.90	27.69	Winter	Whale Shark	-96.25	24.93	Fall	Tiger Shark	-92.97	28.91	Summer	Scalloped Hammerhead	-88.25	29.34	Spring	Mako Shark	-84.95	22.98	Spring
Blue Marlin	-93.25	26.25	Summer	White Marlin	-87.56	26.32	Fall	Bluefin tuna	-93.74	28.67	Spring	Yellowfin Tuna	-88.73	27.91	Winter	Whale Shark	-96.18	24.56	Fall	Tiger Shark	-92.48	28.77	Summer	Scalloped Hammerhead	-88.16	29.32	Spring	Mako Shark	-84.74	22.71	Spring
Blue Marlin	-93.07	26.22	Summer	White Marlin	-87.24	26.18	Fall	Bluefin tuna	-93.60	28.67	Spring	Yellowfin Tuna	-88.51	28.04	Winter	Whale Shark	-96.26	24.20	Fall	Tiger Shark	-92.49	28.54	Summer	Scalloped Hammerhead	-88.14	29.27	Spring	Mako Shark	-85.05	21.67	Spring
Blue Marlin	-92.58	26.15	Summer	White Marlin	-87.14	26.05	Fall	Bluefin tuna	-93.47	28.75	Spring	Yellowfin Tuna	-88.43	28.05	Winter	Whale Shark	-96.50	24.01	Fall	Tiger Shark	-92.26	28.70	Summer	Scalloped Hammerhead	-88.20	29.31	Spring	Mako Shark	-85.24	20.90	Spring
Blue Marlin	-91.63	26.03	Summer	White Marlin	-86.93	26.11	Fall	Bluefin tuna	-93.40	28.84	Spring	Yellowfin Tuna	-88.42	27.96	Winter	Whale Shark	-96.72	23.62	Fall	Tiger Shark	-91.89	28.98	Summer	Scalloped Hammerhead	-88.17	29.31	Spring	Mako Shark	-85.15	19.74	Spring
Blue Marlin	-91.14	26.00	Summer	White Marlin	-86.81	26.21	Fall	Bluefin tuna	-93.35	28.86	Spring	Yellowfin Tuna	-88.51	27.99	Winter	Whale Shark	-96.90	23.30	Fall	Tiger Shark	-91.84	28.62	Summer	Scalloped Hammerhead	-88.19	29.30	Spring	Mako Shark	-85.36	19.31	Spring
Blue Marlin	-90.89	25.65	Summer	White Marlin	-86.75	26.31	Fall	Bluefin tuna	-93.33	28.83	Spring	Yellowfin Tuna	-88.62	27.89	Winter	Whale Shark	-96.91	22.99	Fall	Tiger Shark	-91.83	28.58	Summer	Scalloped Hammerhead	-88.20	29.31	Spring	Mako Shark	-86.04	19.07	Spring
Blue Marlin	-88.50	28.44	Summer	White Marlin	-86.77	26.48	Fall	Bluefin tuna	-93.24	28.83	Spring	Yellowfin Tuna	-88.71	27.78	Winter	Whale Shark	-96.72	22.71	Fall	Tiger Shark	-91.56	28.48	Summer	Scalloped Hammerhead	-88.26	29.28	Spring	Mako Shark	-86.54	19.02	Spring
Blue Marlin	-88.15	28.36	Summer	White Marlin	-86.89	26.68	Fall	Bluefin tuna	-93.13	28.89	Spring	Yellowfin Tuna	-88.80	27.74	Winter	Whale Shark	-96.55	22.42	Fall	Tiger Shark	-91.14	28.30	Summer	Scalloped Hammerhead	-88.29	29.87	Spring	Mako Shark	-87.01	18.99	Spring
Blue Marlin	-87.80	28.29	Summer	White Marlin	-86.96	26.75	Fall	Bluefin tuna	-93.12	28.93	Spring	Yellowfin Tuna	-88.84	27.65	Winter	Whale Shark	-96.05	22.15	Fall	Tiger Shark	-91.12	28.32	Summer	Scalloped Hammerhead	-88.64	29.40	Spring	Mako Shark	-87.51	19.02	Spring
Blue Marlin	-87.45	28.21	Summer	White Marlin	-87.23	26.86	Fall	Bluefin tuna	-93.19	28.95	Spring	Yellowfin Tuna	-88.88	27.80	Winter	Whale Shark	-95.53	22.16	Fall	Tiger Shark	-91.66	28.78	Summer	Scalloped Hammerhead	-88.50	29.47	Spring	Mako Shark	-87.40	19.56	Spring
Blue Marlin	-87.10	28.13	Summer	White Marlin	-86.81	26.89	Fall	Bluefin tuna	-93.26	28.91	Spring	Yellowfin Tuna	-88.88	27.96	Winter	Whale Shark	-95.04	22.13	Fall	Tiger Shark	-91.79	28.77	Fall	Scalloped Hammerhead	-88.46	29.58	Spring	Mako Shark	-87.33	20.13	Spring
Blue Marlin	-86.75	28.05	Summer	White Marlin	-86.94	26.99	Fall	Bluefin tuna	-93.44	28.91	Spring	Yellowfin Tuna	-88.78	28.07	Winter	Whale Shark	-94.64	21.95	Fall	Tiger Shark	-92.21	28.76	Fall	Scalloped Hammerhead	-89.85	28.79	Spring	Mako Shark	-86.84	20.81	Spring
Blue Marlin	-86.40	27.98	Summer	White Marlin	-87.21	27.03	Fall	Bluefin tuna	-93.67	28.88	Spring	Yellowfin Tuna	-88.78	28.28	Winter	Whale Shark	-94.58	21.84	Fall	Tiger Shark	-92.70	28.52	Fall	Scalloped Hammerhead	-87.58	29.92	Spring	Mako Shark	-86.43	21.37	Spring
Blue Marlin	-86.05	27.90	Summer	White Marlin	-87.03	26.98	Fall	Bluefin tuna	-93.95	28.80	Spring	Yellowfin Tuna	-88.76	29.19	Winter	Whale Shark	-94.69	21.76	Fall	Tiger Shark	-92.80	28.48	Fall	Scalloped Hammerhead	-87.40	29.83	Spring	Mako Shark	-86.49	22.17	Spring
Blue Marlin	-88.45	28.12	Spring	White Marlin	-86.82	27.05	Fall	Bluefin tuna	-94.20	28.69	Spring	Yellowfin Tuna	-88.27	28.75	Fall	Whale Shark	-94.69	21.71	Fall	Tiger Shark	-93.16	28.24	Fall	Scalloped Hammerhead	-87.17	29.94	Spring	Mako Shark	-86.48	22.17	Spring
Blue Marlin	-88.42	27.77	Spring	White Marlin	-86.76	27.01	Fall	Bluefin tuna	-94.36	28.52	Spring	Yellowfin Tuna	-88.32	28.43	Fall	Whale Shark	-94.59	21.43	Fall	Tiger Shark	-93.70	28.26	Fall	Scalloped Hammerhead	-86.74	30.14	Spring	Mako Shark	-86.50	21.79	Spring
Blue Marlin	-88.39	27.41	Spring	White Marlin	-86.62	26.85	Fall	Bluefin tuna	-94.21	28.34	Spring	Yellowfin Tuna	-88.29	28.40	Fall	Whale Shark	-94.49	20.98	Fall	Tiger Shark	-93.53	28.22	Fall	Scalloped Hammerhead	-85.69	30.02	Spring	Mako Shark	-86.48	21.41	Spring
Blue Marlin	-88.36	27.06	Spring	White Marlin	-86.22	26.78	Fall	Bluefin tuna	-93.56	28.50	Spring	Yellowfin Tuna	-88.36	28.41	Fall	Whale Shark	-94.55	20.79	Fall	Tiger Shark	-93.85	28.45	Fall	Scalloped Hammerhead	-85.50	29.90	Spring	Mako Shark	-86.53	21.38	Spring
Blue Marlin	-88.34	26.71	Spring	White Marlin	-85.83	26.63	Fall	Bluefin tuna	-92.59	28.73	Spring	Yellowfin Tuna	-88.49	28.37	Fall	Whale Shark	-94.41	20.68	Fall	Tiger Shark	-93.86	28.72	Fall	Scalloped Hammerhead	-85.27	29.57	Spring	Mako Shark	-86.45	21.46	Spring
Blue Marlin	-88.31	26.35	Spring	White Marlin	-85.31	26.45	Fall	Bluefin tuna	-91.44	28.75	Spring	Yellowfin Tuna	-88.41	28.44	Fall	Whale Shark	-94.23	20.46	Fall	Tiger Shark	-93.96	28.97	Fall	Scalloped Hammerhead	-84.92	29.46	Spring	Mako Shark	-86.36	21.35	Spring
Blue Marlin	-88.28	26.00	Spring	White Marlin	-85.05	26.38	Fall	Bluefin tuna	-90.10	28.52	Spring	Yellowfin Tuna	-88.42	28.78	Fall	Whale Shark	-94.03	20.35	Fall	Tiger Shark	-94.33	28.25	Fall	Scalloped Hammerhead	-84.87	29.46	Spring	Mako Shark	-83.93	19.70	Spring
Blue Marlin	-90.02	28.04	Spring	White Marlin	-84.89	26.34	Fall	Bluefin tuna	-88.67	27.95	Spring	Yellowfin Tuna	-88.24	28.97	Fall	Whale Shark	-94.00	20.39	Fall	Tiger Shark	-94.73	27.87	Fall	Scalloped Hammerhead	-84.80	29.51	Spring	Mako Shark	-83.72	19.09	Spring
Blue Marlin	-89.98	28.19	Spring	White Marlin	-84.87	26.39	Fall	Bluefin tuna	-87.41	27.23	Spring	Yellowfin Tuna	-88.20	28.98	Fall	Whale Shark	-94.00	20.13	Fall	Tiger Shark	-94.45	28.10	Fall	Scalloped Hammerhead	-84.77	29.57	Spring	Mako Shark	-84.07	17.61	Spring
Blue Marlin	-89.78	28.50	Spring	White Marlin	-84.95	26.23	Fall	Bluefin tuna	-86.21	26.48	Spring	Yellowfin Tuna	-88.27	28.75	Fall	Whale Shark	-94.00	19.91	Fall	Tiger Shark	-94.55	28.00	Fall	Scalloped Hammerhead	-84.77	29.58	Spring	Mako Shark	-84.22	16.37	Spring
Blue Marlin	-90.19	28.66	Spring	White Marlin	-84.92	26.25	Fall	Bluefin tuna	-84.95	25.85	Spring	Yellowfin Tuna	-89.45	28.39	Summer	Whale Shark	-94.01	19.95	Fall	Tiger Shark	-93.77	28.23	Fall	Scalloped Hammerhead	-84.83	29.59	Spring	Mako Shark	-83.69	16.38	Spring
Blue Marlin	-89.87	28.72	Spring	White Marlin	-84.98	26.45	Fall	Bluefin tuna	-83.85	25.41	Spring	Yellowfin Tuna	-89.44	28.38	Summer	Whale Shark	-93.99	19.76	Fall	Tiger Shark	-93.15	28.65	Fall	Scalloped Hammerhead	-84.81	29.54	Spring	Mako Shark	-83.22	16.50	Spring
Blue Marlin	-90.06	28.81	Spring	White Marlin	-85.43	26.89	Fall	Bluefin tuna	-83.03	25.11	Spring	Yellowfin Tuna	-89.41	28.34	Summer	Whale Shark	-93.81	19.63	Fall	Tiger Shark	-93.11	29.07	Fall	Scalloped Hammerhead	-84.70	29.64	Spring	Mako Shark	-83.86	16.45	Spring
Blue Marlin	-90.12	28.86	Spring	White Marlin	-85.70	27.20	Fall	Bluefin tuna	-82.36	24.82	Spring	Yellowfin Tuna	-89.46	28.33	Summer	Whale Shark	-93.77	19.64	Fall	Tiger Shark	-93.07	29.08	Fall	Scalloped Hammerhead	-84.76	29.61	Spring	Mako Shark	-84.88	16.14	Summer
Blue Marlin	-90.03	28.87	Spring	White Marlin	-85.80	27.48	Fall	Bluefin tuna	-81.66	24.43	Spring	Yellowfin Tuna	-89.49	28.31	Summer	Whale Shark	-93.64	19.54	Fall	Tiger Shark	-93.00	29.20	Fall	Scalloped Hammerhead	-84.92	29.54	Spring	Mako Shark	-85.02	16.10	Summer
Blue Marlin	-90.32	28.76	Spring	White Marlin	-86.00	27.66	Fall	Bluefin tuna	-80.80	24.24	Spring	Yellowfin Tuna	-89.53	28.30	Summer	Whale Shark	-93.46	19.46	Fall	Tiger Shark	-93.75	29.39	Fall	Scalloped Hammerhead	-84.96	29.55	Spring	Mako Shark	-85.45	16.13	Summer
Blue Marlin	-90.00	28.71	Spring	White Marlin	-86.33	27.83	Fall	Bluefin tuna	-80.05	24.20	Spring	Yellowfin Tuna	-89.59	28.29	Summer	Whale Shark	-93.51	19.31	Fall	Tiger Shark	-93.69	29.28	Fall	Scalloped Hammerhead	-84.74	29.62	Spring	Mako Shark	-85.97	16.17	Summer
Blue Marlin	-90.09	28.60	Spring	White Marlin	-86.82	28.05	Fall	Bluefin tuna	-79.48	24.17	Spring	Yellowfin Tuna	-89.62	28.25	Summer	Whale Shark	-93.48	19.24	Fall	Tiger Shark	-93.24	29.44	Fall	Scalloped Hammerhead	-84.92	29.52	Spring	Mako Shark	-86.45	16.10	Summer
Blue Marlin	-90.42	28.67	Spring	White Marlin	-86.80	28.24	Fall	Bluefin tuna	-78.92	24.08	Spring	Yellowfin Tuna	-89.62	28.25	Summer	Whale Shark	-93.61	19.23	Fall	Tiger Shark	-92.99	29.46	Fall	Scalloped Hammerhead	-84.78	29.58	Spring	Mako Shark	-86.85	16.23	Summer
Blue Marlin	-90.72	28.66	Spring	White Marlin	-86.58	28.29	Fall	Bluefin tuna	-78.43	23.99	Spring	Yellowfin Tuna	-89.66	28.28	Summer	Whale Shark	-93.57	19.13	Winter	Tiger Shark	-93.13	29.35	Fall	Scalloped Hammerhead	-84.87	29.57	Spring	Mako Shark	-87.07	16.10	Summer
Blue Marlin	-91.13	28.55	Spring	White Marlin	-86.50	28.09	Fall	Bluefin tuna	-77.98	23.85	Spring	Yellowfin Tuna	-89.75	28.23	Summer	Whale Shark	-93.63	19.00	Winter	Tiger Shark	-92.92	29.55	Fall	Scalloped Hammerhead	-85.05	29.56	Spring	Mako Shark	-87.68	16.08	Summer
Blue Marlin	-91.02	28.71	Spring	White Marlin	-86.51	27.90	Fall	Bluefin tuna	-77.42	23.65	Spring	Yellowfin Tuna	-89.85	28.20	Summer	Whale Shark	-93.66	19.00	Winter	Tiger Shark	-88.07	29.78	Spring	Scalloped Hammerhead	-85.28	29.59	Spring	Mako Shark	-87.63	16.83	Summer
Blue Marlin	-90.41	28.90	Spring	White Marlin	-86.43	27.71	Fall	Bluefin tuna	-76.68	23.35	Spring	Yellowfin Tuna	-89.88	28.16	Summer	Whale Shark	-93.68	19.04	Winter	Tiger Shark	-88.34	29.39	Spring	Scalloped Hammerhead	-85.01	29.45	Spring	Mako Shark	-87.36	17.74	Summer
Blue Marlin	-90.70	28.94	Spring	White Marlin	-86.18	27.51	Fall	Bluefin tuna	-75.73	22.83	Spring	Yellowfin Tuna	-89.90	28.09	Summer	Whale Shark	-93.82	19.07	Winter	Tiger Shark	-88.40	29.39	Spring	Scalloped Hammerhead	-84.78	29.56	Spring	Mako Shark	-87.67	17.67	Summer
Blue Marlin	-90.90	28.94	Spring	White Marlin	-86.11	27.35	Fall	Bluefin tuna	-74.75	21.96	Spring	Yellowfin Tuna	-89.90	28.09	Summer	Whale Shark	-93.88	19.21	Winter	Tiger Shark	-88.36	29.41	Spring	Scalloped Hammerhead	-84.89	29.46	Spring	Mako Shark	-87.50	18.00	Summer
Blue Marlin	-91.17	28.91	Spring	White Marlin	-86.11	27.09	Fall	Bluefin tuna	-74.07	20.73	Spring	Yellowfin Tuna	-89.86	28.06	Summer	Whale Shark	-93.94	19.34	Winter	Tiger Shark	-88.09	29.42	Spring	Scalloped Hammerhead	-87.61	29.87	Spring	Mako Shark	-87.58	18.06	Summer
Blue Marlin	-91.81	28.83	Spring	White Marlin	-86.06	26.94	Fall	Bluefin tuna	-73.73	19.62	Spring	Yellowfin Tuna	-89.91	27.99	Summer	Whale Shark	-94.05	19.45	Winter	Tiger Shark	-87.86	29.82	Spring	Scalloped Hammerhead	-88.44	29.33	Spring	Mako Shark	-87.76	18.38	Summer
Blue Marlin	-91.66	28.81	Spring	White Marlin	-85.85	26.93	Fall	Bluefin tuna	-73.54	18.66	Spring	Yellowfin Tuna	-89.87	28.04	Summer	Whale Shark	-94.15	19.68	Winter	Tiger Shark	-87.88	29.85	Spring	Scalloped Hammerhead	-88.79	29.26	Spring	Mako Shark	-87.57	18.92	Summer
Blue Marlin	-91.67	28.59	Spring	White Marlin	-85.88	27.16	Fall	Bluefin tuna	-73.38	17.92	Spring	Yellowfin Tuna	-89.88	27.96	Summer	Whale Shark	-94.14	19.83	Winter	Tiger Shark	-87.96	29.70	Spring	Scalloped Hammerhead	-89.24	28.90	Spring	Mako Shark	-86.78	19.71	Summer
Blue Marlin	-91.80	28.43	Spring	White Marlin	-85.97	27.45	Fall	Bluefin tuna	-73.25	17.40	Spring	Yellowfin Tuna	-89.86	27.90	Summer	Whale Shark	-94.59	20.07	Winter	Tiger Shark	-90.86	28.11	Spring	Scalloped Hammerhead	-89.38	28.81	Spring	Mako Shark	-86.21	19.26	Summer
Blue Marlin	-91.33	28.14	Spring	White Marlin	-86.06	27.67	Fall	Bluefin tuna	-73.16	17.07	Spring	Yellowfin Tuna	-89.81	27.91	Summer	Whale Shark	-94.91	20.44	Winter	Tiger Shark	-88.27	29.59	Spring	Scalloped Hammerhead	-90.36	28.60	Spring	Mako Shark	-85.75	18.74	Summer
Blue Marlin	-91.07	28.17	Spring	White Marlin	-86.11	27.70	Fall	Bluefin tuna	-73.09	17.05	Spring	Yellowfin Tuna	-89.81	27.94	Summer	Whale Shark	-95.30	20.62	Winter	Tiger Shark	-87.54	29.58	Spring	Scalloped Hammerhead	-90.59	28.50	Spring	Mako Shark	-85.68	17.86	Summer
Blue Marlin	-90.72	28.24	Spring	White Marlin	-85.91	27.63	Fall	Bluefin tuna	-73.17	17.56	Spring	Yellowfin Tuna	-89.78	27.92	Summer	Whale Shark	-95.80	21.07	Winter	Tiger Shark	-88.38	29.35	Spring	Scalloped Hammerhead	-90.64	28.55	Spring	Mako Shark	-85.79	17.37	Summer
Blue Marlin	-90.93	28.64	Spring	White Marlin	-86.08	27.52	Fall	Bluefin tuna	-73.55	18.82	Spring	Yellowfin Tuna	-89.78	27.84	Summer	Whale Shark	-96.22	21.16	Winter	Tiger Shark	-88.39	29.38	Spring	Scalloped Hammerhead	-90.65	28.55	Spring	Mako Shark	-85.52	16.78	Summer
Blue Marlin	-91.06	28.69	Spring	White Marlin	-86.04	27.28	Fall	Bluefin tuna	-74.20	20.57	Spring	Yellowfin Tuna	-89.78	27.87	Summer	Whale Shark	-96.51	21.40	Winter	Tiger Shark	-88.45	29.42	Spring	Scalloped Hammerhead	-90.73	28.45	Spring	Mako Shark	-85.31	16.49	Summer
Blue Marlin	-91.41	28.73	Spring	White Marlin	-85.84	27.10	Fall	Bluefin tuna	-75.14	22.39	Spring	Yellowfin Tuna	-89.72	27.95	Summer	Whale Shark	-96.76	21.68	Winter	Tiger Shark	-88.32	29.35	Spring	Scalloped Hammerhead	-90.71	28.40	Spring	Mako Shark	-85.48	16.31	Summer
Blue Marlin	-91.69	28.77	Spring	White Marlin	-85.71	27.01	Fall	Bluefin tuna	-76.22	24.15	Spring	Yellowfin Tuna	-89.74	27.95	Summer	Whale Shark	-96.92	21.56	Winter	Tiger Shark	-88.27	29.32	Spring	Scalloped Hammerhead	-91.29	28.48	Spring	Mako Shark	-86.07	16.26	Summer
Blue Marlin	-91.99	28.66	Spring	White Marlin	-85.56	26.93	Fall	Bluefin tuna	-76.99	25.93	Spring	Yellowfin Tuna	-89.68	27.92	Summer	Whale Shark	-96.97	21.90	Winter	Tiger Shark	-88.20	29.36	Spring	Scalloped Hammerhead	-91.91	28.55	Spring	Mako Shark	-86.55	16.10	Summer
Blue Marlin	-92.24	28.55	Spring	White Marlin	-85.59	26.88	Fall	Bluefin tuna	-77.29	27.59	Spring	Yellowfin Tuna	-89.67	27.99	Summer	Whale Shark	-96.94	21.82	Winter	Tiger Shark	-88.22	29.33	Spring	Scalloped Hammerhead	-91.89	28.56	Spring	Mako Shark	-86.75	16.16	Summer
Blue Marlin	-92.99	28.49	Spring	White Marlin	-85.50	26.90	Fall	Bluefin tuna	-94.87	26.98	Spring	Yellowfin Tuna	-89.65	28.02	Summer	Whale Shark	-96.97	21.63	Winter	Tiger Shark	-88.21	29.42	Spring	Scalloped Hammerhead	-92.15	28.72	Spring	Mako Shark	-86.79	16.11	Summer
Blue Marlin	-92.43	28.34	Spring	White Marlin	-85.52	26.71	Fall	Bluefin tuna	-95.10	27.95	Spring	Yellowfin Tuna	-89.65	27.95	Summer	Whale Shark	-96.79	21.38	Winter	Tiger Shark	-88.28	29.42	Spring	Scalloped Hammerhead	-92.01	28.67	Spring	Mako Shark	-86.80	16.21	Summer
Blue Marlin	-93.09	28.31	Spring	White Marlin	-85.81	26.56	Fall	Bluefin tuna	-95.89	27.89	Spring	Yellowfin Tuna	-89.62	28.02	Summer	Whale Shark	-96.53	21.14	Winter	Tiger Shark	-88.30	29.46	Spring	Scalloped Hammerhead	-92.54	28.85	Spring	Mako Shark	-87.07	16.08	Summer
Blue Marlin	-93.64	28.19	Spring	White Marlin	-86.08	26.29	Fall	Bluefin tuna	-95.80	27.61	Spring	Yellowfin Tuna	-89.58	28.07	Summer	Whale Shark	-96.48	20.90	Winter	Tiger Shark	-88.32	29.46	Spring	Scalloped Hammerhead	-92.55	28.68	Spring	Mako Shark	-87.35	16.14	Summer
Blue Marlin	-94.08	28.08	Spring	White Marlin	-86.30	25.82	Fall	Bluefin tuna	-95.50	27.69	Spring	Yellowfin Tuna	-89.62	28.10	Summer	Whale Shark	-96.52	20.81	Winter	Tiger Shark	-88.38	29.41	Spring	Scalloped Hammerhead	-92.57	28.70	Spring	Mako Shark	-87.93	15.98	Summer
Blue Marlin	-94.66	27.85	Spring	White Marlin	-86.15	25.02	Fall	Bluefin tuna	-95.21	27.51	Spring	Yellowfin Tuna	-89.60	28.14	Summer	Whale Shark	-96.46	20.74	Winter	Tiger Shark	-88.42	29.42	Spring	Scalloped Hammerhead	-92.80	28.50	Spring	Mako Shark	-87.55	16.72	Summer
Blue Marlin	-95.21	27.68	Summer	White Marlin	-85.93	24.45	Fall	Bluefin tuna	-95.46	27.47	Spring	Yellowfin Tuna	-89.55	28.25	Summer	Whale Shark	-96.23	20.45	Winter	Tiger Shark	-87.71	29.37	Spring	Scalloped Hammerhead	-92.80	28.54	Spring	Mako Shark	-86.75	16.82	Summer
Blue Marlin	-95.32	27.63	Summer	White Marlin	-85.85	23.84	Fall	Bluefin tuna	-95.72	27.12	Spring	Yellowfin Tuna	-89.53	28.25	Summer	Whale Shark	-96.01	19.97	Winter	Tiger Shark	-87.56	29.56	Spring	Scalloped Hammerhead	-92.70	28.60	Spring	Mako Shark	-86.34	16.94	Summer
Blue Marlin	-94.79	27.57	Summer	White Marlin	-85.89	23.30	Fall	Bluefin tuna	-95.72	26.60	Spring	Yellowfin Tuna	-89.56	28.24	Summer	Whale Shark	-95.30	19.40	Winter	Tiger Shark	-87.55	29.78	Spring	Scalloped Hammerhead	-92.69	28.62	Spring	Mako Shark	-86.10	17.34	Summer
Blue Marlin	-87.94	29.11	Spring	White Marlin	-85.83	22.72	Fall	Bluefin tuna	-80.51	24.54	Winter	Yellowfin Tuna	-89.53	28.28	Summer	Whale Shark	-90.91	28.05	Summer	Tiger Shark	-87.28	29.82	Spring	Scalloped Hammerhead	-92.64	28.68	Spring	Mako Shark	-85.79	17.30	Summer
Blue Marlin	-88.58	27.59	Spring	White Marlin	-85.81	22.31	Fall	Bluefin tuna	-81.36	24.23	Winter	Yellowfin Tuna	-89.51	28.36	Summer	Whale Shark	-91.24	27.95	Summer	Tiger Shark	-87.64	30.00	Spring	Scalloped Hammerhead	-92.34	28.62	Spring	Mako Shark	-86.07	16.85	Summer
Blue Marlin	-88.69	26.94	Spring	White Marlin	-85.96	21.99	Fall	Bluefin tuna	-82.52	24.54	Winter	Yellowfin Tuna	-89.47	28.39	Summer	Whale Shark	-91.43	27.89	Summer	Tiger Shark	-87.47	29.71	Spring	Scalloped Hammerhead	-92.13	28.64	Spring	Mako Shark	-86.33	16.44	Summer
Blue Marlin	-88.75	26.38	Spring	White Marlin	-86.14	21.77	Winter	Bluefin tuna	-83.76	24.87	Winter	Yellowfin Tuna	-89.40	28.34	Summer	Whale Shark	-91.75	27.70	Summer	Tiger Shark	-87.57	29.80	Spring	Scalloped Hammerhead	-88.29	29.87	Spring	Mako Shark	-86.57	16.39	Summer
Blue Marlin	-88.83	26.14	Spring	White Marlin	-85.96	21.42	Winter	Bluefin tuna	-85.00	25.17	Winter	Yellowfin Tuna	-89.27	28.40	Summer	Whale Shark	-92.06	27.79	Summer	Tiger Shark	-88.09	29.78	Spring	Scalloped Hammerhead	-88.58	29.42	Spring	Mako Shark	-86.83	16.17	Summer
Blue Marlin	-89.00	26.11	Spring	White Marlin	-85.49	21.10	Winter	Bluefin tuna	-86.14	25.62	Winter	Yellowfin Tuna	-89.23	28.47	Summer	Whale Shark	-92.23	27.69	Summer	Tiger Shark	-88.05	29.64	Spring	Scalloped Hammerhead	-88.57	29.39	Spring	Mako Shark	-86.77	16.27	Summer
Blue Marlin	-89.42	25.92	Spring	White Marlin	-85.20	20.77	Winter	Bluefin tuna	-87.24	26.11	Winter	Yellowfin Tuna	-89.20	28.50	Summer	Whale Shark	-92.27	27.33	Summer	Tiger Shark	-88.05	29.40	Spring	Scalloped Hammerhead	-88.58	29.57	Spring	Mako Shark	-86.73	16.20	Summer
Blue Marlin	-89.30	26.03	Spring	White Marlin	-84.98	20.38	Winter	Bluefin tuna	-88.25	26.49	Winter	Yellowfin Tuna	-89.14	28.57	Summer	Whale Shark	-92.34	27.48	Summer	Tiger Shark	-88.24	29.86	Spring	Scalloped Hammerhead	-88.53	29.48	Spring	Mako Shark	-86.80	16.20	Summer
Blue Marlin	-89.35	25.79	Spring	White Marlin	-84.69	20.09	Winter	Bluefin tuna	-89.20	26.79	Winter	Yellowfin Tuna	-89.07	28.65	Summer	Whale Shark	-92.45	27.48	Summer	Tiger Shark	-90.36	28.57	Summer	Scalloped Hammerhead	-89.54	28.71	Spring	Mako Shark	-86.56	16.32	Summer
Blue Marlin	-89.56	25.57	Spring	White Marlin	-84.53	19.74	Winter	Bluefin tuna	-89.69	27.18	Winter	Yellowfin Tuna	-89.04	28.64	Summer	Whale Shark	-92.59	27.55	Summer	Tiger Shark	-90.92	28.04	Summer	Scalloped Hammerhead	-89.62	28.65	Spring	Mako Shark	-86.90	16.19	Summer
Blue Marlin	-88.53	25.44	Spring	White Marlin	-84.30	19.33	Winter	Bluefin tuna	-90.50	27.51	Winter	Yellowfin Tuna	-88.97	28.68	Summer	Whale Shark	-92.70	27.54	Summer	Tiger Shark	-90.71	28.12	Summer	Scalloped Hammerhead	-89.52	28.63	Spring	Mako Shark	-86.60	16.40	Summer
Blue Marlin	-89.00	25.31	Spring	White Marlin	-84.22	18.85	Winter	Bluefin tuna	-90.96	28.03	Winter	Yellowfin Tuna	-88.85	28.74	Summer	Whale Shark	-92.80	27.74	Summer	Tiger Shark	-91.17	28.03	Summer	Scalloped Hammerhead	-89.52	28.62	Spring	Mako Shark	-86.47	16.44	Summer
Blue Marlin	-88.34	25.27	Spring	White Marlin	-84.50	18.51	Winter	Bluefin tuna	-91.04	28.46	Winter	Yellowfin Tuna	-88.88	28.70	Summer	Whale Shark	-92.86	27.65	Summer	Tiger Shark	-91.48	27.89	Summer	Scalloped Hammerhead	-89.51	28.67	Spring	Mako Shark	-86.61	16.38	Summer
Blue Marlin	-86.94	25.29	Spring	White Marlin	-84.49	18.17	Winter	Bluefin tuna	-90.96	28.43	Winter	Yellowfin Tuna	-88.86	28.69	Summer	Whale Shark	-93.03	27.48	Summer	Tiger Shark	-91.30	28.06	Summer	Scalloped Hammerhead	-89.55	28.63	Spring	Mako Shark	-86.90	16.14	Summer
Blue Marlin	-85.69	25.85	Spring	White Marlin	-84.64	17.82	Winter	Bluefin tuna	-90.78	27.96	Winter	Yellowfin Tuna	-88.79	28.69	Summer	Whale Shark	-92.67	26.88	Summer	Tiger Shark	-91.24	27.97	Summer	Scalloped Hammerhead	-89.50	28.63	Spring	Mako Shark	-86.97	16.40	Summer
Blue Marlin	-85.24	26.19	Spring	White Marlin	-84.70	17.53	Winter	Bluefin tuna	-92.02	27.81	Winter	Yellowfin Tuna	-88.65	28.75	Summer	Whale Shark	-92.66	27.24	Summer	Tiger Shark	-90.90	28.02	Summer	Scalloped Hammerhead	-89.54	28.65	Spring	Mako Shark	-87.38	16.23	Summer
Blue Marlin	-84.95	26.64	Spring	White Marlin	-84.84	17.41	Winter	Bluefin tuna	-92.17	27.48	Winter	Yellowfin Tuna	-88.55	28.69	Fall	Whale Shark	-92.80	27.42	Summer	Tiger Shark	-91.09	27.95	Summer	Scalloped Hammerhead	-89.39	28.61	Spring	Mako Shark	-87.26	16.51	Summer
Blue Marlin	-85.02	27.01	Spring	White Marlin	-84.12	17.04	Winter	Bluefin tuna	-91.61	27.18	Winter	Yellowfin Tuna	-88.43	28.62	Fall	Whale Shark	-93.02	27.51	Summer	Tiger Shark	-90.96	27.99	Summer	Scalloped Hammerhead	-89.30	28.69	Spring	Mako Shark	-87.21	16.48	Summer
Blue Marlin	-85.21	27.75	Spring	White Marlin	-83.40	17.05	Winter	Bluefin tuna	-91.30	27.00	Winter	Yellowfin Tuna	-89.10	28.21	Summer	Whale Shark	-93.19	27.76	Summer	Tiger Shark	-91.00	27.88	Summer	Scalloped Hammerhead	-89.31	28.71	Spring	Mako Shark	-87.90	17.71	Summer
Blue Marlin	-85.68	28.40	Spring	White Marlin	-83.12	17.03	Winter	Bluefin tuna	-91.41	26.62	Winter	Yellowfin Tuna	-89.06	28.23	Summer	Whale Shark	-93.00	27.74	Summer	Tiger Shark	-91.12	27.97	Summer	Scalloped Hammerhead	-89.29	28.70	Spring	Mako Shark	-86.99	16.20	Summer
Blue Marlin	-86.08	28.71	Spring	White Marlin	-82.89	17.00	Winter	Bluefin tuna	-91.57	26.18	Winter	Yellowfin Tuna	-89.10	28.22	Summer	Whale Shark	-93.19	27.83	Summer	Tiger Shark	-86.31	29.79	Winter	Scalloped Hammerhead	-89.33	28.73	Spring	Mako Shark	-86.98	16.15	Summer
Blue Marlin	-86.79	28.66	Spring	White Marlin	-82.76	16.91	Winter	Bluefin tuna	-92.13	25.87	Winter	Yellowfin Tuna	-89.07	28.26	Summer	Whale Shark	-93.15	27.74	Summer	Tiger Shark	-86.35	29.79	Winter	Scalloped Hammerhead	-89.46	28.65	Spring	Mako Shark	-86.64	16.28	Summer
Blue Marlin	-87.24	28.78	Spring	White Marlin	-82.78	16.83	Winter	Bluefin tuna	-92.80	25.57	Winter	Yellowfin Tuna	-89.13	28.32	Summer	Whale Shark	-93.09	27.49	Summer	Tiger Shark	-86.40	29.83	Winter	Scalloped Hammerhead	-89.63	28.62	Spring	Mako Shark	-86.52	16.27	Summer
Blue Marlin	-87.72	28.72	Spring	White Marlin	-82.72	16.74	Winter	Bluefin tuna	-92.99	25.21	Winter	Yellowfin Tuna	-89.32	28.34	Summer	Whale Shark	-93.07	27.56	Summer	Tiger Shark	-86.54	30.14	Winter	Scalloped Hammerhead	-89.58	28.61	Spring	Mako Shark	-86.72	16.15	Summer
Blue Marlin	-89.72	28.00	Spring	White Marlin	-82.80	16.66	Winter	Bluefin tuna	-92.91	24.92	Winter	Yellowfin Tuna	-89.33	28.19	Summer	Whale Shark	-92.74	27.49	Summer	Tiger Shark	-86.57	30.17	Winter	Scalloped Hammerhead	-89.62	28.66	Spring	Mako Shark	-86.66	16.10	Summer
Blue Marlin	-88.83	28.47	Spring	White Marlin	-82.95	16.68	Winter	Bluefin tuna	-92.85	24.81	Winter	Yellowfin Tuna	-89.07	28.27	Summer	Whale Shark	-92.69	27.53	Summer	Tiger Shark	-86.95	30.01	Winter	Scalloped Hammerhead	-89.64	28.67	Spring	Mako Shark	-86.84	16.13	Summer
Blue Marlin	-88.57	28.89	Spring	White Marlin	-82.97	16.77	Winter	Bluefin tuna	-93.22	24.71	Winter	Yellowfin Tuna	-89.05	28.26	Summer	Whale Shark	-92.23	27.54	Summer	Tiger Shark	-87.36	29.82	Winter	Scalloped Hammerhead	-89.48	28.66	Spring	Mako Shark	-87.49	16.07	Summer
Blue Marlin	-87.99	29.06	Spring	White Marlin	-83.06	16.80	Winter	Bluefin tuna	-93.51	24.39	Winter	Yellowfin Tuna	-89.04	28.16	Summer	Whale Shark	-92.00	27.76	Summer	Tiger Shark	-87.38	29.56	Winter	Scalloped Hammerhead	-89.45	28.58	Spring	Mako Shark	-87.92	16.59	Summer
Blue Marlin	-88.00	29.18	Spring	White Marlin	-83.28	16.90	Winter	Bluefin tuna	-93.60	23.92	Winter	Yellowfin Tuna	-89.03	28.16	Summer	Whale Shark	-92.04	27.93	Summer	Tiger Shark	-87.55	29.56	Spring	Scalloped Hammerhead	-89.53	28.62	Spring	Mako Shark	-87.74	16.21	Fall
Blue Marlin	-86.92	28.78	Spring	White Marlin	-83.50	16.94	Winter	Bluefin tuna	-93.67	23.33	Winter	Yellowfin Tuna	-88.86	28.17	Summer	Whale Shark	-91.86	27.97	Summer	Tiger Shark	-87.44	29.69	Spring	Scalloped Hammerhead	-89.34	28.72	Spring	Mako Shark	-87.84	16.24	Fall
Blue Marlin	-87.10	28.81	Spring	White Marlin	-83.55	17.01	Winter	Bluefin tuna	-93.72	22.62	Winter	Yellowfin Tuna	-88.70	28.25	Summer	Whale Shark	-91.80	27.97	Summer	Tiger Shark	-87.30	29.92	Spring	Scalloped Hammerhead	-89.27	28.73	Spring	Mako Shark	-87.81	16.62	Fall
Blue Marlin	-88.06	28.65	Spring	White Marlin	-83.85	17.08	Winter	Bluefin tuna	-93.95	21.98	Winter	Yellowfin Tuna	-88.83	28.29	Summer	Whale Shark	-91.74	27.83	Summer	Tiger Shark	-87.28	29.81	Spring	Scalloped Hammerhead	-89.51	28.63	Spring	Mako Shark	-87.84	16.62	Fall
Blue Marlin	-87.03	28.44	Spring	White Marlin	-84.15	17.22	Winter	Bluefin tuna	-94.12	21.57	Winter	Yellowfin Tuna	-88.92	28.10	Summer	Whale Shark	-91.49	27.71	Summer	Tiger Shark	-86.87	30.23	Spring	Scalloped Hammerhead	-89.50	28.61	Spring	Mako Shark	-87.78	16.51	Fall
Blue Marlin	-87.29	28.44	Spring	White Marlin	-84.57	17.22	Winter	Bluefin tuna	-94.39	21.32	Winter	Yellowfin Tuna	-89.08	28.14	Summer	Whale Shark	-91.23	27.66	Summer	Tiger Shark	-86.60	30.37	Spring	Scalloped Hammerhead	-89.57	28.66	Spring	Mako Shark	-87.85	16.57	Fall
Blue Marlin	-87.08	28.32	Spring	White Marlin	-84.71	17.53	Winter	Bluefin tuna	-94.72	21.24	Winter	Yellowfin Tuna	-89.01	28.13	Summer	Whale Shark	-91.42	27.70	Summer	Tiger Shark	-86.03	30.03	Spring	Scalloped Hammerhead	-89.13	28.61	Spring	Mako Shark	-87.55	16.29	Fall
Blue Marlin	-87.09	28.20	Spring	White Marlin	-84.69	17.65	Winter	Bluefin tuna	-95.05	21.17	Winter	Yellowfin Tuna	-89.05	28.02	Summer	Whale Shark	-91.53	27.77	Summer	Tiger Shark	-85.96	30.17	Spring	Scalloped Hammerhead	-89.40	28.63	Spring	Mako Shark	-87.82	16.61	Fall
Blue Marlin	-86.78	28.27	Spring	White Marlin	-84.59	17.92	Winter	Bluefin tuna	-95.32	20.89	Winter	Yellowfin Tuna	-89.00	28.05	Summer	Whale Shark	-91.22	27.81	Summer	Tiger Shark	-86.25	30.34	Spring	Scalloped Hammerhead	-89.68	28.59	Spring	Mako Shark	-87.79	16.60	Fall
Blue Marlin	-87.02	28.18	Spring	White Marlin	-84.47	18.10	Winter	Bluefin tuna	-95.28	20.55	Winter	Yellowfin Tuna	-88.95	28.13	Summer	Whale Shark	-91.21	27.76	Summer	Tiger Shark	-85.66	29.74	Spring	Scalloped Hammerhead	-89.68	28.58	Spring	Mako Shark	-87.28	16.48	Fall
Blue Marlin	-87.07	28.13	Summer	White Marlin	-84.39	18.41	Winter	Bluefin tuna	-95.28	20.33	Winter	Yellowfin Tuna	-88.82	28.19	Summer	Whale Shark	-90.77	27.44	Summer	Tiger Shark	-85.84	30.05	Spring	Scalloped Hammerhead	-89.60	28.64	Spring	Mako Shark	-87.08	16.35	Fall
Blue Marlin	-86.99	28.02	Summer	White Marlin	-84.32	18.60	Winter	Bluefin tuna	-95.17	20.20	Winter	Yellowfin Tuna	-88.68	28.09	Summer	Whale Shark	-90.00	26.94	Summer	Tiger Shark	-85.83	30.06	Spring	Scalloped Hammerhead	-89.60	28.64	Spring	Mako Shark	-87.39	16.31	Fall
Blue Marlin	-86.41	28.21	Summer	White Marlin	-84.39	18.78	Winter	Bluefin tuna	-94.95	20.18	Winter	Yellowfin Tuna	-88.48	28.12	Summer	Whale Shark	-89.78	26.67	Summer	Tiger Shark	-85.85	30.08	Spring	Scalloped Hammerhead	-89.71	28.59	Spring	Mako Shark	-87.64	16.46	Fall
Blue Marlin	-86.30	28.42	Summer	White Marlin	-84.68	19.05	Winter	Bluefin tuna	-94.81	20.21	Winter	Yellowfin Tuna	-88.17	28.02	Summer	Whale Shark	-89.46	26.66	Summer	Tiger Shark	-85.93	30.20	Spring	Scalloped Hammerhead	-89.72	28.58	Spring	Mako Shark	-87.63	16.62	Fall
Blue Marlin	-85.93	28.65	Summer	White Marlin	-84.91	19.14	Winter	Bluefin tuna	-94.71	20.08	Winter	Yellowfin Tuna	-88.02	28.04	Summer	Whale Shark	-89.11	26.18	Summer	Tiger Shark	-85.92	30.08	Spring	Scalloped Hammerhead	-89.74	28.58	Spring	Mako Shark	-87.88	16.38	Fall
Blue Marlin	-85.81	28.92	Summer	White Marlin	-85.15	19.47	Winter	Bluefin tuna	-81.60	24.17	Winter	Yellowfin Tuna	-87.66	27.83	Summer	Whale Shark	-89.14	26.31	Summer	Tiger Shark	-85.86	30.07	Spring	Scalloped Hammerhead	-89.59	28.68	Spring	Mako Shark	-87.54	16.75	Fall
Blue Marlin	-86.12	29.12	Summer	White Marlin	-85.43	19.88	Winter	Bluefin tuna	-83.26	24.50	Winter	Yellowfin Tuna	-87.87	27.77	Summer	Whale Shark	-88.45	27.02	Summer	Tiger Shark	-85.86	30.01	Spring	Scalloped Hammerhead	-89.66	28.71	Spring	Mako Shark	-87.70	16.50	Fall
Blue Marlin	-86.69	29.12	Summer	White Marlin	-85.62	20.32	Winter	Bluefin tuna	-84.81	24.29	Winter	Yellowfin Tuna	-88.18	28.02	Summer	Whale Shark	-88.23	26.68	Summer	Tiger Shark	-85.89	30.13	Spring	Scalloped Hammerhead	-89.69	28.59	Spring	Mako Shark	-87.70	16.39	Fall
Blue Marlin	-86.12	29.19	Summer	White Marlin	-85.96	20.72	Winter	Bluefin tuna	-86.30	23.99	Winter	Yellowfin Tuna	-88.49	27.97	Summer	Whale Shark	-87.84	26.57	Summer	Tiger Shark	-86.14	30.22	Spring	Scalloped Hammerhead	-89.67	28.54	Spring	Mako Shark	-87.47	16.32	Fall
Blue Marlin	-86.13	29.15	Summer	White Marlin	-86.32	20.79	Winter	Bluefin tuna	-87.36	24.19	Winter	Yellowfin Tuna	-89.05	27.98	Summer	Whale Shark	-88.60	26.52	Summer	Tiger Shark	-85.75	29.96	Spring	Scalloped Hammerhead	-89.67	28.59	Spring	Mako Shark	-87.04	16.72	Fall
Blue Marlin	-86.07	28.84	Summer	White Marlin	-86.67	21.31	Winter	Bluefin tuna	-88.00	24.48	Winter	Yellowfin Tuna	-89.34	27.71	Summer	Whale Shark	-89.23	26.26	Summer	Tiger Shark	-85.91	30.05	Spring	Scalloped Hammerhead	-89.63	28.58	Spring	Mako Shark	-87.81	16.50	Fall
Blue Marlin	-86.39	28.47	Summer	White Marlin	-86.71	22.22	Winter	Bluefin tuna	-88.59	24.77	Winter	Yellowfin Tuna	-89.60	27.89	Summer	Whale Shark	-91.44	25.32	Fall	Tiger Shark	-86.01	30.05	Spring	Scalloped Hammerhead	-89.69	28.73	Spring	Mako Shark	-87.70	16.28	Fall
Blue Marlin	-85.82	28.07	Summer	White Marlin	-86.73	22.31	Winter	Bluefin tuna	-89.38	25.10	Winter	Yellowfin Tuna	-89.56	27.51	Summer	Whale Shark	-92.33	24.67	Fall	Tiger Shark	-85.96	30.03	Spring	Scalloped Hammerhead	-89.58	28.84	Spring	Mako Shark	-86.60	16.39	Fall
Blue Marlin	-85.89	27.87	Summer	White Marlin	-86.76	22.42	Winter	Bluefin tuna	-90.58	25.31	Winter	Yellowfin Tuna	-89.74	27.60	Summer	Whale Shark	-93.02	24.74	Fall	Tiger Shark	-85.96	30.07	Spring	Scalloped Hammerhead	-89.81	28.63	Spring	Mako Shark	-87.24	16.57	Fall
Blue Marlin	-86.52	27.74	Summer	White Marlin	-86.73	22.34	Winter	Bluefin tuna	-91.92	25.31	Winter	Yellowfin Tuna	-89.71	27.40	Summer	Whale Shark	-93.38	24.16	Fall	Tiger Shark	-86.03	30.10	Spring	Scalloped Hammerhead	-89.80	28.63	Spring	Mako Shark	-87.62	16.65	Fall
Blue Marlin	-85.84	27.62	Summer	White Marlin	-86.52	22.41	Winter	Bluefin tuna	-93.19	25.05	Winter	Yellowfin Tuna	-89.78	27.63	Summer	Whale Shark	-93.51	24.19	Fall	Tiger Shark	-86.13	30.14	Spring	Scalloped Hammerhead	-89.75	28.58	Spring	Mako Shark	-88.07	16.67	Fall
Blue Marlin	-86.46	27.56	Summer	White Marlin	-86.01	22.31	Winter	Bluefin tuna	-94.32	24.54	Winter	Yellowfin Tuna	-89.78	27.50	Summer	Whale Shark	-93.68	23.85	Fall	Tiger Shark	-85.93	30.12	Spring	Scalloped Hammerhead	-89.77	28.65	Spring	Mako Shark	-87.84	16.63	Fall
Blue Marlin	-86.36	27.70	Summer	White Marlin	-85.41	22.26	Winter	Bluefin tuna	-95.18	23.95	Winter	Yellowfin Tuna	-89.91	27.26	Summer	Whale Shark	-94.10	23.57	Fall	Tiger Shark	-85.68	29.99	Spring	Scalloped Hammerhead	-89.74	28.68	Spring	Mako Shark	-87.81	16.36	Fall
Blue Marlin	-86.53	27.80	Summer	White Marlin	-84.85	22.61	Winter	Bluefin tuna	-95.55	23.42	Winter	Yellowfin Tuna	-90.02	27.18	Summer	Whale Shark	-94.63	23.15	Fall	Tiger Shark	-90.76	28.30	Summer	Scalloped Hammerhead	-89.33	28.84	Spring	Mako Shark	-87.71	17.51	Fall
Blue Marlin	-86.27	28.23	Summer	White Marlin	-84.23	21.85	Winter	Bluefin tuna	-95.46	22.90	Winter	Yellowfin Tuna	-89.93	27.02	Summer	Whale Shark	-95.08	23.22	Fall	Tiger Shark	-90.69	28.22	Summer	Scalloped Hammerhead	-89.23	28.80	Spring	Mako Shark	-87.72	17.58	Fall
Blue Marlin	-85.73	28.44	Summer	White Marlin	-84.31	21.55	Winter	Bluefin tuna	-95.35	22.47	Winter	Yellowfin Tuna	-89.99	26.71	Summer	Whale Shark	-95.89	23.22	Fall	Tiger Shark	-90.63	28.36	Summer	Scalloped Hammerhead	-89.22	28.83	Spring	Mako Shark	-87.70	17.61	Fall
Blue Marlin	-86.13	28.54	Summer	White Marlin	-84.65	21.04	Winter	Bluefin tuna	-95.18	22.30	Winter	Yellowfin Tuna	-89.92	26.66	Summer	Whale Shark	-96.38	23.02	Fall	Tiger Shark	-90.71	28.68	Summer	Scalloped Hammerhead	-89.31	28.89	Spring	Mako Shark	-87.67	17.55	Fall
Blue Marlin	-86.60	28.57	Summer	White Marlin	-85.17	20.68	Winter	Bluefin tuna	-94.63	22.23	Winter	Yellowfin Tuna	-89.93	26.82	Summer	Whale Shark	-96.76	22.91	Fall	Tiger Shark	-90.69	28.09	Summer	Scalloped Hammerhead	-90.22	28.87	Spring	Mako Shark	-87.70	17.54	Fall
Blue Marlin	-85.66	28.53	Summer	White Marlin	-85.31	20.17	Winter	Bluefin tuna	-93.76	22.18	Winter	Yellowfin Tuna	-89.88	26.75	Summer	Whale Shark	-97.05	23.26	Fall	Tiger Shark	-90.66	28.09	Summer	Scalloped Hammerhead	-90.35	28.55	Spring	Mako Shark	-87.75	17.50	Fall
Blue Marlin	-86.92	28.84	Summer	White Marlin	-85.21	19.69	Winter	Bluefin tuna	-92.81	22.12	Winter	Yellowfin Tuna	-89.74	26.55	Summer	Whale Shark	-97.01	23.18	Fall	Tiger Shark	-90.68	28.08	Summer	Scalloped Hammerhead	-90.58	28.50	Spring	Mako Shark	-87.71	17.60	Fall
Blue Marlin	-87.62	29.35	Summer	White Marlin	-85.58	19.65	Winter	Bluefin tuna	-92.10	21.97	Winter	Yellowfin Tuna	-89.55	26.31	Summer	Whale Shark	-97.01	23.02	Fall	Tiger Shark	-90.56	28.12	Summer	Scalloped Hammerhead	-90.81	28.53	Spring	Mako Shark	-87.77	17.42	Fall
Blue Marlin	-87.58	29.85	Summer	White Marlin	-85.51	19.50	Winter	Bluefin tuna	-91.76	21.79	Winter	Yellowfin Tuna	-89.46	26.31	Summer	Whale Shark	-97.42	22.57	Fall	Tiger Shark	-90.30	28.31	Summer	Scalloped Hammerhead	-91.07	28.51	Spring	Mako Shark	-87.60	17.56	Fall
Blue Marlin	-87.67	30.14	Summer	White Marlin	-85.48	19.64	Winter	Bluefin tuna	-91.61	21.75	Winter	Yellowfin Tuna	-89.34	26.10	Summer	Whale Shark	-96.88	22.99	Fall	Tiger Shark	-90.20	28.40	Fall	Scalloped Hammerhead	-91.74	28.29	Spring	Mako Shark	-87.73	17.50	Fall
Blue Marlin	-88.37	30.27	Summer	White Marlin	-85.55	19.52	Winter	Bluefin tuna	-91.77	21.91	Winter	Yellowfin Tuna	-89.27	26.05	Summer	Whale Shark	-97.34	22.61	Fall	Tiger Shark	-90.21	28.50	Fall	Scalloped Hammerhead	-90.75	28.51	Spring	Mako Shark	-87.73	17.62	Fall
Blue Marlin	-87.20	30.27	Summer	White Marlin	-85.14	19.94	Spring	Bluefin tuna	-92.27	22.33	Winter	Yellowfin Tuna	-89.14	26.00	Summer	Whale Shark	-97.26	22.75	Fall	Tiger Shark	-90.04	28.51	Fall	Scalloped Hammerhead	-90.18	28.79	Spring	Mako Shark	-87.14	18.83	Fall
Blue Marlin	-87.14	30.51	Summer	White Marlin	-85.02	20.25	Spring	Bluefin tuna	-92.82	22.89	Winter	Yellowfin Tuna	-89.30	25.82	Summer	Whale Shark	-97.23	22.73	Fall	Tiger Shark	-90.09	28.80	Fall	Scalloped Hammerhead	-90.09	28.93	Spring	Mako Shark	-87.39	19.01	Fall
Blue Marlin	-87.19	30.09	Summer	White Marlin	-85.26	21.12	Spring	Bluefin tuna	-93.25	23.39	Winter	Yellowfin Tuna	-89.15	25.83	Summer	Whale Shark	-97.01	22.88	Fall	Tiger Shark	-89.52	28.81	Fall	Scalloped Hammerhead	-90.00	28.90	Spring	Mako Shark	-87.38	19.15	Fall
Blue Marlin	-87.06	29.72	Summer	White Marlin	-85.28	21.45	Spring	Bluefin tuna	-93.52	23.78	Winter	Yellowfin Tuna	-88.85	25.72	Summer	Whale Shark	-97.11	23.05	Fall	Tiger Shark	-89.29	28.83	Fall	Scalloped Hammerhead	-89.33	28.53	Spring	Mako Shark	-87.33	19.69	Fall
Blue Marlin	-86.76	29.41	Summer	White Marlin	-85.16	21.63	Spring	Bluefin tuna	-93.77	24.15	Winter	Yellowfin Tuna	-88.68	25.57	Summer	Whale Shark	-97.29	22.78	Fall	Tiger Shark	-88.82	29.07	Fall	Scalloped Hammerhead	-89.56	28.44	Spring	Mako Shark	-87.31	20.07	Fall
Blue Marlin	-86.84	28.94	Summer	White Marlin	-85.15	22.06	Spring	Bluefin tuna	-94.02	24.54	Winter	Yellowfin Tuna	-88.53	25.55	Summer	Whale Shark	-97.40	22.78	Fall	Tiger Shark	-88.36	29.31	Fall	Scalloped Hammerhead	-89.92	27.92	Spring	Mako Shark	-87.44	21.00	Fall
Blue Marlin	-88.98	29.18	Summer	White Marlin	-85.05	22.40	Spring	Bluefin tuna	-93.76	24.94	Winter	Yellowfin Tuna	-88.60	25.42	Summer	Whale Shark	-97.43	22.60	Fall	Tiger Shark	-87.86	29.40	Fall	Scalloped Hammerhead	-90.27	27.95	Spring	Mako Shark	-86.47	21.70	Fall
Blue Marlin	-89.07	29.74	Summer	White Marlin	-84.72	22.85	Spring	Bluefin tuna	-93.09	25.28	Winter	Yellowfin Tuna	-88.66	25.29	Summer	Whale Shark	-97.33	22.80	Fall	Tiger Shark	-87.40	29.56	Fall	Scalloped Hammerhead	-89.70	28.13	Spring	Mako Shark	-86.44	22.07	Fall
Blue Marlin	-86.85	29.77	Summer	White Marlin	-84.46	23.23	Spring	Bluefin tuna	-92.55	25.62	Winter	Yellowfin Tuna	-88.72	25.18	Summer	Whale Shark	-97.46	23.05	Fall	Tiger Shark	-87.18	29.86	Fall	Scalloped Hammerhead	-89.57	28.34	Spring	Mako Shark	-86.32	21.70	Fall
Blue Marlin	-87.02	29.51	Summer	White Marlin	-83.92	23.53	Spring	Bluefin tuna	-92.25	25.98	Winter	Yellowfin Tuna	-88.66	25.29	Summer	Whale Shark	-97.29	22.88	Fall	Tiger Shark	-86.79	30.14	Fall	Scalloped Hammerhead	-89.46	28.43	Spring	Mako Shark	-86.50	21.35	Fall
Blue Marlin	-87.04	29.18	Summer	White Marlin	-83.55	24.02	Spring	Bluefin tuna	-91.94	26.31	Winter	Yellowfin Tuna	-88.52	25.51	Summer	Whale Shark	-97.30	23.11	Fall	Tiger Shark	-86.54	29.91	Fall	Scalloped Hammerhead	-89.42	28.35	Spring	Mako Shark	-86.20	21.14	Fall
Blue Marlin	-87.21	28.93	Summer	White Marlin	-83.09	24.15	Spring	Bluefin tuna	-91.61	26.58	Winter	Yellowfin Tuna	-88.47	25.53	Summer	Whale Shark	-97.21	22.75	Fall	Tiger Shark	-86.03	29.95	Fall	Scalloped Hammerhead	-89.37	28.43	Spring	Mako Shark	-86.08	21.00	Fall
Blue Marlin	-87.66	28.78	Summer	White Marlin	-82.59	24.22	Spring	Bluefin tuna	-91.45	26.81	Winter	Yellowfin Tuna	-88.57	25.34	Summer	Whale Shark	-97.28	22.62	Fall	Tiger Shark	-85.51	29.65	Fall	Scalloped Hammerhead	-89.60	28.55	Spring	Mako Shark	-86.44	20.23	Fall
Blue Marlin	-87.87	28.82	Summer	White Marlin	-81.63	24.49	Spring	Bluefin tuna	-91.53	27.07	Winter	Yellowfin Tuna	-88.73	25.29	Fall	Whale Shark	-97.18	22.58	Fall	Tiger Shark	-85.19	29.39	Fall	Scalloped Hammerhead	-89.67	28.46	Spring	Mako Shark	-86.78	19.80	Fall
Blue Marlin	-87.99	28.53	Summer	White Marlin	-80.91	24.59	Spring	Bluefin tuna	-91.62	27.30	Winter	Yellowfin Tuna	-88.79	25.14	Fall	Whale Shark	-97.01	22.48	Fall	Tiger Shark	-84.58	29.35	Fall	Scalloped Hammerhead	-89.51	28.52	Spring	Mako Shark	-87.17	19.49	Fall
Blue Marlin	-87.81	28.25	Summer	White Marlin	-80.47	24.57	Spring	Bluefin tuna	-91.72	27.55	Winter	Yellowfin Tuna	-88.97	25.19	Fall	Whale Shark	-96.55	22.16	Fall	Tiger Shark	-84.32	29.80	Fall	Scalloped Hammerhead	-89.36	28.61	Spring	Mako Shark	-87.41	20.00	Winter
Blue Marlin	-88.03	28.54	Summer	White Marlin	-80.07	24.89	Spring	Bluefin tuna	-91.86	27.72	Winter	Yellowfin Tuna	-88.89	25.12	Fall	Whale Shark	-95.98	21.98	Fall	Tiger Shark	-84.46	29.68	Fall	Scalloped Hammerhead	-89.59	28.57	Spring	Mako Shark	-87.57	20.12	Winter
Blue Marlin	-88.39	28.91	Summer	White Marlin	-80.02	24.98	Spring	Bluefin tuna	-91.93	27.73	Winter	Yellowfin Tuna	-88.89	25.15	Fall	Whale Shark	-95.24	21.96	Fall	Tiger Shark	-84.43	29.67	Fall	Scalloped Hammerhead	-89.61	28.57	Spring	Mako Shark	-86.89	20.53	Winter
Blue Marlin	-88.45	29.23	Summer	White Marlin	-79.73	25.53	Spring	Bluefin tuna	-92.01	27.61	Winter	Yellowfin Tuna	-88.95	25.34	Fall	Whale Shark	-95.04	21.91	Fall	Tiger Shark	-84.13	29.78	Fall	Scalloped Hammerhead	-89.78	28.73	Spring	Mako Shark	-86.56	21.22	Winter
Blue Marlin	-88.00	29.48	Summer	White Marlin	-79.80	26.09	Spring	Bluefin tuna	-92.15	27.49	Winter	Yellowfin Tuna	-89.13	24.98	Fall	Whale Shark	-94.93	21.80	Fall	Tiger Shark	-83.66	29.73	Fall	Scalloped Hammerhead	-89.51	28.39	Spring	Mako Shark	-86.41	21.66	Winter
Blue Marlin	-94.52	27.00	Summer	White Marlin	-79.54	26.82	Spring	Bluefin tuna	-92.22	27.45	Winter	Yellowfin Tuna	-89.20	25.11	Fall	Whale Shark	-95.03	21.74	Fall	Tiger Shark	-83.56	29.45	Fall	Scalloped Hammerhead	-93.23	28.93	Spring	Mako Shark	-86.45	21.45	Winter
Blue Marlin	-94.66	26.93	Summer	White Marlin	-79.30	27.37	Spring	Bluefin tuna	-92.13	27.55	Winter	Yellowfin Tuna	-89.18	25.05	Fall	Whale Shark	-94.87	21.78	Fall	Tiger Shark	-83.39	29.14	Fall	Scalloped Hammerhead	-93.23	28.93	Spring	Mako Shark	-86.54	21.45	Winter
Blue Marlin	-95.49	26.65	Summer	White Marlin	-78.96	27.76	Spring	Bluefin tuna	-91.93	27.57	Winter	Yellowfin Tuna	-89.21	24.88	Fall	Whale Shark	-94.61	21.87	Fall	Tiger Shark	-83.73	29.28	Fall	Scalloped Hammerhead	-86.39	29.87	Spring	Mako Shark	-86.51	22.05	Winter
Blue Marlin	-96.06	26.62	Summer	White Marlin	-78.76	27.89	Spring	Bluefin tuna	-91.81	27.43	Winter	Yellowfin Tuna	-89.34	24.93	Fall	Whale Shark	-95.05	21.56	Fall	Tiger Shark	-83.81	29.40	Fall	Scalloped Hammerhead	-85.98	29.64	Spring	Mako Shark	-86.60	22.21	Winter
Blue Marlin	-96.50	26.16	Summer	White Marlin	-78.81	28.30	Spring	Bluefin tuna	-91.72	27.23	Winter	Yellowfin Tuna	-89.46	24.71	Fall	Whale Shark	-94.98	21.55	Fall	Tiger Shark	-83.71	29.73	Fall	Scalloped Hammerhead	-86.31	29.85	Spring	Mako Shark	-86.60	22.26	Winter
Blue Marlin	-96.81	25.87	Summer	White Marlin	-78.60	28.34	Spring	Bluefin tuna	-91.59	27.09	Winter	Yellowfin Tuna	-89.56	24.57	Fall	Whale Shark	-95.17	21.44	Fall	Tiger Shark	-84.04	29.87	Fall	Scalloped Hammerhead	-86.12	29.81	Spring	Mako Shark	-86.68	22.27	Winter
Blue Marlin	-95.94	26.02	Summer	White Marlin	-78.51	28.42	Spring	Bluefin tuna	-91.53	27.02	Winter	Yellowfin Tuna	-89.90	24.45	Fall	Whale Shark	-95.29	21.23	Fall	Tiger Shark	-84.13	29.91	Fall	Scalloped Hammerhead	-86.16	29.77	Spring	Mako Shark	-86.94	22.46	Winter
Blue Marlin	-94.47	26.18	Summer	White Marlin	-78.23	28.65	Spring	Bluefin tuna	-91.39	26.91	Winter	Yellowfin Tuna	-90.28	24.37	Fall	Whale Shark	-95.70	21.15	Fall	Tiger Shark	-84.26	29.86	Fall	Scalloped Hammerhead	-86.14	29.78	Spring	Mako Shark	-86.78	22.14	Winter
Blue Marlin	-94.11	26.55	Summer	White Marlin	-77.80	28.90	Spring	Bluefin tuna	-91.32	26.68	Winter	Yellowfin Tuna	-90.72	24.14	Fall	Whale Shark	-95.84	21.21	Fall	Tiger Shark	-84.20	29.92	Fall	Scalloped Hammerhead	-85.96	30.00	Spring	Mako Shark	-86.43	21.53	Winter
Blue Marlin	-93.92	27.22	Summer	White Marlin	-77.43	29.19	Spring	Bluefin tuna	-91.35	26.42	Winter	Yellowfin Tuna	-90.95	24.11	Fall	Whale Shark	-96.07	20.99	Fall	Tiger Shark	-84.09	29.94	Fall	Scalloped Hammerhead	-85.86	29.97	Spring	Mako Shark	-86.46	21.44	Winter
Blue Marlin	-93.59	28.66	Summer	White Marlin	-77.30	30.24	Spring	Bluefin tuna	-91.40	26.17	Winter	Yellowfin Tuna	-91.52	24.13	Fall	Whale Shark	-96.08	20.79	Fall	Tiger Shark	-84.39	29.83	Fall	Scalloped Hammerhead	-85.94	29.85	Spring	Mako Shark	-86.49	21.53	Winter
Blue Marlin	-93.54	28.84	Summer	White Marlin	-88.62	28.96	Spring	Bluefin tuna	-91.58	26.01	Winter	Yellowfin Tuna	-91.93	24.08	Fall	Whale Shark	-96.15	20.88	Fall	Tiger Shark	-84.21	29.85	Fall	Scalloped Hammerhead	-86.05	29.94	Spring	Mako Shark	-86.47	21.47	Winter
Blue Marlin	-93.58	28.80	Summer	White Marlin	-88.38	28.94	Summer	Bluefin tuna	-91.81	25.97	Winter	Yellowfin Tuna	-92.28	23.95	Fall	Whale Shark	-96.26	21.18	Fall	Tiger Shark	-84.19	29.87	Fall	Scalloped Hammerhead	-86.52	30.18	Spring	Mako Shark	-86.48	21.33	Winter
Blue Marlin	-93.84	28.70	Summer	White Marlin	-88.61	28.78	Summer	Bluefin tuna	-91.97	26.06	Winter	Yellowfin Tuna	-92.68	23.86	Fall	Whale Shark	-96.43	20.98	Fall	Tiger Shark	-84.07	29.77	Fall	Scalloped Hammerhead	-86.11	30.12	Spring	Mako Shark	-86.52	21.47	Winter
Blue Marlin	-94.03	28.59	Summer	White Marlin	-88.40	28.44	Summer	Bluefin tuna	-91.84	26.24	Winter	Yellowfin Tuna	-92.91	23.82	Fall	Whale Shark	-96.29	20.89	Fall	Tiger Shark	-96.42	27.89	Summer	Scalloped Hammerhead	-86.04	30.09	Spring	Mako Shark	-86.51	21.54	Winter
Blue Marlin	-94.56	28.58	Summer	White Marlin	-88.27	28.29	Summer	Bluefin tuna	-91.36	26.43	Winter	Yellowfin Tuna	-93.19	23.38	Fall	Whale Shark	-96.06	20.56	Fall	Tiger Shark	-94.38	28.06	Summer	Scalloped Hammerhead	-86.06	29.89	Spring	Mako Shark	-86.52	21.48	Winter
Blue Marlin	-94.53	28.51	Summer	White Marlin	-87.86	28.34	Summer	Bluefin tuna	-90.68	26.61	Winter	Yellowfin Tuna	-93.31	23.29	Fall	Whale Shark	-95.80	20.32	Fall	Tiger Shark	-95.57	27.65	Summer	Scalloped Hammerhead	-89.25	28.83	Spring	Mako Shark	-86.53	21.51	Winter
Blue Marlin	-94.03	28.33	Summer	White Marlin	-87.70	28.21	Summer	Bluefin tuna	-90.14	26.79	Winter	Yellowfin Tuna	-93.40	23.07	Fall	Whale Shark	-95.42	20.10	Fall	Tiger Shark	-95.82	27.86	Summer	Scalloped Hammerhead	-89.35	28.80	Spring	Mako Shark	-86.50	21.50	Winter
Blue Marlin	-94.11	28.19	Summer	White Marlin	-86.72	28.57	Summer	Bluefin tuna	-89.98	26.95	Winter	Yellowfin Tuna	-93.36	22.95	Fall	Whale Shark	-95.06	20.04	Fall	Tiger Shark	-95.87	27.85	Summer	Scalloped Hammerhead	-88.99	28.91	Spring	Mako Shark	-84.94	24.71	Spring
Blue Marlin	-93.39	28.30	Summer	White Marlin	-86.87	28.65	Summer	Bluefin tuna	-90.20	27.20	Winter	Yellowfin Tuna	-93.52	23.06	Fall	Whale Shark	-94.57	19.90	Fall	Tiger Shark	-96.45	27.56	Summer	Scalloped Hammerhead	-89.11	28.86	Spring	Mako Shark	-53.94	11.22	Summer
Blue Marlin	-92.91	28.15	Summer	White Marlin	-86.40	28.74	Summer	Bluefin tuna	-90.55	27.58	Winter	Yellowfin Tuna	-93.56	23.00	Fall	Whale Shark	-94.08	19.87	Fall	Tiger Shark	-97.09	27.14	Summer	Scalloped Hammerhead	-89.09	28.86	Spring	Mako Shark	-80.30	16.90	Summer
Blue Marlin	-92.34	27.83	Summer	White Marlin	-86.41	28.89	Summer	Bluefin tuna	-90.69	27.90	Winter	Yellowfin Tuna	-93.58	22.82	Fall	Whale Shark	-93.71	19.96	Fall	Tiger Shark	-97.28	26.79	Summer	Scalloped Hammerhead	-89.15	28.85	Spring	Mako Shark	-86.12	19.27	Fall
Blue Marlin	-90.84	26.89	Summer	White Marlin	-86.93	28.85	Summer	Bluefin tuna	-90.54	28.01	Winter	Yellowfin Tuna	-93.66	22.86	Fall	Whale Shark	-93.41	20.10	Fall	Tiger Shark	-96.80	26.59	Summer	Scalloped Hammerhead	-88.84	29.11	Spring	Mako Shark	-87.89	18.15	Fall
Blue Marlin	-89.69	26.61	Summer	White Marlin	-86.92	29.17	Summer	Bluefin tuna	-90.15	27.88	Winter	Yellowfin Tuna	-93.95	22.84	Fall	Whale Shark	-93.02	20.14	Fall	Tiger Shark	-97.07	26.46	Summer	Scalloped Hammerhead	-88.97	29.00	Spring	Mako Shark	-87.89	18.06	Fall
Blue Marlin	-89.08	25.30	Fall	White Marlin	-86.72	29.43	Summer	Bluefin tuna	-89.62	27.68	Winter	Yellowfin Tuna	-94.05	22.78	Fall	Whale Shark	-92.76	20.37	Fall	Tiger Shark	-96.87	26.06	Summer	Scalloped Hammerhead	-89.21	28.82	Spring	Mako Shark	-87.32	19.61	Fall
Blue Marlin	-90.02	28.04	Spring	White Marlin	-86.83	29.53	Summer	Bluefin tuna	-88.90	27.50	Winter	Yellowfin Tuna	-94.32	22.84	Fall	Whale Shark	-92.40	20.18	Fall	Tiger Shark	-96.53	26.62	Summer	Scalloped Hammerhead	-89.21	28.84	Spring	Mako Shark	-85.91	26.20	Spring
Blue Marlin	-89.99	27.92	Spring	White Marlin	-86.81	29.65	Summer	Bluefin tuna	-88.06	27.39	Winter	Yellowfin Tuna	-94.70	22.87	Fall	Whale Shark	-91.92	20.55	Fall	Tiger Shark	-96.66	27.64	Summer	Scalloped Hammerhead	-89.24	28.82	Spring	Mako Shark	-85.13	25.26	Spring
Blue Marlin	-90.20	27.85	Spring	White Marlin	-86.67	29.54	Summer	Bluefin tuna	-87.40	27.30	Winter	Yellowfin Tuna	-94.74	22.79	Fall	Whale Shark	-92.36	21.67	Fall	Tiger Shark	-96.53	27.73	Summer	Scalloped Hammerhead	-89.16	28.84	Spring	Mako Shark	-84.85	24.53	Spring
Blue Marlin	-90.39	27.41	Spring	White Marlin	-87.07	29.38	Summer	Bluefin tuna	-86.96	27.23	Winter	Yellowfin Tuna	-94.76	23.03	Fall	Whale Shark	-92.07	21.89	Fall	Tiger Shark	-96.96	26.23	Summer	Scalloped Hammerhead	-89.19	28.84	Spring	Mako Shark	-84.82	22.45	Spring
Blue Marlin	-91.23	27.22	Spring	White Marlin	-87.24	29.11	Summer	Bluefin tuna	-86.70	27.23	Winter	Yellowfin Tuna	-94.67	23.08	Fall	Whale Shark	-91.80	22.33	Fall	Tiger Shark	-96.89	26.31	Summer	Scalloped Hammerhead	-89.13	28.83	Spring	Mako Shark	-84.93	22.30	Spring
Blue Marlin	-91.44	27.07	Spring	White Marlin	-86.72	28.70	Summer	Bluefin tuna	-86.54	27.20	Winter	Yellowfin Tuna	-94.59	22.98	Fall	Whale Shark	-91.91	22.46	Fall	Tiger Shark	-95.79	28.24	Fall	Scalloped Hammerhead	-89.29	28.75	Spring	Mako Shark	-85.41	21.75	Spring
Blue Marlin	-91.28	27.00	Spring	White Marlin	-87.54	28.57	Summer	Bluefin tuna	-86.35	27.10	Spring	Yellowfin Tuna	-94.53	23.08	Fall	Whale Shark	-92.14	22.44	Winter	Tiger Shark	-94.72	28.38	Fall	Scalloped Hammerhead	-89.23	28.74	Spring	Mako Shark	-85.50	21.21	Spring
Blue Marlin	-91.03	27.07	Spring	White Marlin	-86.96	28.66	Summer	Bluefin tuna	-80.87	24.70	Winter	Yellowfin Tuna	-94.58	23.04	Fall	Whale Shark	-92.10	22.57	Winter	Tiger Shark	-93.57	28.23	Fall	Scalloped Hammerhead	-89.25	28.78	Spring	Mako Shark	-85.79	20.94	Spring
Blue Marlin	-90.47	27.16	Spring	White Marlin	-87.09	28.92	Summer	Bluefin tuna	-82.63	24.38	Winter	Yellowfin Tuna	-94.70	23.14	Fall	Whale Shark	-92.04	22.87	Winter	Tiger Shark	-93.58	28.26	Fall	Scalloped Hammerhead	-89.71	28.62	Spring	Mako Shark	-86.16	21.13	Spring
Blue Marlin	-89.75	27.52	Spring	White Marlin	-86.99	29.10	Summer	Bluefin tuna	-84.32	24.20	Winter	Yellowfin Tuna	-94.65	23.19	Fall	Whale Shark	-92.20	22.91	Winter	Tiger Shark	-93.30	28.21	Fall	Scalloped Hammerhead	-89.60	28.64	Spring	Mako Shark	-86.49	21.50	Spring
Blue Marlin	-89.76	27.68	Spring	White Marlin	-87.17	29.05	Summer	Bluefin tuna	-85.85	24.09	Winter	Yellowfin Tuna	-94.67	23.09	Fall	Whale Shark	-92.00	22.87	Winter	Tiger Shark	-93.84	28.31	Fall	Scalloped Hammerhead	-90.31	28.32	Spring	Mako Shark	-86.39	21.59	Spring
Blue Marlin	-88.60	27.83	Spring	White Marlin	-87.34	28.93	Summer	Bluefin tuna	-87.20	24.14	Winter	Yellowfin Tuna	-94.82	23.13	Fall	Whale Shark	-91.53	23.20	Winter	Tiger Shark	-94.40	28.13	Fall	Scalloped Hammerhead	-90.55	28.28	Spring	Mako Shark	-86.36	21.51	Spring
Blue Marlin	-87.71	28.65	Spring	White Marlin	-87.67	28.39	Summer	Bluefin tuna	-88.16	24.52	Winter	Yellowfin Tuna	-94.88	23.16	Fall	Whale Shark	-91.74	23.66	Winter	Tiger Shark	-96.03	27.84	Fall	Scalloped Hammerhead	-90.77	28.35	Spring	Mako Shark	-86.50	21.80	Spring
Blue Marlin	-87.23	28.60	Spring	White Marlin	-87.18	28.29	Summer	Bluefin tuna	-88.96	25.06	Winter	Yellowfin Tuna	-94.97	23.11	Fall	Whale Shark	-91.81	23.87	Winter	Tiger Shark	-96.63	27.12	Fall	Scalloped Hammerhead	-91.01	28.22	Spring	Mako Shark	-86.48	21.86	Spring
Blue Marlin	-86.75	28.40	Spring	White Marlin	-86.85	28.11	Summer	Bluefin tuna	-89.44	25.42	Winter	Yellowfin Tuna	-95.21	23.09	Fall	Whale Shark	-92.01	24.09	Winter	Tiger Shark	-95.11	27.59	Fall	Scalloped Hammerhead	-90.98	28.19	Spring	Mako Shark	-86.73	21.93	Spring
Blue Marlin	-87.52	27.99	Spring	White Marlin	-86.61	27.79	Summer	Bluefin tuna	-89.42	25.51	Winter	Yellowfin Tuna	-95.18	23.23	Fall	Whale Shark	-92.44	24.26	Winter	Tiger Shark	-94.64	27.79	Fall	Scalloped Hammerhead	-91.34	28.19	Spring	Mako Shark	-86.44	21.53	Spring
Blue Marlin	-88.97	28.24	Spring	White Marlin	-86.36	27.66	Summer	Bluefin tuna	-89.19	25.31	Winter	Yellowfin Tuna	-95.28	23.20	Fall	Whale Shark	-92.62	24.52	Winter	Tiger Shark	-94.78	28.19	Fall	Scalloped Hammerhead	-91.24	28.42	Spring	Mako Shark	-86.42	21.54	Spring
Blue Marlin	-88.25	27.93	Spring	White Marlin	-86.10	27.67	Summer	Bluefin tuna	-89.15	25.01	Winter	Yellowfin Tuna	-95.31	23.12	Fall	Whale Shark	-93.19	24.79	Winter	Tiger Shark	-93.43	28.06	Fall	Scalloped Hammerhead	-91.02	28.26	Spring	Mako Shark	-86.59	21.54	Spring
Blue Marlin	-88.79	28.03	Spring	White Marlin	-86.20	27.82	Summer	Bluefin tuna	-89.20	24.78	Winter	Yellowfin Tuna	-95.16	22.91	Fall	Whale Shark	-93.64	24.98	Winter	Tiger Shark	-94.69	26.29	Fall	Scalloped Hammerhead	-90.51	28.24	Spring	Mako Shark	-86.61	22.22	Spring
Blue Marlin	-89.38	27.98	Spring	White Marlin	-86.38	27.86	Summer	Bluefin tuna	-89.10	24.54	Winter	Yellowfin Tuna	-95.03	22.86	Fall	Whale Shark	-94.04	25.09	Winter	Tiger Shark	-94.63	25.66	Fall	Scalloped Hammerhead	-90.17	28.37	Spring	Mako Shark	-86.88	22.55	Spring
Blue Marlin	-89.50	28.10	Spring	White Marlin	-86.30	27.79	Summer	Bluefin tuna	-89.20	24.11	Winter	Yellowfin Tuna	-94.92	22.95	Fall	Whale Shark	-94.48	25.04	Winter	Tiger Shark	-95.22	25.07	Fall	Scalloped Hammerhead	-90.22	28.32	Spring	Mako Shark	-86.76	22.13	Spring
Blue Marlin	-89.49	27.87	Spring	White Marlin	-87.01	27.82	Summer	Bluefin tuna	-89.61	23.44	Winter	Yellowfin Tuna	-94.95	23.07	Fall	Whale Shark	-94.62	25.08	Winter	Tiger Shark	-95.24	25.58	Fall	Scalloped Hammerhead	-90.44	28.20	Spring	Mako Shark	-86.47	21.79	Spring
Blue Marlin	-89.49	27.73	Spring	White Marlin	-86.91	28.00	Summer	Bluefin tuna	-90.22	23.02	Winter	Yellowfin Tuna	-94.94	23.08	Fall	Whale Shark	-94.78	24.82	Winter	Tiger Shark	-93.63	25.86	Fall	Scalloped Hammerhead	-90.59	28.19	Spring	Mako Shark	-86.38	21.56	Spring
Blue Marlin	-89.48	27.77	Spring	White Marlin	-87.06	28.03	Summer	Bluefin tuna	-90.16	22.84	Winter	Yellowfin Tuna	-94.96	23.23	Fall	Whale Shark	-94.84	24.64	Winter	Tiger Shark	-93.61	25.91	Fall	Scalloped Hammerhead	-90.59	28.17	Spring	Mako Shark	-86.18	21.78	Spring
Blue Marlin	-90.13	27.77	Spring	White Marlin	-87.09	28.11	Summer	Bluefin tuna	-90.41	23.25	Winter	Yellowfin Tuna	-94.96	23.40	Fall	Whale Shark	-94.62	24.50	Winter	Tiger Shark	-92.50	25.69	Fall	Scalloped Hammerhead	-90.72	28.33	Spring	Mako Shark	-86.50	22.25	Spring
Blue Marlin	-89.18	27.84	Spring	White Marlin	-87.37	28.18	Summer	Bluefin tuna	-90.77	24.00	Winter	Yellowfin Tuna	-94.97	23.79	Fall	Whale Shark	-93.90	23.84	Winter	Tiger Shark	-90.99	23.44	Fall	Scalloped Hammerhead	-90.95	28.42	Spring	Mako Shark	-86.56	22.17	Spring
Blue Marlin	-89.80	27.76	Spring	White Marlin	-87.11	28.17	Summer	Bluefin tuna	-91.27	24.58	Winter	Yellowfin Tuna	-94.81	23.79	Fall	Whale Shark	-93.17	23.21	Winter	Tiger Shark	-90.89	23.38	Fall	Scalloped Hammerhead	-91.23	28.42	Spring	Mako Shark	-86.52	21.58	Spring
Blue Marlin	-89.56	27.92	Spring	White Marlin	-86.71	28.14	Summer	Bluefin tuna	-91.78	25.18	Winter	Yellowfin Tuna	-94.83	23.97	Fall	Whale Shark	-92.80	22.79	Winter	Tiger Shark	-90.30	24.01	Fall	Scalloped Hammerhead	-91.32	28.37	Spring	Mako Shark	-86.53	21.68	Spring
Blue Marlin	-88.52	27.24	Summer	White Marlin	-87.53	27.94	Summer	Bluefin tuna	-92.06	25.67	Winter	Yellowfin Tuna	-94.82	24.10	Fall	Whale Shark	-92.62	22.58	Winter	Tiger Shark	-90.51	23.58	Fall	Scalloped Hammerhead	-91.36	28.23	Spring	Mako Shark	-86.50	21.60	Spring
Blue Marlin	-87.14	26.74	Summer	White Marlin	-87.83	28.06	Summer	Bluefin tuna	-91.83	26.13	Winter	Yellowfin Tuna	-94.80	24.20	Fall	Whale Shark	-91.70	22.63	Winter	Tiger Shark	-89.97	24.39	Fall	Scalloped Hammerhead	-91.37	28.41	Spring	Mako Shark	-86.46	21.53	Spring
Blue Marlin	-86.74	26.55	Summer	White Marlin	-87.71	28.09	Summer	Bluefin tuna	-91.11	26.50	Winter	Yellowfin Tuna	-94.75	23.95	Fall	Whale Shark	-90.98	22.58	Winter	Tiger Shark	-90.86	27.21	Winter	Scalloped Hammerhead	-90.41	28.22	Spring	Mako Shark	-86.44	21.81	Spring
Blue Marlin	-85.18	26.01	Summer	White Marlin	-87.59	28.15	Summer	Bluefin tuna	-90.44	26.72	Winter	Yellowfin Tuna	-94.66	23.99	Fall	Whale Shark	-90.38	22.83	Winter	Tiger Shark	-91.08	27.32	Winter	Scalloped Hammerhead	-90.36	28.26	Spring	Mako Shark	-86.45	21.56	Spring
Blue Marlin	-84.63	24.43	Summer	White Marlin	-87.57	27.98	Summer	Bluefin tuna	-90.34	26.89	Winter	Yellowfin Tuna	-94.56	23.84	Fall	Whale Shark	-90.00	22.39	Winter	Tiger Shark	-93.73	24.43	Winter	Scalloped Hammerhead	-90.53	28.18	Spring	Mako Shark	-86.47	21.45	Spring
Blue Marlin	-85.89	23.75	Summer	White Marlin	-87.00	28.01	Summer	Bluefin tuna	-90.69	27.03	Winter	Yellowfin Tuna	-94.48	23.80	Fall	Whale Shark	-89.98	21.91	Winter	Tiger Shark	-93.98	24.93	Winter	Scalloped Hammerhead	-90.60	28.38	Spring	Mako Shark	-86.41	21.57	Spring
Blue Marlin	-86.30	23.39	Summer	White Marlin	-87.35	27.56	Summer	Bluefin tuna	-91.16	27.16	Winter	Yellowfin Tuna	-94.29	23.77	Fall	Whale Shark	-90.11	22.54	Winter	Tiger Shark	-95.95	26.53	Winter	Scalloped Hammerhead	-90.73	28.35	Spring	Mako Shark	-86.45	22.35	Spring
Blue Marlin	-88.05	22.92	Summer	White Marlin	-85.92	26.92	Summer	Bluefin tuna	-91.17	27.30	Winter	Yellowfin Tuna	-94.07	23.71	Fall	Whale Shark	-89.93	22.42	Winter	Tiger Shark	-96.43	27.90	Summer	Scalloped Hammerhead	-90.60	28.29	Spring	Mako Shark	-86.74	22.74	Spring
Blue Marlin	-88.69	23.12	Summer	White Marlin	-86.76	26.83	Summer	Bluefin tuna	-90.98	27.47	Winter	Yellowfin Tuna	-93.81	23.44	Fall	Whale Shark	-89.96	22.00	Winter	Tiger Shark	-95.62	27.85	Summer	Scalloped Hammerhead	-90.51	28.32	Spring	Mako Shark	-87.03	22.39	Spring
Blue Marlin	-88.03	23.37	Summer	White Marlin	-86.90	26.69	Summer	Bluefin tuna	-90.79	27.69	Winter	Yellowfin Tuna	-93.80	23.27	Fall	Whale Shark	-90.17	22.36	Winter	Tiger Shark	-95.82	27.77	Summer	Scalloped Hammerhead	-90.78	28.26	Spring	Mako Shark	-86.90	22.16	Spring
Blue Marlin	-87.95	24.00	Summer	White Marlin	-86.82	26.62	Summer	Bluefin tuna	-91.03	27.50	Winter	Yellowfin Tuna	-93.67	23.18	Fall	Whale Shark	-90.62	22.50	Winter	Tiger Shark	-95.67	27.84	Summer	Scalloped Hammerhead	-90.43	28.27	Spring	Mako Shark	-86.59	21.86	Spring
Blue Marlin	-88.54	25.14	Summer	White Marlin	-87.38	26.73	Summer	Bluefin tuna	-91.38	27.37	Winter	Yellowfin Tuna	-93.58	23.22	Fall	Whale Shark	-90.62	22.50	Winter	Tiger Shark	-95.85	27.80	Summer	Scalloped Hammerhead	-90.51	28.24	Spring	Mako Shark	-86.37	21.63	Spring
Blue Marlin	-88.61	25.57	Summer	White Marlin	-87.10	26.21	Summer	Bluefin tuna	-91.56	27.38	Winter	Yellowfin Tuna	-93.39	23.18	Fall	Whale Shark	-90.81	21.61	Winter	Tiger Shark	-95.78	27.90	Summer	Scalloped Hammerhead	-90.40	28.22	Spring	Mako Shark	-86.52	21.75	Spring
Blue Marlin	-88.65	26.54	Summer	White Marlin	-87.32	26.39	Summer	Bluefin tuna	-91.48	27.32	Winter	Yellowfin Tuna	-93.46	23.36	Fall	Whale Shark	-91.55	22.44	Winter	Tiger Shark	-95.41	27.94	Summer	Scalloped Hammerhead	-90.44	28.22	Spring	Mako Shark	-86.63	21.81	Spring
Blue Marlin	-88.85	26.77	Summer	White Marlin	-87.52	26.83	Summer	Bluefin tuna	-91.45	27.16	Winter	Yellowfin Tuna	-93.63	23.51	Fall	Whale Shark	-92.58	20.99	Winter	Tiger Shark	-95.23	27.98	Summer	Scalloped Hammerhead	-90.51	28.26	Spring	Mako Shark	-86.59	21.80	Spring
Blue Marlin	-88.50	27.05	Summer	White Marlin	-87.55	27.17	Summer	Bluefin tuna	-91.54	27.13	Winter	Yellowfin Tuna	-93.76	23.66	Fall	Whale Shark	-92.14	19.68	Winter	Tiger Shark	-94.95	28.01	Summer	Scalloped Hammerhead	-90.32	28.20	Spring	Mako Shark	-86.39	22.12	Spring
Blue Marlin	-88.34	26.98	Summer	White Marlin	-88.01	27.04	Summer	Bluefin tuna	-91.65	27.16	Winter	Yellowfin Tuna	-93.88	23.76	Fall	Whale Shark	-91.45	20.90	Winter	Tiger Shark	-94.47	28.11	Summer	Scalloped Hammerhead	-90.30	28.29	Spring	Mako Shark	-86.61	21.68	Spring
Blue Marlin	-88.40	26.82	Summer	White Marlin	-87.07	26.60	Summer	Bluefin tuna	-92.18	27.21	Winter	Yellowfin Tuna	-93.98	23.58	Fall	Whale Shark	-91.65	21.53	Winter	Tiger Shark	-94.68	28.18	Summer	Scalloped Hammerhead	-90.32	28.27	Spring	Mako Shark	-86.56	21.67	Spring
Blue Marlin	-88.82	26.81	Summer	White Marlin	-86.32	26.31	Summer	Bluefin tuna	-92.91	27.30	Winter	Yellowfin Tuna	-94.12	23.57	Fall	Whale Shark	-91.34	22.47	Winter	Tiger Shark	-95.10	28.24	Summer	Scalloped Hammerhead	-90.31	28.27	Spring	Mako Shark	-86.61	21.89	Spring
Blue Marlin	-88.32	27.07	Summer	White Marlin	-87.00	26.37	Summer	Bluefin tuna	-93.22	27.48	Winter	Yellowfin Tuna	-94.23	23.49	Fall	Whale Shark	-90.94	21.54	Winter	Tiger Shark	-95.67	28.07	Summer	Scalloped Hammerhead	-90.03	28.35	Spring	Mako Shark	-86.43	21.85	Spring
Blue Marlin	-88.40	27.00	Summer	White Marlin	-87.12	26.90	Summer	Bluefin tuna	-92.61	27.14	Winter	Yellowfin Tuna	-94.36	23.30	Fall	Whale Shark	-91.07	21.94	Winter	Tiger Shark	-95.62	28.21	Summer	Scalloped Hammerhead	-90.05	28.37	Spring	Mako Shark	-86.31	21.66	Spring
Blue Marlin	-88.67	26.87	Summer	White Marlin	-86.87	27.54	Summer	Bluefin tuna	-91.76	26.48	Winter	Yellowfin Tuna	-94.51	23.05	Fall	Whale Shark	-90.96	22.43	Winter	Tiger Shark	-95.28	28.04	Summer	Scalloped Hammerhead	-90.35	28.27	Spring	Mako Shark	-86.37	21.63	Spring
Blue Marlin	-87.96	26.99	Summer	White Marlin	-86.43	27.91	Summer	Bluefin tuna	-91.62	25.91	Winter	Yellowfin Tuna	-94.62	22.63	Fall	Whale Shark	-90.75	21.84	Winter	Tiger Shark	-94.91	28.15	Summer	Scalloped Hammerhead	-90.47	28.24	Spring	Mako Shark	-86.43	21.69	Spring
Blue Marlin	-86.59	26.93	Summer	White Marlin	-87.05	27.59	Summer	Bluefin tuna	-91.74	25.59	Winter	Yellowfin Tuna	-94.85	22.46	Fall	Whale Shark	-90.84	22.09	Winter	Tiger Shark	-94.39	28.01	Summer	Scalloped Hammerhead	-90.50	28.24	Spring	Mako Shark	-86.49	21.59	Spring
Blue Marlin	-86.52	26.87	Summer	White Marlin	-87.29	27.45	Summer	Bluefin tuna	-91.82	25.34	Winter	Yellowfin Tuna	-95.13	22.07	Fall	Whale Shark	-90.79	22.16	Winter	Tiger Shark	-94.37	28.10	Summer	Scalloped Hammerhead	-90.38	28.22	Spring	Mako Shark	-86.45	21.56	Spring
Blue Marlin	-86.40	26.73	Summer	White Marlin	-87.80	27.05	Summer	Bluefin tuna	-92.02	25.38	Winter	Yellowfin Tuna	-95.45	21.80	Fall	Whale Shark	-90.79	22.16	Winter	Tiger Shark	-94.43	28.19	Summer	Scalloped Hammerhead	-90.52	28.32	Spring	Mako Shark	-86.39	21.56	Spring
Blue Marlin	-86.05	25.57	Summer	White Marlin	-86.59	27.26	Summer	Bluefin tuna	-92.24	25.56	Winter	Yellowfin Tuna	-95.81	21.65	Fall	Whale Shark	-92.31	22.21	Winter	Tiger Shark	-95.74	28.22	Summer	Scalloped Hammerhead	-90.42	28.30	Spring	Mako Shark	-86.21	21.77	Spring
Blue Marlin	-86.28	25.21	Summer	White Marlin	-87.35	27.83	Summer	Bluefin tuna	-92.64	25.97	Winter	Yellowfin Tuna	-95.69	21.65	Fall	Whale Shark	-91.71	22.39	Winter	Tiger Shark	-95.86	27.87	Summer	Scalloped Hammerhead	-90.43	28.39	Spring	Mako Shark	-86.49	21.87	Spring
Blue Marlin	-85.98	24.90	Summer	White Marlin	-87.37	28.53	Summer	Bluefin tuna	-93.08	26.49	Winter	Yellowfin Tuna	-95.68	22.00	Fall	Whale Shark	-91.07	22.54	Winter	Tiger Shark	-95.85	27.72	Summer	Scalloped Hammerhead	-90.38	28.20	Spring	Mako Shark	-86.52	22.06	Spring
Blue Marlin	-86.01	24.52	Summer	White Marlin	-87.49	28.88	Summer	Bluefin tuna	-93.57	27.11	Winter	Yellowfin Tuna	-95.48	22.25	Fall	Whale Shark	-91.02	27.29	Winter	Tiger Shark	-95.59	27.66	Summer	Scalloped Hammerhead	-90.02	28.39	Spring	Mako Shark	-86.46	21.98	Spring
Blue Marlin	-85.56	24.19	Summer	White Marlin	-87.14	29.30	Summer	Bluefin tuna	-93.71	27.77	Winter	Yellowfin Tuna	-95.49	22.36	Fall	Whale Shark	-90.89	28.01	Spring	Tiger Shark	-95.70	28.41	Summer	Scalloped Hammerhead	-90.22	28.45	Spring	Mako Shark	-86.38	21.55	Spring
Blue Marlin	-85.42	23.85	Summer	White Marlin	-87.17	29.30	Summer	Bluefin tuna	-93.08	27.95	Winter	Yellowfin Tuna	-95.34	22.40	Fall	Whale Shark	-90.93	28.13	Spring	Tiger Shark	-95.64	28.33	Fall	Scalloped Hammerhead	-90.04	28.35	Spring	Mako Shark	-86.40	21.71	Spring
Blue Marlin	-86.59	24.03	Summer	White Marlin	-87.21	29.19	Summer	Bluefin tuna	-92.65	27.64	Spring	Yellowfin Tuna	-95.30	22.48	Winter	Whale Shark	-90.93	28.09	Spring	Tiger Shark	-96.22	27.90	Fall	Scalloped Hammerhead	-90.01	28.35	Spring	Mako Shark	-86.34	21.87	Spring
Blue Marlin	-87.66	24.21	Summer	White Marlin	-86.60	28.79	Summer	Bluefin tuna	-92.59	27.45	Spring	Yellowfin Tuna	-95.23	22.47	Winter	Whale Shark	-86.06	29.21	Summer	Tiger Shark	-96.34	27.88	Fall	Scalloped Hammerhead	-90.09	28.41	Spring	Mako Shark	-86.11	22.51	Spring
Blue Marlin	-87.61	24.44	Summer	White Marlin	-86.46	28.48	Summer	Bluefin tuna	-92.58	27.46	Spring	Yellowfin Tuna	-95.02	22.42	Winter	Whale Shark	-88.73	27.98	Fall	Tiger Shark	-95.83	27.88	Fall	Scalloped Hammerhead	-90.42	28.37	Spring	Mako Shark	-86.67	22.72	Spring
Blue Marlin	-89.73	25.22	Summer	White Marlin	-86.45	28.19	Summer	Bluefin tuna	-92.42	27.36	Spring	Yellowfin Tuna	-94.96	22.47	Winter	Whale Shark	-83.77	24.22	Fall	Tiger Shark	-95.66	28.00	Fall	Scalloped Hammerhead	-90.08	28.41	Spring	Mako Shark	-86.87	22.55	Spring
Blue Marlin	-95.47	22.98	Winter	White Marlin	-86.73	28.56	Summer	Bluefin tuna	-92.21	27.21	Spring	Yellowfin Tuna	-94.96	22.49	Winter	Whale Shark	-85.74	23.37	Fall	Tiger Shark	-95.79	28.18	Fall	Scalloped Hammerhead	-96.99	25.73	Spring	Mako Shark	-87.17	22.25	Spring
Blue Marlin	-95.41	23.03	Winter	White Marlin	-86.70	28.94	Summer	Bluefin tuna	-92.07	27.08	Spring	Yellowfin Tuna	-95.01	22.51	Winter	Whale Shark	-87.30	24.92	Winter	Tiger Shark	-95.58	27.30	Fall	Scalloped Hammerhead	-97.01	26.79	Spring	Mako Shark	-87.52	22.05	Spring
Blue Marlin	-95.49	23.00	Winter	White Marlin	-86.76	28.52	Summer	Bluefin tuna	-92.16	27.00	Spring	Yellowfin Tuna	-95.13	22.42	Winter	Whale Shark	-89.65	27.88	Summer	Tiger Shark	-95.81	26.98	Fall	Scalloped Hammerhead	-97.20	27.46	Spring	Mako Shark	-86.59	23.24	Spring
Blue Marlin	-95.46	23.11	Winter	White Marlin	-86.73	27.99	Summer	Bluefin tuna	-92.27	26.92	Spring	Yellowfin Tuna	-95.16	22.46	Winter	Whale Shark	-89.63	27.68	Summer	Tiger Shark	-95.89	27.80	Fall	Scalloped Hammerhead	-96.97	27.45	Spring	Mako Shark	-87.12	22.49	Spring
Blue Marlin	-95.32	23.29	Winter	White Marlin	-85.74	28.18	Summer	Bluefin tuna	-92.12	26.99	Spring	Yellowfin Tuna	-95.26	22.34	Winter	Whale Shark	-89.60	27.63	Summer	Tiger Shark	-95.34	28.45	Fall	Scalloped Hammerhead	-96.91	27.51	Spring	Mako Shark	-86.93	22.31	Spring
Blue Marlin	-95.39	23.18	Winter	White Marlin	-86.88	27.33	Fall	Bluefin tuna	-91.92	27.18	Spring	Yellowfin Tuna	-95.13	22.38	Winter	Whale Shark	-89.55	27.58	Summer	Tiger Shark	-94.33	28.10	Fall	Scalloped Hammerhead	-96.78	27.77	Spring	Mako Shark	-86.77	22.02	Spring
Blue Marlin	-95.46	23.36	Winter	White Marlin	-87.67	27.17	Fall	Bluefin tuna	-91.74	27.26	Spring	Yellowfin Tuna	-95.01	22.44	Winter	Whale Shark	-89.40	27.50	Summer	Tiger Shark	-92.73	28.18	Fall	Scalloped Hammerhead	-96.69	27.71	Spring	Mako Shark	-86.44	21.75	Spring
Blue Marlin	-95.58	23.49	Winter	White Marlin	-87.89	27.15	Fall	Bluefin tuna	-91.59	27.34	Spring	Yellowfin Tuna	-94.81	22.42	Winter	Whale Shark	-89.33	27.53	Summer	Tiger Shark	-92.72	28.16	Fall	Scalloped Hammerhead	-96.82	27.58	Spring	Mako Shark	-86.44	21.64	Spring
Blue Marlin	-95.53	23.44	Winter	White Marlin	-88.82	26.61	Fall	Bluefin tuna	-91.06	27.39	Spring	Yellowfin Tuna	-94.72	22.61	Winter	Whale Shark	-89.13	27.53	Summer	Tiger Shark	-92.67	28.23	Fall	Scalloped Hammerhead	-96.89	27.55	Spring	Mako Shark	-86.36	21.64	Spring
Blue Marlin	-95.56	23.40	Winter	White Marlin	-88.96	26.62	Fall	Bluefin tuna	-90.57	27.18	Spring	Yellowfin Tuna	-94.52	22.72	Winter	Whale Shark	-88.93	27.45	Summer	Tiger Shark	-93.11	28.08	Fall	Scalloped Hammerhead	-96.79	27.55	Spring	Mako Shark	-86.41	21.66	Spring
Blue Marlin	-95.38	23.29	Winter	White Marlin	-88.87	26.44	Fall	Bluefin tuna	-90.61	26.93	Spring	Yellowfin Tuna	-94.48	22.83	Winter	Whale Shark	-88.75	27.43	Summer	Tiger Shark	-94.60	28.28	Fall	Scalloped Hammerhead	-97.15	26.80	Spring	Mako Shark	-86.39	21.64	Spring
Blue Marlin	-94.97	23.22	Winter	White Marlin	-86.81	26.78	Fall	Bluefin tuna	-90.80	26.83	Spring	Yellowfin Tuna	-94.32	22.75	Winter	Whale Shark	-88.60	27.40	Summer	Tiger Shark	-95.76	27.88	Fall	Scalloped Hammerhead	-97.01	26.53	Spring	Mako Shark	-86.42	21.64	Spring
Blue Marlin	-94.47	22.96	Winter	White Marlin	-86.94	26.85	Fall	Bluefin tuna	-91.18	26.90	Spring	Yellowfin Tuna	-94.16	22.76	Winter	Whale Shark	-88.40	27.40	Summer	Tiger Shark	-95.00	28.00	Fall	Scalloped Hammerhead	-96.93	26.38	Spring	Mako Shark	-86.50	21.66	Spring
Blue Marlin	-93.81	22.85	Winter	White Marlin	-86.99	26.65	Fall	Bluefin tuna	-91.07	27.12	Spring	Yellowfin Tuna	-93.88	22.85	Winter	Whale Shark	-88.13	27.38	Summer	Tiger Shark	-94.50	28.14	Fall	Scalloped Hammerhead	-97.06	26.94	Spring	Mako Shark	-86.46	21.42	Spring
Blue Marlin	-93.38	22.74	Winter	White Marlin	-86.08	26.73	Fall	Bluefin tuna	-90.88	27.10	Spring	Yellowfin Tuna	-93.65	22.74	Winter	Whale Shark	-87.75	27.38	Summer	Tiger Shark	-94.00	28.17	Fall	Scalloped Hammerhead	-97.07	27.33	Spring	Mako Shark	-86.49	21.42	Spring
Blue Marlin	-93.14	22.75	Winter	White Marlin	-86.02	26.66	Fall	Bluefin tuna	-91.21	27.17	Spring	Yellowfin Tuna	-93.56	22.63	Winter	Whale Shark	-87.43	27.38	Summer	Tiger Shark	-92.83	28.33	Fall	Scalloped Hammerhead	-97.03	27.34	Spring	Mako Shark	-86.52	21.77	Spring
Blue Marlin	-93.00	22.74	Winter	White Marlin	-85.85	26.47	Fall	Bluefin tuna	-91.39	27.58	Spring	Yellowfin Tuna	-93.43	22.87	Winter	Whale Shark	-87.15	27.35	Summer	Tiger Shark	-91.16	28.24	Fall	Scalloped Hammerhead	-97.07	27.30	Spring	Mako Shark	-86.48	21.92	Spring
Blue Marlin	-93.10	22.77	Winter	White Marlin	-85.96	26.64	Fall	Bluefin tuna	-91.43	27.85	Spring	Yellowfin Tuna	-93.41	22.99	Winter	Whale Shark	-86.90	27.35	Summer	Tiger Shark	-93.64	28.11	Fall	Scalloped Hammerhead	-96.97	27.50	Spring	Mako Shark	-86.53	21.96	Spring
Blue Marlin	-93.17	22.58	Winter	White Marlin	-85.86	26.44	Fall	Bluefin tuna	-91.44	27.92	Spring	Yellowfin Tuna	-93.37	23.14	Winter	Whale Shark	-86.68	27.30	Fall	Tiger Shark	-93.44	28.13	Fall	Scalloped Hammerhead	-97.14	26.95	Spring	Mako Shark	-86.57	21.72	Spring
Blue Marlin	-93.25	22.58	Winter	White Marlin	-85.71	26.57	Fall	Bluefin tuna	-91.70	27.82	Spring	Yellowfin Tuna	-93.46	23.30	Winter	Whale Shark	-86.53	27.13	Fall	Tiger Shark	-93.35	28.24	Fall	Scalloped Hammerhead	-97.11	26.94	Spring	Mako Shark	-86.45	21.98	Spring
Blue Marlin	-93.31	22.76	Winter	White Marlin	-84.80	26.37	Fall	Bluefin tuna	-87.39	26.50	Winter	Yellowfin Tuna	-93.48	23.37	Winter	Whale Shark	-86.35	26.88	Fall	Tiger Shark	-93.45	28.41	Fall	Scalloped Hammerhead	-97.11	26.93	Spring	Mako Shark	-86.60	22.24	Spring
Blue Marlin	-93.30	22.62	Winter	White Marlin	-84.92	26.52	Fall	Bluefin tuna	-87.33	26.96	Winter	Yellowfin Tuna	-93.69	23.39	Winter	Whale Shark	-86.23	26.65	Fall	Tiger Shark	-94.26	28.99	Fall	Scalloped Hammerhead	-97.05	26.92	Spring	Mako Shark	-86.50	22.25	Spring
Blue Marlin	-93.35	22.49	Winter	White Marlin	-84.79	26.67	Fall	Bluefin tuna	-87.28	27.38	Winter	Yellowfin Tuna	-94.07	23.45	Winter	Whale Shark	-86.20	26.43	Fall	Tiger Shark	-93.97	28.99	Fall	Scalloped Hammerhead	-97.09	26.93	Spring	Mako Shark	-86.53	21.78	Summer
Blue Marlin	-94.22	22.49	Winter	White Marlin	-84.52	26.79	Fall	Bluefin tuna	-87.33	27.84	Winter	Yellowfin Tuna	-94.45	23.53	Winter	Whale Shark	-86.20	26.15	Fall	Tiger Shark	-94.36	28.37	Fall	Scalloped Hammerhead	-95.25	28.40	Spring	Mako Shark	-86.43	21.72	Summer
Blue Marlin	-94.62	22.76	Winter	White Marlin	-86.91	26.75	Fall	Bluefin tuna	-87.44	28.29	Winter	Yellowfin Tuna	-95.01	23.50	Winter	Whale Shark	-86.38	25.93	Fall	Tiger Shark	-94.43	28.33	Fall	Scalloped Hammerhead	-95.34	28.35	Spring	Mako Shark	-86.49	21.81	Summer
Blue Marlin	-94.99	22.49	Winter	White Marlin	-85.98	26.60	Fall	Bluefin tuna	-87.59	28.65	Winter	Yellowfin Tuna	-95.22	23.66	Winter	Whale Shark	-86.45	25.73	Fall	Tiger Shark	-94.00	27.87	Fall	Scalloped Hammerhead	-95.47	28.43	Spring	Mako Shark	-86.56	21.73	Summer
Blue Marlin	-94.81	22.90	Winter	White Marlin	-85.60	27.09	Fall	Bluefin tuna	-87.76	28.85	Winter	Yellowfin Tuna	-95.17	23.78	Winter	Whale Shark	-86.63	25.50	Fall	Tiger Shark	-93.85	27.81	Fall	Scalloped Hammerhead	-96.60	27.71	Spring	Mako Shark	-86.30	21.80	Summer
Blue Marlin	-94.91	23.24	Winter	White Marlin	-86.92	27.05	Fall	Bluefin tuna	-88.10	29.04	Winter	Yellowfin Tuna	-95.27	23.81	Winter	Whale Shark	-86.90	25.25	Fall	Tiger Shark	-93.87	27.87	Fall	Scalloped Hammerhead	-97.02	26.18	Spring	Mako Shark	-86.73	22.48	Summer
Blue Marlin	-94.74	23.42	Winter	White Marlin	-86.81	26.63	Fall	Bluefin tuna	-88.15	28.93	Winter	Yellowfin Tuna	-95.45	23.88	Winter	Whale Shark	-87.15	25.05	Fall	Tiger Shark	-93.62	27.88	Fall	Scalloped Hammerhead	-96.90	26.37	Spring	Mako Shark	-86.76	22.41	Summer
Blue Marlin	-94.24	23.69	Winter	White Marlin	-86.97	26.68	Fall	Bluefin tuna	-87.78	28.47	Winter	Yellowfin Tuna	-95.50	23.99	Winter	Whale Shark	-87.38	24.70	Fall	Tiger Shark	-93.59	27.91	Fall	Scalloped Hammerhead	-97.16	26.73	Spring	Mako Shark	-86.78	22.15	Summer
Blue Marlin	-93.87	23.93	Winter	White Marlin	-87.03	26.43	Fall	Bluefin tuna	-87.46	28.00	Winter	Yellowfin Tuna	-95.73	24.04	Winter	Whale Shark	-87.60	24.58	Fall	Tiger Shark	-93.61	27.90	Fall	Scalloped Hammerhead	-97.01	26.14	Spring	Mako Shark	-86.91	22.21	Summer
Blue Marlin	-93.71	24.62	Winter	White Marlin	-86.96	26.40	Fall	Bluefin tuna	-87.31	27.70	Winter	Yellowfin Tuna	-95.76	24.05	Winter	Whale Shark	-87.65	24.35	Fall	Tiger Shark	-93.62	27.93	Winter	Scalloped Hammerhead	-97.06	26.55	Spring	Mako Shark	-86.60	22.30	Summer
Blue Marlin	-93.58	25.14	Winter	White Marlin	-86.73	25.98	Fall	Bluefin tuna	-87.12	27.43	Winter	Yellowfin Tuna	-95.91	24.20	Winter	Whale Shark	-87.85	24.18	Fall	Tiger Shark	-93.64	27.99	Winter	Scalloped Hammerhead	-96.91	26.31	Spring	Mako Shark	-86.56	22.34	Summer
Blue Marlin	-93.48	25.61	Winter	White Marlin	-85.47	25.44	Fall	Bluefin tuna	-87.05	27.30	Winter	Yellowfin Tuna	-95.98	24.31	Winter	Whale Shark	-87.88	24.08	Fall	Tiger Shark	-93.55	28.17	Winter	Scalloped Hammerhead	-96.93	26.18	Spring	Mako Shark	-86.67	22.40	Summer
Blue Marlin	-93.61	25.89	Winter	White Marlin	-87.04	24.69	Fall	Bluefin tuna	-87.71	27.24	Winter	Yellowfin Tuna	-95.87	24.55	Winter	Whale Shark	-87.88	23.95	Fall	Tiger Shark	-93.55	27.90	Winter	Scalloped Hammerhead	-96.98	26.26	Spring	Mako Shark	-86.68	22.17	Summer
Blue Marlin	-93.71	26.13	Winter	White Marlin	-86.78	24.23	Fall	Bluefin tuna	-88.31	26.98	Winter	Yellowfin Tuna	-95.98	24.62	Winter	Whale Shark	-87.90	23.90	Fall	Tiger Shark	-93.57	28.01	Winter	Scalloped Hammerhead	-96.69	25.95	Spring	Mako Shark	-86.44	21.69	Summer
Blue Marlin	-93.89	26.19	Winter	White Marlin	-84.01	24.07	Fall	Bluefin tuna	-88.66	26.78	Winter	Yellowfin Tuna	-95.91	24.64	Winter	Whale Shark	-87.90	23.85	Fall	Tiger Shark	-93.60	27.96	Winter	Scalloped Hammerhead	-96.86	26.16	Spring	Mako Shark	-86.42	21.74	Summer
Blue Marlin	-94.02	26.32	Winter	White Marlin	-85.33	23.66	Fall	Bluefin tuna	-88.96	26.71	Winter	Yellowfin Tuna	-95.83	24.73	Winter	Whale Shark	-87.90	23.83	Fall	Tiger Shark	-93.56	28.10	Winter	Scalloped Hammerhead	-96.79	26.05	Spring	Mako Shark	-86.30	22.02	Summer
Blue Marlin	-94.22	26.12	Winter	White Marlin	-83.43	24.01	Fall	Bluefin tuna	-89.14	26.83	Winter	Yellowfin Tuna	-95.60	24.84	Winter	Whale Shark	-87.88	23.80	Fall	Tiger Shark	-93.24	28.48	Winter	Scalloped Hammerhead	-96.93	26.73	Spring	Mako Shark	-87.32	22.45	Summer
Blue Marlin	-94.49	26.26	Winter	White Marlin	-83.48	23.83	Fall	Bluefin tuna	-89.48	27.14	Winter	Yellowfin Tuna	-95.55	24.81	Winter	Whale Shark	-87.65	23.83	Fall	Tiger Shark	-93.28	27.87	Winter	Scalloped Hammerhead	-96.96	26.44	Spring	Mako Shark	-86.95	22.16	Summer
Blue Marlin	-95.01	26.11	Spring	White Marlin	-85.76	23.57	Fall	Bluefin tuna	-90.34	27.47	Winter	Yellowfin Tuna	-95.39	24.74	Winter	Whale Shark	-87.63	23.78	Fall	Tiger Shark	-93.58	27.89	Winter	Scalloped Hammerhead	-96.86	26.52	Spring	Mako Shark	-86.82	22.15	Summer
Blue Marlin	-95.34	26.04	Spring	White Marlin	-85.26	23.60	Fall	Bluefin tuna	-91.52	27.61	Winter	Yellowfin Tuna	-95.11	24.78	Winter	Whale Shark	-87.63	23.70	Fall	Tiger Shark	-93.28	29.00	Winter	Scalloped Hammerhead	-96.39	27.88	Spring	Mako Shark	-86.82	22.09	Summer
Blue Marlin	-95.65	25.75	Spring	White Marlin	-85.77	23.79	Fall	Bluefin tuna	-92.38	27.61	Winter	Yellowfin Tuna	-94.90	24.94	Winter	Whale Shark	-87.63	23.63	Fall	Tiger Shark	-93.18	28.99	Winter	Scalloped Hammerhead	-96.36	27.99	Spring	Mako Shark	-86.80	22.12	Summer
Blue Marlin	-95.73	25.63	Spring	White Marlin	-85.28	23.80	Fall	Bluefin tuna	-92.83	27.84	Winter	Yellowfin Tuna	-94.58	25.04	Winter	Whale Shark	-87.60	23.65	Fall	Tiger Shark	-93.51	28.11	Winter	Scalloped Hammerhead	-96.14	27.98	Spring	Mako Shark	-86.66	21.84	Summer
Blue Marlin	-95.80	25.79	Spring	White Marlin	-85.44	23.30	Fall	Bluefin tuna	-93.99	28.11	Winter	Yellowfin Tuna	-94.53	25.05	Winter	Whale Shark	-87.43	23.65	Fall	Tiger Shark	-93.63	27.91	Winter	Scalloped Hammerhead	-96.47	27.87	Spring	Mako Shark	-86.53	21.83	Summer
Blue Marlin	-95.90	25.72	Spring	White Marlin	-85.40	22.91	Fall	Bluefin tuna	-94.51	27.67	Winter	Yellowfin Tuna	-94.47	25.07	Winter	Whale Shark	-87.38	23.65	Fall	Tiger Shark	-93.85	27.77	Winter	Scalloped Hammerhead	-96.38	28.17	Spring	Mako Shark	-86.40	21.58	Summer
Blue Marlin	-95.82	25.58	Spring	White Marlin	-85.27	22.55	Fall	Bluefin tuna	-94.16	27.29	Winter	Yellowfin Tuna	-94.61	25.00	Winter	Whale Shark	-87.40	23.65	Fall	Tiger Shark	-93.54	28.11	Winter	Scalloped Hammerhead	-96.26	27.82	Spring	Mako Shark	-86.36	21.72	Summer
Blue Marlin	-95.86	25.54	Spring	White Marlin	-85.31	22.43	Fall	Bluefin tuna	-93.65	27.18	Winter	Yellowfin Tuna	-94.75	24.98	Winter	Whale Shark	-87.48	23.65	Fall	Tiger Shark	-93.39	28.00	Winter	Scalloped Hammerhead	-96.29	28.13	Spring	Mako Shark	-86.35	21.83	Summer
Blue Marlin	-95.80	25.49	Spring	White Marlin	-86.84	22.61	Fall	Bluefin tuna	-93.42	27.01	Winter	Yellowfin Tuna	-94.81	25.13	Winter	Whale Shark	-87.78	23.63	Fall	Tiger Shark	-94.48	28.19	Winter	Scalloped Hammerhead	-96.61	27.66	Spring	Mako Shark	-86.10	21.92	Summer
Blue Marlin	-95.77	25.37	Spring	White Marlin	-86.72	22.84	Fall	Bluefin tuna	-93.00	26.78	Winter	Yellowfin Tuna	-94.76	25.12	Winter	Whale Shark	-87.88	23.63	Fall	Tiger Shark	-94.32	28.04	Spring	Scalloped Hammerhead	-96.61	27.68	Spring	Mako Shark	-86.51	21.54	Summer
Blue Marlin	-95.78	25.42	Spring	White Marlin	-86.59	23.27	Fall	Bluefin tuna	-92.60	26.77	Winter	Yellowfin Tuna	-94.67	25.10	Winter	Whale Shark	-87.88	23.63	Fall	Tiger Shark	-94.29	28.07	Spring	Scalloped Hammerhead	-96.58	27.44	Spring	Mako Shark	-86.46	22.24	Summer
Blue Marlin	-95.66	25.31	Spring	White Marlin	-86.35	24.06	Fall	Bluefin tuna	-92.65	26.74	Winter	Yellowfin Tuna	-94.54	25.16	Winter	Whale Shark	-87.88	23.63	Fall	Tiger Shark	-94.42	28.15	Spring	Scalloped Hammerhead	-96.33	27.45	Spring	Mako Shark	-86.49	21.81	Summer
Blue Marlin	-95.40	25.41	Spring	White Marlin	-88.06	24.30	Fall	Bluefin tuna	-92.66	26.37	Winter	Yellowfin Tuna	-94.32	25.32	Winter	Whale Shark	-87.88	23.63	Fall	Tiger Shark	-93.65	28.20	Spring	Scalloped Hammerhead	-96.44	27.94	Spring	Mako Shark	-86.45	22.21	Summer
Blue Marlin	-95.23	25.29	Spring	White Marlin	-88.26	24.62	Fall	Bluefin tuna	-92.09	25.88	Winter	Yellowfin Tuna	-94.03	25.37	Winter	Whale Shark	-87.88	23.63	Fall	Tiger Shark	-92.12	28.26	Spring	Scalloped Hammerhead	-95.89	28.20	Spring	Mako Shark	-88.34	24.43	Summer
Blue Marlin	-95.10	25.21	Spring	White Marlin	-87.92	24.68	Fall	Bluefin tuna	-91.51	25.63	Winter	Yellowfin Tuna	-93.84	25.50	Winter	Whale Shark	-87.60	23.65	Fall	Tiger Shark	-92.13	28.21	Spring	Scalloped Hammerhead	-95.97	28.10	Spring	Mako Shark	-88.87	24.04	Summer
Blue Marlin	-95.07	24.99	Spring	White Marlin	-87.94	24.87	Fall	Bluefin tuna	-90.82	25.51	Winter	Yellowfin Tuna	-93.62	25.76	Winter	Whale Shark	-87.63	23.65	Fall	Tiger Shark	-92.72	28.23	Spring	Scalloped Hammerhead	-95.73	28.25	Spring	Mako Shark	-89.31	23.80	Summer
Blue Marlin	-94.85	24.99	Spring	White Marlin	-87.84	24.44	Fall	Bluefin tuna	-90.25	25.51	Winter	Yellowfin Tuna	-93.34	25.86	Winter	Whale Shark	-87.60	23.63	Fall	Tiger Shark	-92.77	28.37	Spring	Scalloped Hammerhead	-95.32	28.37	Spring	Mako Shark	-90.62	22.95	Summer
Blue Marlin	-94.67	24.82	Spring	White Marlin	-87.55	24.23	Fall	Bluefin tuna	-90.06	25.42	Winter	Yellowfin Tuna	-93.20	26.07	Winter	Whale Shark	-87.60	23.63	Fall	Tiger Shark	-92.95	28.38	Spring	Scalloped Hammerhead	-95.16	28.33	Spring	Mako Shark	-91.92	22.21	Summer
Blue Marlin	-94.56	24.75	Spring	White Marlin	-87.53	24.21	Fall	Bluefin tuna	-89.97	25.24	Winter	Yellowfin Tuna	-93.03	26.16	Winter	Whale Shark	-87.63	23.63	Fall	Tiger Shark	-94.09	28.25	Spring	Scalloped Hammerhead	-88.51	29.59	Spring	Mako Shark	-92.11	22.12	Summer
Blue Marlin	-94.54	24.54	Spring	White Marlin	-87.76	24.77	Fall	Bluefin tuna	-89.80	25.20	Winter	Yellowfin Tuna	-92.95	26.18	Winter	Whale Shark	-87.68	23.60	Fall	Tiger Shark	-94.36	27.97	Spring	Scalloped Hammerhead	-88.47	29.68	Spring	Mako Shark	-92.80	18.96	Fall
Blue Marlin	-94.50	24.44	Spring	White Marlin	-89.09	25.02	Fall	Bluefin tuna	-89.84	25.26	Winter	Yellowfin Tuna	-93.05	26.21	Winter	Whale Shark	-87.73	23.38	Fall	Tiger Shark	-93.60	27.92	Spring	Scalloped Hammerhead	-88.25	29.65	Spring	Mako Shark	-92.56	19.32	Fall
Blue Marlin	-94.41	24.38	Spring	White Marlin	-89.14	25.23	Fall	Bluefin tuna	-90.01	25.20	Winter	Yellowfin Tuna	-92.96	26.29	Winter	Whale Shark	-87.83	23.38	Fall	Tiger Shark	-93.75	28.08	Spring	Scalloped Hammerhead	-88.82	29.51	Spring	Mako Shark	-92.60	19.41	Fall
Blue Marlin	-94.52	24.38	Spring	White Marlin	-87.86	25.26	Fall	Bluefin tuna	-90.30	25.11	Winter	Yellowfin Tuna	-92.89	26.23	Winter	Whale Shark	-87.85	23.38	Fall	Tiger Shark	-93.84	28.24	Spring	Scalloped Hammerhead	-88.66	29.34	Spring	Mako Shark	-92.94	19.89	Fall
Blue Marlin	-94.73	24.42	Spring	White Marlin	-87.92	26.03	Fall	Bluefin tuna	-90.74	24.94	Winter	Yellowfin Tuna	-92.76	26.13	Winter	Whale Shark	-88.05	23.38	Fall	Tiger Shark	-94.03	28.18	Spring	Scalloped Hammerhead	-88.64	29.37	Spring	Mako Shark	-93.07	20.18	Fall
Blue Marlin	-94.75	24.25	Spring	White Marlin	-88.08	26.64	Fall	Bluefin tuna	-91.12	24.72	Winter	Yellowfin Tuna	-92.69	26.09	Winter	Whale Shark	-88.13	23.38	Fall	Tiger Shark	-93.86	28.45	Spring	Scalloped Hammerhead	-88.67	29.36	Spring	Mako Shark	-93.06	20.04	Fall
Blue Marlin	-95.00	24.04	Spring	White Marlin	-88.50	27.29	Fall	Bluefin tuna	-91.45	24.47	Winter	Yellowfin Tuna	-92.59	26.19	Winter	Whale Shark	-88.23	23.40	Fall	Tiger Shark	-93.94	27.97	Spring	Scalloped Hammerhead	-88.77	29.33	Spring	Mako Shark	-93.23	19.60	Fall
Blue Marlin	-95.03	23.91	Spring	White Marlin	-88.25	27.76	Fall	Bluefin tuna	-91.68	24.33	Winter	Yellowfin Tuna	-92.56	26.19	Winter	Whale Shark	-88.50	23.43	Fall	Tiger Shark	-93.85	27.92	Spring	Scalloped Hammerhead	-88.89	29.31	Spring	Mako Shark	-93.31	18.86	Fall
Blue Marlin	-94.99	23.89	Spring	White Marlin	-89.61	27.50	Fall	Bluefin tuna	-92.12	24.30	Winter	Yellowfin Tuna	-92.51	26.13	Winter	Whale Shark	-88.70	23.43	Fall	Tiger Shark	-93.88	27.90	Spring	Scalloped Hammerhead	-88.41	29.55	Spring	Mako Shark	-93.01	18.99	Fall
Blue Marlin	-94.95	23.58	Spring	White Marlin	-88.23	27.10	Fall	Bluefin tuna	-92.61	24.25	Winter	Yellowfin Tuna	-92.43	26.24	Winter	Whale Shark	-88.90	23.53	Fall	Tiger Shark	-93.81	27.93	Spring	Scalloped Hammerhead	-90.01	28.53	Spring	Mako Shark	-92.96	18.97	Fall
Blue Marlin	-94.88	23.48	Spring	White Marlin	-88.38	27.40	Fall	Bluefin tuna	-92.62	24.15	Winter	Yellowfin Tuna	-92.34	26.17	Winter	Whale Shark	-89.05	23.55	Fall	Tiger Shark	-93.74	27.92	Spring	Scalloped Hammerhead	-89.32	28.71	Spring	Mako Shark	-93.18	19.04	Fall
Blue Marlin	-94.95	23.36	Spring	White Marlin	-90.46	27.36	Fall	Bluefin tuna	-92.19	24.13	Winter	Yellowfin Tuna	-92.20	26.18	Winter	Whale Shark	-89.10	23.58	Fall	Tiger Shark	-94.06	27.90	Spring	Scalloped Hammerhead	-88.64	29.15	Spring	Mako Shark	-93.07	19.52	Fall
Blue Marlin	-95.11	23.19	Spring	White Marlin	-89.64	27.34	Fall	Bluefin tuna	-91.82	24.24	Winter	Yellowfin Tuna	-91.97	26.00	Winter	Whale Shark	-89.15	23.60	Fall	Tiger Shark	-95.07	27.90	Spring	Scalloped Hammerhead	-88.69	29.11	Spring	Mako Shark	-93.03	19.92	Fall
Blue Marlin	-95.23	23.19	Spring	White Marlin	-88.75	27.45	Fall	Bluefin tuna	-91.91	24.42	Winter	Yellowfin Tuna	-91.77	25.81	Winter	Whale Shark	-89.23	23.60	Fall	Tiger Shark	-94.67	27.89	Spring	Scalloped Hammerhead	-88.51	29.19	Spring	Mako Shark	-92.92	20.44	Fall
Blue Marlin	-95.41	23.06	Spring	White Marlin	-89.34	27.20	Fall	Bluefin tuna	-92.20	24.41	Winter	Yellowfin Tuna	-91.70	25.81	Winter	Whale Shark	-89.38	23.60	Fall	Tiger Shark	-94.22	28.15	Spring	Scalloped Hammerhead	-88.15	29.29	Spring	Mako Shark	-93.23	20.73	Fall
Blue Marlin	-95.52	23.03	Spring	White Marlin	-88.97	27.03	Fall	Bluefin tuna	-92.29	24.26	Winter	Yellowfin Tuna	-91.58	25.81	Winter	Whale Shark	-89.55	23.60	Fall	Tiger Shark	-95.40	28.51	Summer	Scalloped Hammerhead	-88.24	29.22	Spring	Mako Shark	-93.71	20.45	Fall
Blue Marlin	-96.03	22.78	Spring	White Marlin	-88.20	26.74	Fall	Bluefin tuna	-92.06	24.15	Winter	Yellowfin Tuna	-91.33	25.99	Winter	Whale Shark	-89.65	23.60	Fall	Tiger Shark	-95.67	28.58	Summer	Scalloped Hammerhead	-88.24	29.22	Spring	Mako Shark	-93.84	20.15	Fall
Blue Marlin	-96.26	22.70	Spring	White Marlin	-86.62	26.32	Fall	Bluefin tuna	-91.91	24.08	Winter	Yellowfin Tuna	-91.06	25.97	Winter	Whale Shark	-89.80	23.60	Fall	Tiger Shark	-96.49	27.86	Summer	Scalloped Hammerhead	-88.23	29.26	Spring	Mako Shark	-94.12	19.67	Fall
Blue Marlin	-96.32	22.63	Spring	White Marlin	-87.78	26.37	Fall	Bluefin tuna	-91.93	23.99	Winter	Yellowfin Tuna	-90.69	25.90	Winter	Whale Shark	-89.90	23.63	Fall	Tiger Shark	-93.73	28.01	Spring	Scalloped Hammerhead	-88.15	29.33	Spring	Mako Shark	-93.28	18.84	Fall
Blue Marlin	-96.36	22.67	Spring	White Marlin	-87.68	26.56	Fall	Bluefin tuna	-92.12	23.85	Winter	Yellowfin Tuna	-90.19	25.59	Winter	Whale Shark	-90.05	23.63	Fall	Tiger Shark	-93.25	28.15	Spring	Scalloped Hammerhead	-88.15	29.27	Spring	Mako Shark	-93.03	19.28	Fall
Blue Marlin	-96.21	22.64	Spring	White Marlin	-87.19	26.81	Fall	Bluefin tuna	-92.33	23.60	Winter	Yellowfin Tuna	-89.64	25.42	Winter	Whale Shark	-90.18	23.63	Fall	Tiger Shark	-92.94	28.26	Spring	Scalloped Hammerhead	-89.10	28.87	Spring	Mako Shark	-92.81	19.80	Fall
Blue Marlin	-96.08	22.52	Spring	White Marlin	-86.99	27.17	Fall	Bluefin tuna	-92.37	23.29	Winter	Yellowfin Tuna	-89.23	25.40	Winter	Whale Shark	-90.35	23.63	Fall	Tiger Shark	-93.02	28.11	Spring	Scalloped Hammerhead	-88.03	29.37	Spring	Mako Shark	-92.36	20.59	Fall
Blue Marlin	-95.84	22.48	Spring	White Marlin	-87.15	27.22	Fall	Bluefin tuna	-92.17	22.98	Winter	Yellowfin Tuna	-88.87	25.48	Winter	Whale Shark	-90.55	23.63	Fall	Tiger Shark	-93.28	28.14	Summer	Scalloped Hammerhead	-87.62	29.42	Spring	Mako Shark	-91.56	22.49	Fall
Blue Marlin	-95.79	22.58	Spring	White Marlin	-86.33	27.31	Fall	Bluefin tuna	-91.77	22.76	Spring	Yellowfin Tuna	-88.52	25.58	Winter	Whale Shark	-90.65	23.63	Fall	Tiger Shark	-96.44	27.91	Fall	Scalloped Hammerhead	-87.19	29.78	Spring	Mako Shark	-91.49	22.66	Fall
Blue Marlin	-95.83	22.58	Spring	White Marlin	-87.69	27.30	Fall	Bluefin tuna	-91.33	22.81	Spring	Yellowfin Tuna	-88.32	25.70	Winter	Whale Shark	-90.78	23.63	Fall	Tiger Shark	-95.90	27.28	Fall	Scalloped Hammerhead	-87.50	29.94	Spring	Mako Shark	-90.39	23.06	Fall
Blue Marlin	-95.81	22.74	Spring	White Marlin	-85.54	27.09	Fall	Bluefin tuna	-90.88	22.86	Spring	Yellowfin Tuna	-88.24	25.98	Winter	Whale Shark	-90.90	23.63	Fall	Tiger Shark	-95.84	27.11	Fall	Scalloped Hammerhead	-87.50	29.92	Spring	Mako Shark	-86.45	21.87	Fall
Blue Marlin	-95.91	22.62	Spring	White Marlin	-85.37	26.23	Fall	Bluefin tuna	-90.29	23.03	Spring	Yellowfin Tuna	-88.00	26.23	Winter	Whale Shark	-91.13	23.63	Fall	Tiger Shark	-95.55	26.97	Fall	Scalloped Hammerhead	-87.43	29.87	Spring	Mako Shark	-86.45	21.41	Fall
Blue Marlin	-95.94	22.71	Spring	White Marlin	-84.27	25.67	Fall	Bluefin tuna	-89.62	22.99	Spring	Yellowfin Tuna	-87.98	26.39	Spring	Whale Shark	-91.38	23.65	Fall	Tiger Shark	-95.55	26.61	Fall	Scalloped Hammerhead	-87.38	29.93	Spring	Mako Shark	-86.44	21.38	Fall
Blue Marlin	-96.05	22.54	Spring	White Marlin	-83.33	24.47	Winter	Bluefin tuna	-89.85	23.09	Spring	Yellowfin Tuna	-87.86	26.49	Spring	Whale Shark	-91.68	23.65	Fall	Tiger Shark	-95.43	26.43	Fall	Scalloped Hammerhead	-87.37	30.03	Spring	Mako Shark	-86.46	21.40	Fall
Blue Marlin	-96.32	22.58	Spring	White Marlin	-83.20	24.31	Winter	Bluefin tuna	-90.61	23.17	Spring	Yellowfin Tuna	-87.75	26.53	Spring	Whale Shark	-92.03	23.68	Fall	Tiger Shark	-95.54	26.53	Fall	Scalloped Hammerhead	-87.27	29.99	Spring	Mako Shark	-86.46	21.42	Fall
Blue Marlin	-96.45	22.75	Spring	White Marlin	-82.42	24.23	Winter	Bluefin tuna	-91.46	23.26	Spring	Yellowfin Tuna	-87.59	26.53	Spring	Whale Shark	-92.35	23.70	Fall	Tiger Shark	-95.44	26.34	Fall	Scalloped Hammerhead	-87.55	29.92	Spring	Mako Shark	-89.06	23.10	Fall
Blue Marlin	-96.70	22.72	Spring	White Marlin	-82.23	24.23	Winter	Bluefin tuna	-92.27	23.29	Spring	Yellowfin Tuna	-87.27	26.68	Spring	Whale Shark	-92.65	23.73	Fall	Tiger Shark	-95.39	26.14	Fall	Scalloped Hammerhead	-87.40	29.94	Spring	Mako Shark	-86.39	21.62	Fall
Blue Marlin	-96.83	22.79	Spring	White Marlin	-81.24	24.16	Winter	Bluefin tuna	-93.02	23.41	Spring	Yellowfin Tuna	-87.21	26.65	Spring	Whale Shark	-92.98	23.80	Fall	Tiger Shark	-95.37	26.15	Fall	Scalloped Hammerhead	-87.43	30.00	Spring	Mako Shark	-86.34	21.67	Fall
Blue Marlin	-96.86	22.88	Spring	White Marlin	-80.97	24.08	Winter	Bluefin tuna	-93.70	23.56	Spring	Yellowfin Tuna	-87.06	26.76	Spring	Whale Shark	-93.38	23.83	Fall	Tiger Shark	-95.46	26.36	Fall	Scalloped Hammerhead	-87.34	29.93	Spring	Mako Shark	-86.33	21.75	Winter
Blue Marlin	-96.84	22.94	Spring	White Marlin	-80.73	24.26	Winter	Bluefin tuna	-94.15	23.79	Spring	Yellowfin Tuna	-86.94	26.87	Spring	Whale Shark	-93.70	23.85	Fall	Tiger Shark	-95.21	26.52	Fall	Scalloped Hammerhead	-87.48	30.04	Spring	Mako Shark	-86.34	21.60	Winter
Blue Marlin	-96.77	23.04	Spring	White Marlin	-79.43	25.77	Winter	Bluefin tuna	-94.88	24.09	Spring	Yellowfin Tuna	-87.01	26.76	Spring	Whale Shark	-93.85	23.85	Fall	Tiger Shark	-95.17	26.54	Fall	Scalloped Hammerhead	-87.49	30.03	Spring	Mako Shark	-86.40	21.45	Winter
Blue Marlin	-96.55	23.06	Spring	White Marlin	-79.87	27.40	Winter	Bluefin tuna	-95.47	24.14	Spring	Yellowfin Tuna	-86.95	26.54	Spring	Whale Shark	-93.90	23.85	Fall	Tiger Shark	-95.82	26.77	Fall	Scalloped Hammerhead	-87.26	30.01	Spring	Mako Shark	-86.40	21.47	Winter
Blue Marlin	-96.22	23.21	Spring	White Marlin	-79.99	28.49	Winter	Bluefin tuna	-95.73	24.08	Spring	Yellowfin Tuna	-86.95	26.49	Spring	Whale Shark	-93.90	23.85	Fall	Tiger Shark	-96.06	27.39	Fall	Scalloped Hammerhead	-87.27	30.04	Spring	Mako Shark	-86.34	21.38	Winter
Blue Marlin	-96.12	23.48	Spring	White Marlin	-79.00	29.04	Winter	Bluefin tuna	-95.16	24.14	Spring	Yellowfin Tuna	-86.90	26.16	Spring	Whale Shark	-93.90	23.85	Fall	Tiger Shark	-96.22	27.60	Fall	Scalloped Hammerhead	-87.32	30.00	Spring	Mako Shark	-86.40	21.53	Winter
Blue Marlin	-95.98	23.70	Spring	White Marlin	-79.18	29.27	Winter	Bluefin tuna	-94.47	24.47	Spring	Yellowfin Tuna	-86.95	26.04	Spring	Whale Shark	-90.83	27.93	Summer	Tiger Shark	-96.13	27.71	Fall	Scalloped Hammerhead	-87.57	29.97	Spring	Mako Shark	-86.41	21.82	Winter
Blue Marlin	-95.92	23.96	Spring	White Marlin	-77.63	29.23	Winter	Bluefin tuna	-93.63	24.72	Spring	Yellowfin Tuna	-86.79	26.04	Spring	Whale Shark	-90.89	27.91	Summer	Tiger Shark	-96.00	27.57	Fall	Scalloped Hammerhead	-87.40	29.97	Spring	Mako Shark	-86.33	21.90	Winter
Blue Marlin	-95.99	24.26	Spring	White Marlin	-77.33	29.12	Winter	Bluefin tuna	-92.55	25.00	Spring	Yellowfin Tuna	-86.83	26.30	Spring	Whale Shark	-91.34	28.03	Summer	Tiger Shark	-96.26	27.50	Fall	Scalloped Hammerhead	-87.35	29.89	Spring	Mako Shark	-86.28	21.83	Winter
Blue Marlin	-95.97	24.51	Spring	White Marlin	-77.02	29.18	Winter	Bluefin tuna	-91.47	25.24	Spring	Yellowfin Tuna	-86.84	26.45	Spring	Whale Shark	-91.34	28.03	Summer	Tiger Shark	-96.09	27.52	Fall	Scalloped Hammerhead	-87.46	29.95	Spring	Mako Shark	-86.42	21.49	Winter
Blue Marlin	-95.97	24.76	Spring	White Marlin	-76.71	28.71	Winter	Bluefin tuna	-90.35	25.49	Spring	Yellowfin Tuna	-86.86	26.64	Spring	Whale Shark	-91.15	28.06	Summer	Tiger Shark	-95.53	28.04	Fall	Scalloped Hammerhead	-87.33	29.98	Spring	Mako Shark	-86.35	21.65	Winter
Blue Marlin	-95.81	24.94	Spring	White Marlin	-76.14	28.45	Winter	Bluefin tuna	-89.25	25.75	Spring	Yellowfin Tuna	-86.93	26.84	Spring	Whale Shark	-90.54	27.84	Summer	Tiger Shark	-95.01	27.95	Fall	Scalloped Hammerhead	-87.50	30.03	Spring	Mako Shark	-86.30	21.70	Winter
Blue Marlin	-95.90	25.49	Spring	White Marlin	-75.42	27.86	Winter	Bluefin tuna	-88.56	26.00	Spring	Yellowfin Tuna	-87.17	26.91	Spring	Whale Shark	-90.08	27.71	Summer	Tiger Shark	-94.07	27.80	Fall	Scalloped Hammerhead	-87.58	30.07	Spring	Mako Shark	-86.21	21.66	Winter
Blue Marlin	-95.74	25.78	Spring	White Marlin	-75.23	27.27	Winter	Bluefin tuna	-88.22	26.13	Spring	Yellowfin Tuna	-87.38	26.87	Spring	Whale Shark	-91.95	27.62	Summer	Tiger Shark	-93.76	27.74	Fall	Scalloped Hammerhead	-87.40	30.04	Spring	Mako Shark	-86.29	21.54	Winter
Blue Marlin	-95.48	26.11	Spring	White Marlin	-75.30	26.49	Winter	Bluefin tuna	-88.01	26.12	Spring	Yellowfin Tuna	-87.50	26.56	Spring	Whale Shark	-92.01	27.63	Summer	Tiger Shark	-93.77	27.79	Fall	Scalloped Hammerhead	-87.49	29.93	Spring	Mako Shark	-86.33	21.55	Winter
Blue Marlin	-94.63	27.83	Summer	White Marlin	-74.93	25.98	Winter	Bluefin tuna	-87.59	25.98	Spring	Yellowfin Tuna	-87.61	26.23	Spring	Whale Shark	-91.99	27.45	Summer	Tiger Shark	-93.79	27.42	Fall	Scalloped Hammerhead	-87.45	30.03	Spring	Mako Shark	-86.34	21.54	Winter
Blue Marlin	-94.71	27.76	Summer	White Marlin	-74.72	25.72	Winter	Bluefin tuna	-86.72	25.99	Spring	Yellowfin Tuna	-87.79	26.17	Spring	Whale Shark	-91.75	27.66	Summer	Tiger Shark	-93.76	27.27	Fall	Scalloped Hammerhead	-90.52	28.32	Spring	Mako Shark	-86.35	21.75	Winter
Blue Marlin	-94.73	27.73	Summer	White Marlin	-74.76	25.34	Winter	Bluefin tuna	-85.93	26.31	Spring	Yellowfin Tuna	-87.93	25.97	Spring	Whale Shark	-91.80	27.34	Summer	Tiger Shark	-93.84	27.44	Fall	Scalloped Hammerhead	-90.57	28.32	Spring	Mako Shark	-86.39	21.70	Winter
Blue Marlin	-94.81	27.69	Summer	White Marlin	-74.33	24.80	Winter	Bluefin tuna	-85.76	26.78	Spring	Yellowfin Tuna	-88.15	25.76	Spring	Whale Shark	-92.27	27.30	Summer	Tiger Shark	-93.59	27.89	Fall	Scalloped Hammerhead	-90.58	28.34	Spring	Mako Shark	-86.41	21.62	Winter
Blue Marlin	-94.77	27.62	Summer	White Marlin	-73.81	24.51	Winter	Bluefin tuna	-86.18	27.06	Spring	Yellowfin Tuna	-88.10	25.63	Spring	Whale Shark	-93.14	27.60	Summer	Tiger Shark	-93.67	27.90	Fall	Scalloped Hammerhead	-91.55	28.28	Spring	Mako Shark	-86.24	21.69	Winter
Blue Marlin	-94.71	27.63	Summer	White Marlin	-73.95	24.21	Winter	Bluefin tuna	-86.70	27.11	Spring	Yellowfin Tuna	-88.19	25.58	Spring	Whale Shark	-93.28	27.28	Summer	Tiger Shark	-93.59	27.94	Fall	Scalloped Hammerhead	-88.22	29.29	Spring	Mako Shark	-86.27	21.69	Winter
Blue Marlin	-94.71	27.53	Summer	White Marlin	-74.01	23.90	Winter	Bluefin tuna	-86.82	27.06	Spring	Yellowfin Tuna	-88.32	25.68	Spring	Whale Shark	-93.14	27.12	Summer	Tiger Shark	-93.45	27.89	Fall	Scalloped Hammerhead	-88.09	29.23	Spring	Mako Shark	-86.40	21.74	Winter
Blue Marlin	-94.71	27.35	Summer	White Marlin	-74.07	23.41	Winter	Bluefin tuna	-86.70	27.04	Spring	Yellowfin Tuna	-88.27	25.70	Spring	Whale Shark	-93.48	26.81	Summer	Tiger Shark	-92.56	29.07	Fall	Scalloped Hammerhead	-88.05	29.33	Spring	Mako Shark	-86.39	21.61	Winter
Blue Marlin	-94.69	27.17	Summer	White Marlin	-74.36	22.84	Winter	Bluefin tuna	-86.66	27.05	Spring	Yellowfin Tuna	-88.26	25.75	Spring	Whale Shark	-93.40	26.72	Summer	Tiger Shark	-92.47	28.77	Fall	Scalloped Hammerhead	-88.17	29.35	Spring	Mako Shark	-86.17	21.49	Winter
Blue Marlin	-94.60	27.12	Summer	White Marlin	-89.23	28.42	Summer	Bluefin tuna	-86.82	27.05	Spring	Yellowfin Tuna	-88.13	25.52	Spring	Whale Shark	-93.65	26.56	Summer	Tiger Shark	-92.44	29.00	Fall	Scalloped Hammerhead	-88.22	29.30	Spring	Mako Shark	-86.26	21.56	Winter
Blue Marlin	-94.59	26.88	Summer	White Marlin	-89.95	28.22	Summer	Bluefin tuna	-87.11	27.12	Spring	Yellowfin Tuna	-88.07	25.45	Spring	Whale Shark	-93.82	26.51	Summer	Tiger Shark	-92.76	28.73	Winter	Scalloped Hammerhead	-88.16	29.31	Spring	Mako Shark	-86.52	22.00	Winter
Blue Marlin	-94.49	26.60	Summer	White Marlin	-89.53	28.06	Summer	Bluefin tuna	-87.37	27.17	Spring	Yellowfin Tuna	-88.26	25.28	Spring	Whale Shark	-94.20	26.43	Summer	Tiger Shark	-93.35	27.85	Winter	Scalloped Hammerhead	-88.22	29.26	Spring	Mako Shark	-86.37	21.46	Winter
Blue Marlin	-94.41	26.53	Summer	White Marlin	-88.86	28.01	Summer	Bluefin tuna	-87.27	27.16	Spring	Yellowfin Tuna	-88.23	25.33	Spring	Whale Shark	-94.47	26.17	Summer	Tiger Shark	-93.47	27.92	Winter	Scalloped Hammerhead	-88.25	29.24	Spring	Mako Shark	-86.20	21.59	Winter
Blue Marlin	-94.28	26.24	Summer	White Marlin	-87.71	27.73	Summer	Bluefin tuna	-87.27	27.26	Spring	Yellowfin Tuna	-88.06	25.31	Spring	Whale Shark	-95.60	25.93	Summer	Tiger Shark	-93.40	27.87	Winter	Scalloped Hammerhead	-88.25	29.24	Spring	Mako Shark	-86.32	21.63	Winter
Blue Marlin	-94.13	26.28	Summer	White Marlin	-86.90	27.41	Summer	Bluefin tuna	-87.38	27.27	Spring	Yellowfin Tuna	-88.02	25.33	Spring	Whale Shark	-95.70	25.82	Summer	Tiger Shark	-93.23	27.93	Winter	Scalloped Hammerhead	-88.20	29.30	Spring	Mako Shark	-86.45	21.25	Winter
Blue Marlin	-94.11	26.08	Summer	White Marlin	-86.62	27.04	Summer	Bluefin tuna	-87.50	27.17	Spring	Yellowfin Tuna	-88.11	25.50	Spring	Whale Shark	-95.70	25.86	Summer	Tiger Shark	-92.45	28.73	Winter	Scalloped Hammerhead	-88.15	29.31	Spring	Mako Shark	-86.55	21.16	Winter
Blue Marlin	-93.83	25.88	Summer	White Marlin	-87.08	26.53	Summer	Bluefin tuna	-87.45	27.06	Spring	Yellowfin Tuna	-88.37	25.71	Spring	Whale Shark	-95.67	25.88	Summer	Tiger Shark	-92.26	28.95	Winter	Scalloped Hammerhead	-88.20	29.30	Spring	Mako Shark	-86.58	21.00	Winter
Blue Marlin	-93.71	25.77	Summer	White Marlin	-87.29	25.87	Summer	Bluefin tuna	-87.76	27.01	Spring	Yellowfin Tuna	-88.85	26.09	Spring	Whale Shark	-95.69	25.89	Fall	Tiger Shark	-96.24	27.74	Fall	Scalloped Hammerhead	-88.18	29.30	Spring	Mako Shark	-86.58	21.03	Winter
Blue Marlin	-93.60	25.58	Summer	White Marlin	-87.76	25.46	Summer	Bluefin tuna	-87.96	26.85	Spring	Yellowfin Tuna	-89.20	26.59	Spring	Whale Shark	-96.23	26.01	Fall	Tiger Shark	-95.78	27.72	Fall	Scalloped Hammerhead	-88.15	29.34	Spring	Mako Shark	-86.51	21.03	Winter
Blue Marlin	-93.47	25.31	Summer	White Marlin	-88.22	25.14	Summer	Bluefin tuna	-87.24	26.69	Spring	Yellowfin Tuna	-89.67	26.88	Spring	Whale Shark	-95.89	26.02	Fall	Tiger Shark	-95.79	27.77	Fall	Scalloped Hammerhead	-88.13	29.28	Spring	Mako Shark	-86.42	21.16	Winter
Blue Marlin	-93.40	25.00	Summer	White Marlin	-89.07	24.96	Summer	Bluefin tuna	-85.96	26.77	Spring	Yellowfin Tuna	-89.84	27.12	Spring	Whale Shark	-92.67	26.60	Fall	Tiger Shark	-95.81	27.72	Fall	Scalloped Hammerhead	-88.17	29.30	Spring	Mako Shark	-86.30	21.19	Winter
Blue Marlin	-93.54	25.00	Summer	White Marlin	-89.91	25.02	Summer	Bluefin tuna	-84.73	27.22	Spring	Yellowfin Tuna	-90.05	27.35	Spring	Whale Shark	-89.63	27.88	Summer	Tiger Shark	-95.83	27.77	Fall	Scalloped Hammerhead	-88.23	29.29	Spring	Mako Shark	-86.24	21.33	Winter
Blue Marlin	-93.70	25.07	Summer	White Marlin	-90.14	25.11	Summer	Bluefin tuna	-85.31	27.74	Spring	Yellowfin Tuna	-89.95	27.51	Spring	Whale Shark	-89.60	27.85	Summer	Tiger Shark	-95.76	27.77	Fall	Scalloped Hammerhead	-88.22	29.30	Spring	Mako Shark	-86.22	21.35	Winter
Blue Marlin	-93.81	24.95	Summer	White Marlin	-90.36	24.99	Summer	Bluefin tuna	-86.90	27.64	Spring	Yellowfin Tuna	-89.91	27.61	Spring	Whale Shark	-89.43	27.83	Summer	Tiger Shark	-95.96	27.77	Fall	Scalloped Hammerhead	-88.20	29.23	Spring	Mako Shark	-86.31	21.16	Winter
Blue Marlin	-93.81	24.84	Summer	White Marlin	-90.59	24.97	Summer	Bluefin tuna	-87.53	27.34	Spring	Yellowfin Tuna	-89.81	27.76	Spring	Whale Shark	-89.08	27.78	Summer	Tiger Shark	-95.80	27.79	Fall	Scalloped Hammerhead	-88.18	29.26	Spring	Mako Shark	-86.26	21.19	Winter
Blue Marlin	-93.78	24.78	Summer	White Marlin	-91.07	24.96	Summer	Bluefin tuna	-87.45	27.37	Spring	Yellowfin Tuna	-89.78	28.01	Spring	Whale Shark	-88.80	27.68	Summer	Tiger Shark	-95.80	27.73	Fall	Scalloped Hammerhead	-88.22	29.31	Spring	Mako Shark	-86.39	21.73	Winter
Blue Marlin	-93.84	24.79	Summer	White Marlin	-91.80	24.86	Summer	Bluefin tuna	-87.27	27.63	Spring	Yellowfin Tuna	-89.49	28.06	Spring	Whale Shark	-88.50	27.65	Summer	Tiger Shark	-95.98	27.79	Fall	Scalloped Hammerhead	-88.18	29.30	Spring	Mako Shark	-86.46	21.56	Winter
Blue Marlin	-93.86	24.80	Summer	White Marlin	-92.03	24.83	Summer	Bluefin tuna	-87.26	27.90	Spring	Yellowfin Tuna	-89.16	28.21	Spring	Whale Shark	-87.95	27.60	Summer	Tiger Shark	-96.01	27.77	Fall	Scalloped Hammerhead	-88.18	29.32	Spring	Mako Shark	-86.29	21.98	Winter
Blue Marlin	-93.93	24.74	Summer	White Marlin	-92.89	24.82	Summer	Bluefin tuna	-87.03	28.09	Spring	Yellowfin Tuna	-88.75	28.21	Spring	Whale Shark	-87.50	27.53	Summer	Tiger Shark	-95.78	27.71	Fall	Scalloped Hammerhead	-88.19	29.31	Spring	Mako Shark	-86.44	21.97	Winter
Blue Marlin	-95.26	27.00	Summer	White Marlin	-93.76	24.82	Summer	Bluefin tuna	-86.89	28.18	Spring	Yellowfin Tuna	-88.38	28.37	Spring	Whale Shark	-87.23	27.48	Summer	Tiger Shark	-95.78	27.71	Fall	Scalloped Hammerhead	-88.12	29.32	Spring	Mako Shark	-86.36	22.21	Winter
Blue Marlin	-94.71	27.91	Summer	White Marlin	-94.00	24.83	Summer	Bluefin tuna	-86.79	28.23	Spring	Yellowfin Tuna	-88.08	28.27	Spring	Whale Shark	-86.93	27.43	Summer	Tiger Shark	-95.73	27.70	Fall	Scalloped Hammerhead	-88.17	29.33	Spring	Mako Shark	-86.59	21.83	Winter
Blue Marlin	-93.83	24.49	Summer	White Marlin	-95.24	24.92	Summer	Bluefin tuna	-86.85	28.36	Spring	Yellowfin Tuna	-87.86	28.10	Spring	Whale Shark	-86.78	27.38	Summer	Tiger Shark	-95.87	27.65	Fall	Scalloped Hammerhead	-87.94	29.34	Spring	Mako Shark	-86.40	21.52	Winter
Blue Marlin	-93.63	24.59	Summer	White Marlin	-95.98	24.79	Summer	Bluefin tuna	-87.38	28.17	Spring	Yellowfin Tuna	-87.67	28.09	Spring	Whale Shark	-86.63	27.33	Summer	Tiger Shark	-94.93	27.97	Fall	Scalloped Hammerhead	-88.29	29.21	Spring	Mako Shark	-86.39	21.60	Winter
Blue Marlin	-93.65	24.46	Summer	White Marlin	-96.86	24.77	Summer	Bluefin tuna	-87.29	27.48	Spring	Yellowfin Tuna	-87.63	27.96	Spring	Whale Shark	-86.83	27.23	Summer	Tiger Shark	-94.92	28.02	Fall	Scalloped Hammerhead	-89.38	28.85	Spring	Mako Shark	-86.31	21.71	Winter
Blue Marlin	-93.57	24.45	Summer	White Marlin	-97.11	24.56	Summer	Bluefin tuna	-86.52	26.62	Spring	Yellowfin Tuna	-87.47	28.10	Spring	Whale Shark	-86.85	27.23	Summer	Tiger Shark	-95.10	27.99	Fall	Scalloped Hammerhead	-88.13	29.55	Spring	Mako Shark	-86.32	21.71	Winter
Blue Marlin	-93.50	24.28	Summer	White Marlin	-97.36	24.10	Summer	Bluefin tuna	-85.26	25.55	Spring	Yellowfin Tuna	-87.54	28.27	Spring	Whale Shark	-86.90	26.90	Summer	Tiger Shark	-94.52	28.06	Fall	Scalloped Hammerhead	-88.54	29.79	Spring	Mako Shark	-86.32	21.46	Winter
Blue Marlin	-93.86	24.01	Summer	White Marlin	-97.36	24.03	Summer	Bluefin tuna	-83.61	24.61	Spring	Yellowfin Tuna	-87.63	28.40	Spring	Whale Shark	-87.03	26.73	Fall	Tiger Shark	-94.43	28.03	Fall	Scalloped Hammerhead	-88.73	29.81	Spring	Mako Shark	-86.20	21.50	Winter
Blue Marlin	-94.17	24.43	Summer	White Marlin	-97.12	24.27	Summer	Bluefin tuna	-81.75	24.16	Spring	Yellowfin Tuna	-87.81	28.46	Spring	Whale Shark	-87.33	26.43	Fall	Tiger Shark	-94.38	28.04	Fall	Scalloped Hammerhead	-88.72	29.82	Spring	Mako Shark	-86.14	21.55	Winter
Blue Marlin	-94.55	24.90	Summer	White Marlin	-96.76	24.67	Summer	Bluefin tuna	-80.36	24.28	Spring	Yellowfin Tuna	-87.87	28.61	Spring	Whale Shark	-87.60	26.28	Fall	Tiger Shark	-94.53	28.07	Fall	Scalloped Hammerhead	-88.63	29.92	Spring	Mako Shark	-86.47	21.48	Winter
Blue Marlin	-94.80	24.71	Summer	White Marlin	-97.02	24.57	Summer	Bluefin tuna	-80.81	24.35	Spring	Yellowfin Tuna	-87.94	28.67	Spring	Whale Shark	-87.88	26.08	Fall	Tiger Shark	-94.58	28.11	Fall	Scalloped Hammerhead	-84.78	29.46	Spring	Mako Shark	-86.48	21.35	Winter
Blue Marlin	-94.86	24.50	Fall	White Marlin	-97.03	24.48	Summer	Bluefin tuna	-81.09	24.01	Spring	Yellowfin Tuna	-87.97	28.75	Spring	Whale Shark	-88.23	25.90	Fall	Tiger Shark	-94.53	28.09	Fall	Scalloped Hammerhead	-84.69	29.51	Spring	Mako Shark	-86.53	21.44	Winter
Blue Marlin	-94.96	24.34	Fall	White Marlin	-97.03	24.43	Summer	Bluefin tuna	-80.20	23.76	Spring	Yellowfin Tuna	-87.68	28.82	Spring	Whale Shark	-88.40	25.88	Fall	Tiger Shark	-94.53	28.07	Fall	Scalloped Hammerhead	-84.91	29.44	Spring	Mako Shark	-86.40	21.84	Winter
Blue Marlin	-95.07	24.47	Fall	White Marlin	-97.32	24.09	Summer	Bluefin tuna	-79.31	23.27	Spring	Yellowfin Tuna	-87.55	28.96	Spring	Whale Shark	-88.53	25.85	Fall	Tiger Shark	-94.53	28.14	Fall	Scalloped Hammerhead	-84.79	29.47	Spring	Mako Shark	-86.41	21.87	Winter
Blue Marlin	-95.10	24.20	Fall	White Marlin	-97.35	23.98	Summer	Bluefin tuna	-78.42	22.65	Spring	Yellowfin Tuna	-87.50	28.85	Spring	Whale Shark	-88.60	25.83	Fall	Tiger Shark	-94.63	28.10	Fall	Scalloped Hammerhead	-85.16	29.48	Spring	Mako Shark	-86.58	21.94	Winter
Blue Marlin	-95.18	23.78	Fall	White Marlin	-97.25	23.99	Summer	Bluefin tuna	-77.71	25.28	Spring	Yellowfin Tuna	-87.48	28.90	Spring	Whale Shark	-88.63	25.80	Fall	Tiger Shark	-95.43	28.02	Winter	Scalloped Hammerhead	-84.95	29.42	Spring	Mako Shark	-86.49	21.68	Winter
Blue Marlin	-95.15	23.46	Fall	White Marlin	-96.78	23.93	Summer	Bluefin tuna	-82.55	23.95	Winter	Yellowfin Tuna	-87.29	28.73	Spring	Whale Shark	-88.65	25.70	Fall	Tiger Shark	-95.78	27.94	Winter	Scalloped Hammerhead	-84.70	29.55	Spring	Mako Shark	-86.78	22.38	Winter
Blue Marlin	-95.37	23.11	Fall	White Marlin	-96.68	23.69	Summer	Bluefin tuna	-84.08	23.69	Winter	Yellowfin Tuna	-86.96	28.48	Spring	Whale Shark	-88.88	25.65	Fall	Tiger Shark	-95.62	28.18	Winter	Scalloped Hammerhead	-84.90	29.57	Spring	Mako Shark	-86.79	21.74	Winter
Blue Marlin	-95.87	23.03	Fall	White Marlin	-96.22	23.44	Summer	Bluefin tuna	-85.32	23.33	Winter	Yellowfin Tuna	-86.72	28.43	Spring	Whale Shark	-89.08	25.63	Fall	Tiger Shark	-95.71	28.44	Winter	Scalloped Hammerhead	-92.29	28.59	Spring	Mako Shark	-86.82	21.73	Winter
Blue Marlin	-96.27	22.99	Fall	White Marlin	-95.27	23.00	Summer	Bluefin tuna	-86.00	22.99	Winter	Yellowfin Tuna	-86.51	28.28	Spring	Whale Shark	-89.20	25.63	Fall	Tiger Shark	-95.69	28.48	Winter	Scalloped Hammerhead	-92.69	28.59	Spring	Mako Shark	-86.63	21.81	Winter
Blue Marlin	-96.39	22.88	Fall	White Marlin	-94.79	22.62	Summer	Bluefin tuna	-86.32	22.69	Winter	Yellowfin Tuna	-86.44	28.13	Spring	Whale Shark	-89.38	25.63	Fall	Tiger Shark	-95.62	28.36	Winter	Scalloped Hammerhead	-92.70	28.54	Spring	Mako Shark	-86.46	21.51	Winter
Blue Marlin	-96.42	22.98	Fall	White Marlin	-95.09	22.17	Summer	Bluefin tuna	-86.54	22.44	Winter	Yellowfin Tuna	-86.50	28.14	Spring	Whale Shark	-89.65	25.63	Fall	Tiger Shark	-95.48	28.12	Winter	Scalloped Hammerhead	-92.65	28.54	Spring	Mako Shark	-86.62	21.87	Winter
Blue Marlin	-96.30	22.75	Fall	White Marlin	-95.62	21.51	Summer	Bluefin tuna	-86.36	22.33	Winter	Yellowfin Tuna	-86.47	28.15	Spring	Whale Shark	-89.88	25.60	Fall	Tiger Shark	-94.51	28.09	Winter	Scalloped Hammerhead	-92.71	28.55	Spring	Mako Shark	-86.67	22.32	Winter
Blue Marlin	-96.16	22.81	Fall	White Marlin	-96.92	21.09	Summer	Bluefin tuna	-86.14	22.23	Winter	Yellowfin Tuna	-86.34	27.99	Spring	Whale Shark	-90.33	25.53	Fall	Tiger Shark	-94.50	28.05	Winter	Scalloped Hammerhead	-92.62	28.51	Spring	Mako Shark	-86.67	22.20	Winter
Blue Marlin	-96.10	22.76	Fall	White Marlin	-94.97	20.66	Summer	Bluefin tuna	-86.17	22.06	Winter	Yellowfin Tuna	-86.40	27.83	Spring	Whale Shark	-90.90	25.48	Fall	Tiger Shark	-94.53	28.06	Winter	Scalloped Hammerhead	-92.46	28.57	Spring	Mako Shark	-86.51	22.08	Spring
Blue Marlin	-95.91	22.81	Fall	White Marlin	-95.28	20.37	Summer	Bluefin tuna	-86.35	21.88	Winter	Yellowfin Tuna	-86.55	27.81	Spring	Whale Shark	-91.35	25.40	Fall	Tiger Shark	-94.53	28.04	Winter	Scalloped Hammerhead	-92.53	28.59	Spring	Mako Shark	-86.45	21.77	Spring
Blue Marlin	-96.02	22.90	Fall	White Marlin	-95.83	20.40	Summer	Bluefin tuna	-86.33	21.86	Winter	Yellowfin Tuna	-86.55	27.77	Spring	Whale Shark	-91.88	25.33	Fall	Tiger Shark	-94.55	28.08	Winter	Scalloped Hammerhead	-92.50	28.55	Spring	Mako Shark	-87.06	22.11	Spring
Blue Marlin	-96.09	22.83	Fall	White Marlin	-95.45	20.48	Summer	Bluefin tuna	-87.24	21.80	Winter	Yellowfin Tuna	-86.44	27.84	Spring	Whale Shark	-92.28	25.28	Fall	Tiger Shark	-94.51	28.09	Winter	Scalloped Hammerhead	-92.37	28.53	Spring	Mako Shark	-86.61	22.04	Spring
Blue Marlin	-96.20	22.88	Fall	White Marlin	-94.75	20.79	Summer	Bluefin tuna	-87.07	21.76	Winter	Yellowfin Tuna	-86.29	27.53	Spring	Whale Shark	-92.98	25.15	Fall	Tiger Shark	-94.54	27.85	Winter	Scalloped Hammerhead	-92.33	28.58	Spring	Mako Shark	-86.52	21.63	Spring
Blue Marlin	-96.33	22.90	Fall	White Marlin	-94.83	20.89	Summer	Bluefin tuna	-86.68	21.73	Winter	Yellowfin Tuna	-86.10	27.51	Spring	Whale Shark	-93.43	25.13	Fall	Tiger Shark	-94.58	28.07	Winter	Scalloped Hammerhead	-92.45	28.52	Spring	Mako Shark	-86.49	21.44	Spring
Blue Marlin	-96.22	22.90	Fall	White Marlin	-94.64	21.13	Summer	Bluefin tuna	-87.14	21.72	Winter	Yellowfin Tuna	-85.89	27.52	Spring	Whale Shark	-93.63	25.08	Fall	Tiger Shark	-95.80	28.19	Winter	Scalloped Hammerhead	-92.64	28.51	Spring	Mako Shark	-86.48	21.50	Spring
Blue Marlin	-95.95	23.02	Fall	White Marlin	-94.46	21.52	Summer	Bluefin tuna	-87.32	21.77	Winter	Yellowfin Tuna	-85.65	27.50	Spring	Whale Shark	-93.68	25.05	Fall	Tiger Shark	-95.10	28.30	Winter	Scalloped Hammerhead	-92.72	28.56	Spring	Mako Shark	-87.22	22.63	Spring
Blue Marlin	-95.86	22.92	Fall	White Marlin	-94.66	22.06	Summer	Bluefin tuna	-87.15	21.69	Winter	Yellowfin Tuna	-85.63	27.45	Spring	Whale Shark	-93.85	24.95	Fall	Tiger Shark	-94.75	28.59	Winter	Scalloped Hammerhead	-93.06	28.53	Spring	Mako Shark	-86.44	21.77	Spring
Blue Marlin	-95.69	22.93	Fall	White Marlin	-94.48	22.74	Summer	Bluefin tuna	-87.27	21.67	Winter	Yellowfin Tuna	-85.65	27.41	Spring	Whale Shark	-93.85	24.93	Fall	Tiger Shark	-94.99	28.07	Winter	Scalloped Hammerhead	-88.19	29.80	Spring	Mako Shark	-86.47	21.68	Spring
Blue Marlin	-95.71	22.82	Fall	White Marlin	-94.18	23.44	Summer	Bluefin tuna	-87.57	21.90	Winter	Yellowfin Tuna	-85.85	27.35	Spring	Whale Shark	-93.73	24.93	Fall	Tiger Shark	-95.09	28.47	Winter	Scalloped Hammerhead	-88.45	29.78	Spring	Mako Shark	-86.55	21.72	Spring
Blue Marlin	-95.81	22.80	Fall	White Marlin	-94.51	24.03	Summer	Bluefin tuna	-87.83	22.33	Winter	Yellowfin Tuna	-85.98	27.38	Spring	Whale Shark	-93.70	24.93	Fall	Tiger Shark	-94.73	27.66	Winter	Scalloped Hammerhead	-88.29	29.77	Spring	Mako Shark	-86.41	21.94	Spring
Blue Marlin	-95.89	22.79	Fall	White Marlin	-94.96	24.49	Summer	Bluefin tuna	-87.90	22.70	Winter	Yellowfin Tuna	-86.09	27.42	Spring	Whale Shark	-93.53	24.93	Fall	Tiger Shark	-94.83	27.90	Winter	Scalloped Hammerhead	-88.30	29.78	Spring	Mako Shark	-86.39	21.82	Spring
Blue Marlin	-95.77	22.73	Fall	White Marlin	-95.16	24.80	Summer	Bluefin tuna	-87.94	22.87	Spring	Yellowfin Tuna	-86.11	27.48	Spring	Whale Shark	-93.43	24.90	Fall	Tiger Shark	-94.74	28.49	Winter	Scalloped Hammerhead	-88.22	29.92	Spring	Mako Shark	-86.46	21.63	Spring
Blue Marlin	-95.62	22.60	Fall	White Marlin	-96.00	25.12	Summer	Bluefin tuna	-88.14	22.83	Spring	Yellowfin Tuna	-86.28	27.59	Spring	Whale Shark	-93.35	24.90	Fall	Tiger Shark	-94.55	27.96	Winter	Scalloped Hammerhead	-89.47	28.69	Spring	Mako Shark	-86.45	21.72	Spring
Blue Marlin	-95.52	22.51	Fall	White Marlin	-95.71	25.32	Summer	Bluefin tuna	-88.48	22.60	Spring	Yellowfin Tuna	-86.30	27.42	Spring	Whale Shark	-93.28	24.88	Fall	Tiger Shark	-94.52	27.99	Winter	Scalloped Hammerhead	-89.86	28.65	Spring	Mako Shark	-86.39	21.78	Spring
Blue Marlin	-95.34	22.50	Fall	White Marlin	-96.42	25.26	Summer	Bluefin tuna	-88.85	22.24	Spring	Yellowfin Tuna	-86.37	27.46	Spring	Whale Shark	-93.18	24.85	Fall	Tiger Shark	-94.52	28.01	Winter	Scalloped Hammerhead	-89.85	28.64	Spring	Mako Shark	-86.47	21.70	Spring
Blue Marlin	-95.38	22.44	Fall	White Marlin	-96.00	25.85	Summer	Bluefin tuna	-88.96	21.94	Spring	Yellowfin Tuna	-86.30	27.47	Summer	Whale Shark	-93.10	24.80	Fall	Tiger Shark	-94.74	28.12	Winter	Scalloped Hammerhead	-89.77	28.61	Spring	Mako Shark	-86.47	21.78	Spring
Blue Marlin	-95.47	22.49	Fall	White Marlin	-95.46	26.23	Summer	Bluefin tuna	-88.65	21.92	Spring	Yellowfin Tuna	-86.26	27.40	Summer	Whale Shark	-93.00	24.73	Fall	Tiger Shark	-94.68	28.00	Winter	Scalloped Hammerhead	-89.45	28.39	Spring	Mako Shark	-86.61	21.79	Spring
Blue Marlin	-95.38	22.60	Fall	White Marlin	-95.68	26.69	Summer	Bluefin tuna	-88.31	22.19	Spring	Yellowfin Tuna	-86.23	27.49	Summer	Whale Shark	-92.88	24.65	Fall	Tiger Shark	-94.55	28.06	Winter	Scalloped Hammerhead	-89.70	28.32	Spring	Mako Shark	-86.49	21.69	Spring
Blue Marlin	-95.35	22.68	Fall	White Marlin	-94.77	26.94	Summer	Bluefin tuna	-88.08	22.51	Spring	Yellowfin Tuna	-86.13	27.78	Summer	Whale Shark	-92.78	24.60	Fall	Tiger Shark	-94.56	28.06	Winter	Scalloped Hammerhead	-88.23	29.33	Spring	Mako Shark	-86.42	21.82	Spring
Blue Marlin	-95.33	22.45	Fall	White Marlin	-94.24	27.02	Summer	Bluefin tuna	-87.87	22.88	Spring	Yellowfin Tuna	-85.95	27.81	Summer	Whale Shark	-92.63	24.48	Fall	Tiger Shark	-95.28	28.44	Winter	Scalloped Hammerhead	-88.17	29.54	Spring	Mako Shark	-86.43	21.69	Spring
Blue Marlin	-95.44	22.48	Fall	White Marlin	-94.70	27.02	Summer	Bluefin tuna	-87.62	23.41	Spring	Yellowfin Tuna	-85.95	27.99	Summer	Whale Shark	-92.38	24.20	Fall	Tiger Shark	-96.05	28.26	Winter	Scalloped Hammerhead	-89.23	28.67	Spring	Mako Shark	-86.49	21.83	Spring
Blue Marlin	-95.45	22.72	Fall	White Marlin	-95.05	26.90	Summer	Bluefin tuna	-87.19	24.09	Spring	Yellowfin Tuna	-86.01	28.03	Summer	Whale Shark	-92.20	24.10	Fall	Tiger Shark	-94.92	28.04	Winter	Scalloped Hammerhead	-89.23	28.77	Spring	Mako Shark	-86.51	21.85	Spring
Blue Marlin	-95.35	22.93	Fall	White Marlin	-94.39	26.76	Summer	Bluefin tuna	-86.66	24.87	Spring	Yellowfin Tuna	-86.19	28.17	Summer	Whale Shark	-92.08	23.95	Fall	Tiger Shark	-94.63	28.05	Winter	Scalloped Hammerhead	-89.21	28.83	Spring	Mako Shark	-86.51	21.98	Spring
Blue Marlin	-95.30	22.99	Fall	White Marlin	-94.49	26.90	Summer	Bluefin tuna	-86.17	25.61	Spring	Yellowfin Tuna	-86.18	28.11	Summer	Whale Shark	-91.88	23.85	Fall	Tiger Shark	-94.53	28.04	Winter	Scalloped Hammerhead	-89.17	28.84	Spring	Mako Shark	-86.51	22.01	Spring
Blue Marlin	-95.20	23.15	Fall	White Marlin	-94.33	26.92	Summer	Bluefin tuna	-85.57	26.22	Spring	Yellowfin Tuna	-86.33	28.19	Summer	Whale Shark	-91.68	23.70	Fall	Tiger Shark	-94.84	28.06	Winter	Scalloped Hammerhead	-90.72	28.28	Spring	Mako Shark	-86.53	22.18	Spring
Blue Marlin	-95.11	23.18	Fall	White Marlin	-94.18	27.07	Summer	Bluefin tuna	-85.01	26.67	Spring	Yellowfin Tuna	-86.43	28.29	Summer	Whale Shark	-91.63	23.65	Fall	Tiger Shark	-95.33	27.89	Winter	Scalloped Hammerhead	-91.07	28.28	Spring	Mako Shark	-86.52	21.98	Spring
Blue Marlin	-95.16	23.24	Fall	White Marlin	-93.90	27.04	Summer	Bluefin tuna	-84.69	26.94	Spring	Yellowfin Tuna	-86.40	28.54	Summer	Whale Shark	-91.60	23.60	Fall	Tiger Shark	-95.51	27.92	Winter	Scalloped Hammerhead	-91.59	28.08	Spring	Mako Shark	-86.54	21.97	Spring
Blue Marlin	-95.21	23.08	Fall	White Marlin	-94.00	27.00	Summer	Bluefin tuna	-84.80	27.04	Spring	Yellowfin Tuna	-86.60	28.45	Summer	Whale Shark	-91.60	23.58	Fall	Tiger Shark	-96.26	27.84	Winter	Scalloped Hammerhead	-90.36	28.18	Spring	Mako Shark	-86.57	22.24	Spring
Blue Marlin	-95.39	23.07	Fall	White Marlin	-94.59	26.84	Summer	Bluefin tuna	-85.28	27.00	Spring	Yellowfin Tuna	-86.75	28.64	Summer	Whale Shark	-91.68	23.53	Fall	Tiger Shark	-94.59	28.25	Winter	Scalloped Hammerhead	-90.33	28.28	Spring	Mako Shark	-86.38	22.79	Spring
Blue Marlin	-95.50	23.03	Fall	White Marlin	-94.57	26.37	Summer	Bluefin tuna	-85.92	26.99	Spring	Yellowfin Tuna	-86.76	28.86	Summer	Whale Shark	-91.68	23.50	Fall	Tiger Shark	-94.74	28.49	Winter	Scalloped Hammerhead	-90.63	28.14	Spring	Mako Shark	-87.65	25.59	Spring
Blue Marlin	-87.53	25.12	Winter	White Marlin	-93.60	25.51	Summer	Bluefin tuna	-86.69	27.11	Spring	Yellowfin Tuna	-86.87	28.95	Summer	Whale Shark	-91.63	23.48	Fall	Tiger Shark	-95.15	28.56	Winter	Scalloped Hammerhead	-90.06	28.11	Spring	Mako Shark	-87.81	26.44	Spring
Blue Marlin	-86.59	24.29	Winter	White Marlin	-93.28	25.26	Summer	Bluefin tuna	-87.35	27.27	Spring	Yellowfin Tuna	-86.98	29.09	Summer	Whale Shark	-91.60	23.48	Fall	Tiger Shark	-96.02	27.99	Winter	Scalloped Hammerhead	-90.34	28.26	Spring	Mako Shark	-87.94	26.83	Spring
Blue Marlin	-86.04	23.82	Winter	White Marlin	-93.00	25.17	Summer	Bluefin tuna	-87.81	27.43	Spring	Yellowfin Tuna	-87.04	29.10	Summer	Whale Shark	-91.53	23.45	Fall	Tiger Shark	-95.87	27.89	Winter	Scalloped Hammerhead	-90.49	28.15	Spring	Mako Shark	-87.89	27.28	Spring
Blue Marlin	-85.12	23.64	Winter	White Marlin	-90.90	24.86	Summer	Bluefin tuna	-88.13	27.56	Spring	Yellowfin Tuna	-87.07	29.25	Summer	Whale Shark	-91.43	23.45	Fall	Tiger Shark	-95.93	27.88	Winter	Scalloped Hammerhead	-90.56	28.27	Spring	Mako Shark	-87.60	28.06	Spring
Blue Marlin	-83.54	23.64	Winter	White Marlin	-90.49	24.78	Summer	Bluefin tuna	-88.42	27.62	Spring	Yellowfin Tuna	-87.13	29.26	Summer	Whale Shark	-91.18	23.45	Fall	Tiger Shark	-95.59	27.85	Winter	Scalloped Hammerhead	-90.16	28.36	Spring	Mako Shark	-87.14	28.44	Spring
Blue Marlin	-84.43	22.90	Winter	White Marlin	-91.67	24.72	Fall	Bluefin tuna	-88.61	27.61	Spring	Yellowfin Tuna	-87.15	29.24	Summer	Whale Shark	-91.03	23.50	Fall	Tiger Shark	-94.93	28.00	Winter	Scalloped Hammerhead	-90.32	28.27	Spring	Mako Shark	-87.48	28.11	Spring
Blue Marlin	-84.59	22.79	Winter	White Marlin	-92.20	24.77	Fall	Bluefin tuna	-88.76	27.63	Spring	Yellowfin Tuna	-87.21	29.13	Summer	Whale Shark	-90.60	23.55	Fall	Tiger Shark	-94.78	28.11	Winter	Scalloped Hammerhead	-90.25	28.42	Spring	Mako Shark	-87.67	24.34	Spring
Blue Marlin	-85.69	22.77	Winter	White Marlin	-92.53	24.68	Fall	Bluefin tuna	-88.82	27.63	Spring	Yellowfin Tuna	-87.19	29.20	Summer	Whale Shark	-90.28	23.58	Fall	Tiger Shark	-94.64	28.35	Winter	Scalloped Hammerhead	-90.42	28.38	Spring	Mako Shark	-87.75	24.30	Spring
Blue Marlin	-85.38	22.77	Winter	White Marlin	-93.74	24.71	Fall	Bluefin tuna	-88.82	27.52	Spring	Yellowfin Tuna	-87.23	29.15	Summer	Whale Shark	-89.68	23.63	Fall	Tiger Shark	-95.24	28.53	Winter	Scalloped Hammerhead	-90.33	28.34	Spring	Mako Shark	-92.28	24.17	Spring
Blue Marlin	-85.54	22.76	Winter	White Marlin	-94.43	24.83	Fall	Bluefin tuna	-88.86	27.37	Spring	Yellowfin Tuna	-87.11	29.08	Summer	Whale Shark	-89.40	23.68	Fall	Tiger Shark	-95.63	28.25	Winter	Scalloped Hammerhead	-90.12	28.29	Spring	Mako Shark	-87.80	21.85	Spring
Blue Marlin	-85.13	22.79	Winter	White Marlin	-94.50	24.92	Fall	Bluefin tuna	-88.94	27.23	Spring	Yellowfin Tuna	-87.16	29.00	Summer	Whale Shark	-88.90	23.73	Fall	Tiger Shark	-96.37	28.04	Winter	Scalloped Hammerhead	-90.52	28.26	Spring	Mako Shark	-86.74	22.11	Spring
Blue Marlin	-85.56	22.86	Winter	White Marlin	-95.08	24.96	Fall	Bluefin tuna	-88.95	27.07	Spring	Yellowfin Tuna	-87.05	28.87	Summer	Whale Shark	-88.45	23.88	Fall	Tiger Shark	-96.21	27.94	Winter	Scalloped Hammerhead	-90.27	28.46	Spring	Mako Shark	-86.83	22.28	Spring
Blue Marlin	-84.42	22.96	Winter	White Marlin	-95.14	24.74	Fall	Bluefin tuna	-88.82	26.86	Spring	Yellowfin Tuna	-87.03	28.87	Summer	Whale Shark	-88.18	23.98	Fall	Tiger Shark	-96.49	28.09	Spring	Scalloped Hammerhead	-90.49	28.29	Spring	Mako Shark	-86.69	22.05	Spring
Blue Marlin	-83.16	22.94	Winter	White Marlin	-93.90	24.72	Fall	Bluefin tuna	-88.53	26.58	Spring	Yellowfin Tuna	-86.92	28.74	Summer	Whale Shark	-88.13	24.15	Fall	Tiger Shark	-96.16	27.95	Spring	Scalloped Hammerhead	-90.54	28.46	Spring	Mako Shark	-86.66	22.27	Spring
Blue Marlin	-84.23	22.66	Winter	White Marlin	-93.59	24.77	Fall	Bluefin tuna	-88.19	26.34	Spring	Yellowfin Tuna	-86.61	28.59	Summer	Whale Shark	-88.08	24.28	Fall	Tiger Shark	-96.58	27.48	Spring	Scalloped Hammerhead	-90.32	28.23	Spring	Mako Shark	-86.75	22.42	Spring
Blue Marlin	-84.41	22.75	Winter	White Marlin	-93.40	24.84	Fall	Bluefin tuna	-87.90	26.21	Spring	Yellowfin Tuna	-86.45	28.47	Summer	Whale Shark	-88.05	24.30	Fall	Tiger Shark	-95.08	27.73	Spring	Scalloped Hammerhead	-90.31	28.21	Spring	Mako Shark	-86.76	22.28	Spring
Blue Marlin	-84.52	22.84	Winter	White Marlin	-93.33	24.88	Fall	Bluefin tuna	-87.81	26.11	Spring	Yellowfin Tuna	-86.23	28.29	Summer	Whale Shark	-87.98	24.38	Fall	Tiger Shark	-95.12	28.04	Spring	Scalloped Hammerhead	-90.28	28.18	Spring	Mako Shark	-86.48	22.12	Spring
Blue Marlin	-84.58	22.84	Winter	White Marlin	-93.51	25.00	Fall	Bluefin tuna	-87.84	26.03	Spring	Yellowfin Tuna	-86.23	28.32	Summer	Whale Shark	-87.85	24.40	Fall	Tiger Shark	-94.52	28.04	Spring	Scalloped Hammerhead	-90.12	28.30	Spring	Mako Shark	-86.70	22.02	Spring
Blue Marlin	-84.51	22.80	Winter	White Marlin	-94.32	25.21	Fall	Bluefin tuna	-87.87	26.07	Spring	Yellowfin Tuna	-86.26	28.22	Summer	Whale Shark	-87.68	24.40	Fall	Tiger Shark	-94.58	28.02	Spring	Scalloped Hammerhead	-90.20	28.33	Spring	Mako Shark	-86.72	22.10	Spring
Blue Marlin	-89.49	28.14	Summer	White Marlin	-93.60	25.40	Fall	Bluefin tuna	-87.87	26.16	Spring	Yellowfin Tuna	-86.24	28.20	Summer	Whale Shark	-87.55	24.38	Fall	Tiger Shark	-95.01	28.26	Spring	Scalloped Hammerhead	-90.32	28.26	Spring	Mako Shark	-86.67	22.04	Spring
Blue Marlin	-89.59	28.39	Summer	White Marlin	-94.15	25.59	Fall	Bluefin tuna	-87.87	26.21	Spring	Yellowfin Tuna	-86.12	28.04	Summer	Whale Shark	-87.23	24.35	Fall	Tiger Shark	-95.28	28.12	Spring	Scalloped Hammerhead	-90.09	28.38	Spring	Mako Shark	-86.51	21.83	Spring
Blue Marlin	-89.39	28.60	Summer	White Marlin	-94.57	25.49	Fall	Bluefin tuna	-87.90	26.14	Spring	Yellowfin Tuna	-86.06	27.96	Summer	Whale Shark	-87.15	24.33	Fall	Tiger Shark	-95.16	28.29	Spring	Scalloped Hammerhead	-90.24	28.32	Spring	Mako Shark	-86.51	21.83	Spring
Blue Marlin	-88.37	29.27	Summer	White Marlin	-95.11	25.39	Fall	Bluefin tuna	-87.99	25.97	Spring	Yellowfin Tuna	-85.88	27.73	Summer	Whale Shark	-87.13	24.10	Fall	Tiger Shark	-96.38	27.81	Spring	Scalloped Hammerhead	-90.10	28.28	Spring	Mako Shark	-86.41	22.18	Spring
Blue Marlin	-88.63	29.32	Summer	White Marlin	-95.76	24.97	Fall	Bluefin tuna	-88.09	25.78	Spring	Yellowfin Tuna	-85.64	27.54	Summer	Whale Shark	-87.18	24.13	Fall	Tiger Shark	-96.79	27.57	Spring	Scalloped Hammerhead	-90.05	28.35	Spring	Mako Shark	-86.89	22.44	Spring
Blue Marlin	-87.95	29.30	Summer	White Marlin	-96.05	24.44	Fall	Bluefin tuna	-88.17	25.66	Spring	Yellowfin Tuna	-85.53	27.44	Summer	Whale Shark	-87.20	24.20	Fall	Tiger Shark	-96.40	27.48	Spring	Scalloped Hammerhead	-90.41	28.19	Spring	Mako Shark	-71.61	23.88	Spring
Blue Marlin	-87.86	29.00	Summer	White Marlin	-96.70	23.83	Fall	Bluefin tuna	-88.21	25.60	Spring	Yellowfin Tuna	-85.38	27.46	Summer	Whale Shark	-87.40	24.43	Fall	Tiger Shark	-95.68	28.11	Spring	Scalloped Hammerhead	-90.39	28.17	Spring	Mako Shark	-90.09	28.16	Summer
Blue Marlin	-88.38	28.77	Summer	White Marlin	-97.11	23.31	Fall	Bluefin tuna	-88.18	25.55	Spring	Yellowfin Tuna	-85.24	27.30	Summer	Whale Shark	-87.85	24.58	Fall	Tiger Shark	-95.47	28.44	Spring	Scalloped Hammerhead	-90.24	28.43	Spring	Mako Shark	-89.51	28.44	Summer
Blue Marlin	-88.00	27.85	Fall	White Marlin	-97.63	22.80	Fall	Bluefin tuna	-87.97	25.51	Spring	Yellowfin Tuna	-85.30	27.24	Summer	Whale Shark	-88.28	24.63	Fall	Tiger Shark	-94.53	28.06	Spring	Scalloped Hammerhead	-90.24	28.41	Spring	Mako Shark	-87.04	29.23	Summer
Blue Marlin	-88.32	27.55	Fall	White Marlin	-97.63	22.73	Fall	Bluefin tuna	-87.39	25.44	Spring	Yellowfin Tuna	-85.33	27.21	Summer	Whale Shark	-88.63	24.85	Fall	Tiger Shark	-94.36	28.09	Spring	Scalloped Hammerhead	-96.85	27.50	Spring	Mako Shark	-84.99	28.22	Summer
Blue Marlin	-89.17	26.73	Fall	White Marlin	-97.30	22.95	Fall	Bluefin tuna	-86.52	25.35	Spring	Yellowfin Tuna	-85.45	27.31	Summer	Whale Shark	-89.10	24.88	Fall	Tiger Shark	-94.38	28.14	Spring	Scalloped Hammerhead	-96.94	27.42	Spring	Mako Shark	-85.19	27.60	Summer
Blue Marlin	-89.17	26.58	Fall	White Marlin	-97.31	23.11	Fall	Bluefin tuna	-85.57	25.22	Spring	Yellowfin Tuna	-85.53	27.42	Summer	Whale Shark	-89.70	25.08	Fall	Tiger Shark	-94.62	28.02	Spring	Scalloped Hammerhead	-96.94	27.06	Spring	Mako Shark	-85.13	26.84	Summer
Blue Marlin	-89.01	26.47	Fall	White Marlin	-97.31	23.20	Fall	Bluefin tuna	-84.63	25.05	Spring	Yellowfin Tuna	-85.66	27.51	Summer	Whale Shark	-89.90	25.13	Fall	Tiger Shark	-94.62	28.02	Spring	Scalloped Hammerhead	-97.04	27.33	Spring	Mako Shark	-85.41	26.31	Summer
Blue Marlin	-89.42	26.52	Fall	White Marlin	-97.31	23.25	Fall	Bluefin tuna	-83.68	24.85	Spring	Yellowfin Tuna	-85.75	27.59	Summer	Whale Shark	-90.18	25.23	Fall	Tiger Shark	-94.69	28.02	Spring	Scalloped Hammerhead	-97.04	27.33	Spring	Mako Shark	-96.62	26.04	Summer
Blue Marlin	-89.30	26.62	Fall	White Marlin	-97.46	22.75	Fall	Bluefin tuna	-82.77	24.61	Spring	Yellowfin Tuna	-85.72	27.60	Summer	Whale Shark	-90.38	25.35	Fall	Tiger Shark	-94.81	28.07	Spring	Scalloped Hammerhead	-97.04	27.48	Spring	Mako Shark	-96.78	24.32	Summer
Blue Marlin	-89.09	26.66	Fall	White Marlin	-97.46	22.50	Fall	Bluefin tuna	-81.80	24.51	Spring	Yellowfin Tuna	-85.74	27.54	Summer	Whale Shark	-90.43	25.43	Fall	Tiger Shark	-94.84	27.94	Spring	Scalloped Hammerhead	-96.42	27.90	Spring	Mako Shark	-96.16	22.07	Summer
Blue Marlin	-89.14	26.62	Fall	White Marlin	-96.58	22.13	Fall	Bluefin tuna	-80.69	24.72	Spring	Yellowfin Tuna	-85.96	27.46	Summer	Whale Shark	-90.80	25.58	Fall	Tiger Shark	-94.51	28.31	Spring	Scalloped Hammerhead	-96.25	27.74	Spring	Mako Shark	-96.30	20.79	Summer
Blue Marlin	-88.74	26.20	Fall	White Marlin	-95.57	22.00	Fall	Bluefin tuna	-79.78	25.40	Spring	Yellowfin Tuna	-86.09	27.38	Summer	Whale Shark	-91.10	25.70	Fall	Tiger Shark	-94.97	28.49	Spring	Scalloped Hammerhead	-96.02	27.56	Spring	Mako Shark	-96.06	19.93	Summer
Blue Marlin	-89.48	25.17	Fall	White Marlin	-96.06	21.92	Fall	Bluefin tuna	-79.35	26.47	Spring	Yellowfin Tuna	-86.23	27.32	Summer	Whale Shark	-91.50	25.90	Fall	Tiger Shark	-95.04	27.94	Spring	Scalloped Hammerhead	-95.99	27.77	Spring	Mako Shark	-88.33	25.84	Spring
Blue Marlin	-89.36	24.49	Fall	White Marlin	-95.17	21.85	Fall	Bluefin tuna	-79.27	27.44	Spring	Yellowfin Tuna	-86.55	27.17	Summer	Whale Shark	-91.73	25.95	Fall	Tiger Shark	-94.62	27.95	Spring	Scalloped Hammerhead	-95.30	28.22	Spring	Mako Shark	-88.27	26.05	Spring
Blue Marlin	-89.36	24.50	Fall	White Marlin	-94.04	21.70	Fall	Bluefin tuna	-80.05	24.78	Winter	Yellowfin Tuna	-88.29	28.52	Summer	Whale Shark	-91.98	26.08	Fall	Tiger Shark	-94.53	28.07	Spring	Scalloped Hammerhead	-94.98	28.30	Spring	Mako Shark	-88.53	26.22	Spring
Blue Marlin	-89.27	24.50	Fall	White Marlin	-94.14	21.46	Fall	Bluefin tuna	-80.63	24.68	Winter	Yellowfin Tuna	-88.22	27.95	Summer	Whale Shark	-92.13	26.08	Fall	Tiger Shark	-94.44	28.11	Spring	Scalloped Hammerhead	-94.10	28.36	Spring	Mako Shark	-89.01	26.24	Spring
Blue Marlin	-89.14	24.44	Fall	White Marlin	-93.74	21.20	Fall	Bluefin tuna	-81.05	24.56	Winter	Yellowfin Tuna	-88.10	27.56	Summer	Whale Shark	-92.23	26.05	Winter	Tiger Shark	-94.67	28.19	Spring	Scalloped Hammerhead	-93.44	28.27	Spring	Mako Shark	-89.21	26.19	Spring
Blue Marlin	-89.49	24.44	Fall	White Marlin	-93.46	21.07	Fall	Bluefin tuna	-81.51	24.37	Winter	Yellowfin Tuna	-87.90	27.65	Summer	Whale Shark	-92.35	25.95	Winter	Tiger Shark	-94.58	28.09	Spring	Scalloped Hammerhead	-92.70	28.28	Spring	Mako Shark	-89.34	26.23	Spring
Blue Marlin	-89.30	24.40	Fall	White Marlin	-93.43	21.08	Fall	Bluefin tuna	-81.60	24.07	Winter	Yellowfin Tuna	-89.20	27.84	Summer	Whale Shark	-92.40	25.88	Winter	Tiger Shark	-94.59	28.11	Spring	Scalloped Hammerhead	-92.17	28.23	Spring	Mako Shark	-89.64	26.17	Spring
Blue Marlin	-89.08	24.36	Fall	White Marlin	-93.90	21.35	Fall	Bluefin tuna	-79.44	23.76	Winter	Yellowfin Tuna	-88.29	28.52	Summer	Whale Shark	-92.35	25.88	Winter	Tiger Shark	-94.41	28.01	Spring	Scalloped Hammerhead	-92.05	28.37	Spring	Mako Shark	-89.98	26.27	Spring
Blue Marlin	-88.79	24.39	Fall	White Marlin	-94.61	21.63	Fall	Bluefin tuna	-78.62	23.59	Winter	Yellowfin Tuna	-89.12	28.23	Summer	Whale Shark	-92.33	25.88	Winter	Tiger Shark	-94.69	28.23	Spring	Scalloped Hammerhead	-89.82	28.84	Spring	Mako Shark	-90.43	26.11	Spring
Blue Marlin	-88.35	24.46	Fall	White Marlin	-94.23	22.01	Fall	Bluefin tuna	-79.09	23.68	Winter	Yellowfin Tuna	-89.21	28.16	Summer	Whale Shark	-92.23	25.85	Winter	Tiger Shark	-94.41	28.12	Spring	Scalloped Hammerhead	-89.71	28.67	Spring	Mako Shark	-90.80	25.81	Spring
Blue Marlin	-88.52	24.52	Fall					Bluefin tuna	-80.43	23.83	Winter	Yellowfin Tuna	-89.41	27.98	Summer	Whale Shark	-92.13	25.63	Winter	Tiger Shark	-94.46	28.13	Spring	Scalloped Hammerhead	-96.42	27.90	Spring	Mako Shark	-91.02	25.52	Spring
Blue Marlin	-88.27	24.42	Fall					Bluefin tuna	-82.34	23.84	Winter	Yellowfin Tuna	-89.51	27.84	Summer	Whale Shark	-92.05	25.50	Winter	Tiger Shark	-94.47	28.09	Spring	Scalloped Hammerhead	-96.92	26.18	Spring	Mako Shark	-90.99	25.22	Spring
Blue Marlin	-88.00	24.39	Fall					Bluefin tuna	-84.29	23.73	Winter	Yellowfin Tuna	-89.53	27.64	Summer	Whale Shark	-91.88	25.38	Winter	Tiger Shark	-94.33	28.12	Spring	Scalloped Hammerhead	-96.89	26.13	Spring	Mako Shark	-90.90	24.78	Spring
Blue Marlin	-88.24	24.46	Fall					Bluefin tuna	-86.38	23.65	Winter	Yellowfin Tuna	-89.62	27.61	Summer	Whale Shark	-91.73	25.38	Winter	Tiger Shark	-94.50	28.05	Spring	Scalloped Hammerhead	-96.86	26.09	Spring	Mako Shark	-90.75	24.38	Spring
Blue Marlin	-88.11	24.53	Fall					Bluefin tuna	-87.99	23.65	Winter	Yellowfin Tuna	-89.63	27.47	Summer	Whale Shark	-91.60	25.35	Winter	Tiger Shark	-94.96	28.04	Spring	Scalloped Hammerhead	-96.89	26.19	Spring	Mako Shark	-90.84	23.80	Spring
Blue Marlin	-88.29	24.69	Fall					Bluefin tuna	-88.43	23.63	Winter	Yellowfin Tuna	-89.73	27.27	Summer	Whale Shark	-91.48	25.38	Winter	Tiger Shark	-95.35	28.19	Spring	Scalloped Hammerhead	-96.96	26.37	Spring	Mako Shark	-90.97	23.53	Spring
Blue Marlin	-88.97	25.54	Fall					Bluefin tuna	-89.60	23.64	Winter	Yellowfin Tuna	-89.80	27.17	Summer	Whale Shark	-91.38	25.38	Winter	Tiger Shark	-95.99	28.43	Spring	Scalloped Hammerhead	-96.99	26.49	Spring	Mako Shark	-90.75	23.45	Spring
Blue Marlin	-88.90	25.63	Fall					Bluefin tuna	-90.85	23.98	Spring	Yellowfin Tuna	-89.82	27.00	Summer	Whale Shark	-91.28	25.38	Winter	Tiger Shark	-95.18	28.05	Spring	Scalloped Hammerhead	-96.97	26.23	Spring	Mako Shark	-91.20	23.35	Spring
Blue Marlin	-88.36	25.71	Fall					Bluefin tuna	-92.05	24.49	Spring	Yellowfin Tuna	-89.81	26.74	Summer	Whale Shark	-91.18	25.40	Winter	Tiger Shark	-94.64	28.20	Spring	Scalloped Hammerhead	-96.78	26.02	Spring	Mako Shark	-91.23	23.26	Spring
Blue Marlin	-88.10	25.78	Fall					Bluefin tuna	-92.82	25.13	Spring	Yellowfin Tuna	-89.83	26.58	Summer	Whale Shark	-90.98	25.58	Winter	Tiger Shark	-94.58	28.02	Spring	Scalloped Hammerhead	-96.82	26.07	Spring	Mako Shark	-91.25	23.21	Spring
Blue Marlin	-88.00	25.88	Fall					Bluefin tuna	-93.19	25.85	Spring	Yellowfin Tuna	-89.97	26.69	Summer	Whale Shark	-90.85	25.60	Winter	Tiger Shark	-94.45	28.09	Spring	Scalloped Hammerhead	-96.81	26.14	Spring	Mako Shark	-91.03	23.27	Spring
Blue Marlin	-88.19	25.76	Fall					Bluefin tuna	-93.44	26.55	Spring	Yellowfin Tuna	-89.98	26.62	Summer	Whale Shark	-90.48	25.63	Winter	Tiger Shark	-94.53	28.06	Spring	Scalloped Hammerhead	-96.84	26.09	Spring	Mako Shark	-90.92	23.23	Spring
Blue Marlin	-88.48	25.51	Fall					Bluefin tuna	-93.53	27.13	Spring	Yellowfin Tuna	-89.85	26.73	Summer	Whale Shark	-90.38	25.60	Winter	Tiger Shark	-94.67	28.08	Spring	Scalloped Hammerhead	-96.78	26.29	Spring	Mako Shark	-91.30	23.02	Spring
Blue Marlin	-88.81	25.30	Fall					Bluefin tuna	-93.37	27.50	Spring	Yellowfin Tuna	-89.78	26.52	Summer	Whale Shark	-90.05	25.63	Winter	Tiger Shark	-94.81	28.12	Spring	Scalloped Hammerhead	-96.81	26.05	Spring	Mako Shark	-91.45	23.35	Spring
Blue Marlin	-89.19	25.03	Fall					Bluefin tuna	-93.61	27.63	Spring	Yellowfin Tuna	-89.87	26.52	Summer	Whale Shark	-89.65	25.60	Winter	Tiger Shark	-94.47	28.07	Spring	Scalloped Hammerhead	-96.82	26.12	Spring	Mako Shark	-91.25	23.13	Spring
Blue Marlin	-89.64	24.79	Fall					Bluefin tuna	-93.48	27.61	Spring	Yellowfin Tuna	-89.79	26.45	Summer	Whale Shark	-89.28	25.53	Winter	Tiger Shark	-94.45	28.08	Spring	Scalloped Hammerhead	-96.75	26.17	Spring	Mako Shark	-91.09	22.65	Spring
Blue Marlin	-90.29	24.73	Fall					Bluefin tuna	-93.23	27.38	Spring	Yellowfin Tuna	-89.87	26.52	Summer	Whale Shark	-88.95	25.38	Winter	Tiger Shark	-94.92	28.21	Spring	Scalloped Hammerhead	-96.83	26.24	Spring	Mako Shark	-90.74	22.76	Spring
Blue Marlin	-90.72	24.96	Fall					Bluefin tuna	-93.32	26.98	Spring	Yellowfin Tuna	-89.87	26.38	Summer	Whale Shark	-88.90	25.38	Winter	Tiger Shark	-94.71	28.05	Spring	Scalloped Hammerhead	-96.82	26.24	Spring	Mako Shark	-90.29	22.83	Spring
Blue Marlin	-90.46	25.15	Fall					Bluefin tuna	-94.10	26.46	Spring	Yellowfin Tuna	-89.90	26.28	Summer	Whale Shark	-88.83	25.20	Winter	Tiger Shark	-94.30	28.07	Spring	Scalloped Hammerhead	-96.87	26.31	Spring	Mako Shark	-90.48	22.87	Spring
Blue Marlin	-90.79	25.12	Fall					Bluefin tuna	-95.49	26.03	Spring	Yellowfin Tuna	-89.84	26.32	Summer	Whale Shark	-88.70	25.15	Winter	Tiger Shark	-94.68	28.14	Spring	Scalloped Hammerhead	-96.90	26.31	Spring	Mako Shark	-90.61	22.92	Spring
Blue Marlin	-90.89	25.28	Fall					Bluefin tuna	-96.08	26.01	Spring	Yellowfin Tuna	-89.86	26.25	Summer	Whale Shark	-88.65	25.13	Winter	Tiger Shark	-94.96	28.15	Spring	Scalloped Hammerhead	-97.00	26.36	Spring	Mako Shark	-90.33	22.96	Spring
Blue Marlin	-90.39	25.53	Fall					Bluefin tuna	-96.01	26.02	Spring	Yellowfin Tuna	-89.86	26.28	Summer	Whale Shark	-88.65	25.05	Winter	Tiger Shark	-95.15	28.17	Spring	Scalloped Hammerhead	-95.64	28.24	Spring	Mako Shark	-90.54	22.87	Spring
Blue Marlin	-90.20	25.76	Fall					Bluefin tuna	-95.58	26.40	Spring	Yellowfin Tuna	-89.81	26.29	Summer	Whale Shark	-88.63	24.90	Winter	Tiger Shark	-94.57	28.09	Spring	Scalloped Hammerhead	-95.50	28.26	Spring	Mako Shark	-90.74	23.19	Spring
Blue Marlin	-89.86	25.88	Fall					Bluefin tuna	-94.99	27.02	Spring	Yellowfin Tuna	-89.80	26.21	Summer	Whale Shark	-88.55	24.88	Winter	Tiger Shark	-94.65	28.17	Spring	Scalloped Hammerhead	-95.58	28.21	Spring	Mako Shark	-90.89	23.31	Spring
Blue Marlin	-89.01	26.15	Fall					Bluefin tuna	-94.48	27.74	Spring	Yellowfin Tuna	-89.69	26.14	Summer	Whale Shark	-88.43	24.88	Winter	Tiger Shark	-95.93	27.75	Spring	Scalloped Hammerhead	-95.87	28.18	Spring	Mako Shark	-90.94	23.39	Spring
Blue Marlin	-88.61	26.54	Fall					Bluefin tuna	-94.04	28.31	Spring	Yellowfin Tuna	-89.71	26.10	Summer	Whale Shark	-88.38	24.85	Winter	Tiger Shark	-95.86	27.89	Spring	Scalloped Hammerhead	-95.91	28.20	Spring	Mako Shark	-90.58	23.54	Spring
Blue Marlin	-87.93	26.98	Fall					Bluefin tuna	-93.68	28.62	Spring	Yellowfin Tuna	-89.74	26.07	Summer	Whale Shark	-88.33	24.85	Winter	Tiger Shark	-95.99	27.81	Spring	Scalloped Hammerhead	-96.59	28.05	Spring	Mako Shark	-90.92	23.33	Spring
Blue Marlin	-87.78	26.92	Fall					Bluefin tuna	-93.37	28.77	Spring	Yellowfin Tuna	-89.74	25.93	Summer	Whale Shark	-88.13	24.85	Winter	Tiger Shark	-95.70	27.89	Spring	Scalloped Hammerhead	-88.79	29.78	Summer	Mako Shark	-91.23	23.27	Spring
Blue Marlin	-87.79	26.70	Fall					Bluefin tuna	-93.09	28.81	Spring	Yellowfin Tuna	-89.76	25.75	Summer	Whale Shark	-87.93	24.85	Winter	Tiger Shark	-96.13	28.07	Spring	Scalloped Hammerhead	-88.76	29.84	Summer	Mako Shark	-91.01	23.27	Spring
Blue Marlin	-88.56	26.48	Fall					Bluefin tuna	-92.79	28.72	Spring	Yellowfin Tuna	-89.64	25.66	Summer	Whale Shark	-87.93	24.88	Winter	Tiger Shark	-96.03	28.39	Spring	Scalloped Hammerhead	-88.77	29.81	Summer	Mako Shark	-90.67	23.19	Spring
Blue Marlin	-88.38	28.58	Spring					Bluefin tuna	-92.46	28.48	Spring	Yellowfin Tuna	-89.76	25.69	Summer	Whale Shark	-87.95	24.88	Winter	Tiger Shark	-95.52	28.57	Summer	Scalloped Hammerhead	-88.76	29.97	Summer	Mako Shark	-90.06	23.02	Spring
Blue Marlin	-87.82	28.45	Summer					Bluefin tuna	-92.13	28.15	Spring	Yellowfin Tuna	-89.77	25.64	Summer	Whale Shark	-88.20	24.88	Winter	Tiger Shark	-95.56	28.57	Summer	Scalloped Hammerhead	-88.68	30.13	Summer	Mako Shark	-89.99	23.86	Spring
Blue Marlin	-87.71	28.43	Summer					Bluefin tuna	-91.85	27.70	Spring	Yellowfin Tuna	-89.76	25.76	Summer	Whale Shark	-88.48	24.88	Winter	Tiger Shark	-95.52	28.40	Summer	Scalloped Hammerhead	-88.76	30.03	Summer	Mako Shark	-89.99	23.99	Spring
Blue Marlin	-87.60	28.40	Summer					Bluefin tuna	-91.70	27.36	Spring	Yellowfin Tuna	-89.72	25.81	Summer	Whale Shark	-88.88	24.88	Winter	Tiger Shark	-95.47	28.21	Summer	Scalloped Hammerhead	-88.66	29.81	Summer	Mako Shark	-90.25	23.63	Spring
Blue Marlin	-88.45	28.12	Summer					Bluefin tuna	-91.49	27.30	Spring	Yellowfin Tuna	-89.68	25.77	Summer	Whale Shark	-87.13	29.52	Fall	Tiger Shark	-94.59	27.99	Summer	Scalloped Hammerhead	-88.13	29.37	Summer	Mako Shark	-90.51	23.18	Spring
Blue Marlin	-87.29	28.37	Summer					Bluefin tuna	-91.68	27.52	Spring	Yellowfin Tuna	-89.58	25.71	Summer	Whale Shark	-87.07	29.24	Fall	Tiger Shark	-95.53	28.35	Summer	Scalloped Hammerhead	-88.49	29.36	Summer	Mako Shark	-90.59	22.94	Spring
Blue Marlin	-88.61	28.28	Summer					Bluefin tuna	-92.14	27.95	Spring	Yellowfin Tuna	-89.54	25.72	Summer	Whale Shark	-86.88	29.06	Fall	Tiger Shark	-95.36	27.86	Fall	Scalloped Hammerhead	-88.51	29.60	Summer	Mako Shark	-90.60	22.93	Spring
Blue Marlin	-87.33	27.63	Summer					Bluefin tuna	-92.59	28.20	Spring	Yellowfin Tuna	-89.49	25.72	Summer	Whale Shark	-86.88	29.06	Fall	Tiger Shark	-95.70	27.65	Fall	Scalloped Hammerhead	-88.57	29.44	Summer	Mako Shark	-90.60	22.94	Spring
Blue Marlin	-87.72	28.04	Summer					Bluefin tuna	-92.94	28.09	Spring	Yellowfin Tuna	-89.37	25.58	Summer	Whale Shark	-87.52	28.45	Fall	Tiger Shark	-97.15	26.14	Spring	Scalloped Hammerhead	-88.64	29.44	Summer	Mako Shark	-90.55	22.83	Spring
Blue Marlin	-87.72	28.66	Summer					Bluefin tuna	-93.18	27.77	Spring	Yellowfin Tuna	-89.28	25.45	Summer	Whale Shark	-87.54	28.44	Fall	Tiger Shark	-96.48	26.96	Spring	Scalloped Hammerhead	-88.65	29.38	Summer	Mako Shark	-90.53	22.74	Spring
Blue Marlin	-87.33	28.10	Summer					Bluefin tuna	-93.19	28.03	Spring	Yellowfin Tuna	-89.02	25.45	Summer	Whale Shark	-87.70	27.43	Winter	Tiger Shark	-96.42	27.04	Spring	Scalloped Hammerhead	-88.69	29.10	Summer	Mako Shark	-90.46	22.73	Spring
Blue Marlin	-87.22	27.82	Summer					Bluefin tuna	-92.96	28.40	Spring	Yellowfin Tuna	-88.96	25.43	Summer	Whale Shark	-89.64	28.29	Summer	Tiger Shark	-95.97	27.22	Spring	Scalloped Hammerhead	-88.13	29.27	Summer	Mako Shark	-90.51	23.00	Spring
Blue Marlin	-87.80	27.35	Summer					Bluefin tuna	-92.64	28.48	Spring	Yellowfin Tuna	-88.97	25.30	Summer	Whale Shark	-89.64	28.26	Summer	Tiger Shark	-94.28	27.66	Spring	Scalloped Hammerhead	-87.92	29.31	Summer	Mako Shark	-90.51	22.94	Spring
Blue Marlin	-88.98	26.77	Summer					Bluefin tuna	-92.30	28.28	Spring	Yellowfin Tuna	-89.08	25.25	Summer	Whale Shark	-89.65	27.88	Summer	Tiger Shark	-94.35	27.96	Spring	Scalloped Hammerhead	-87.51	29.46	Summer	Mako Shark	-90.51	22.95	Spring
Blue Marlin	-89.31	27.55	Summer					Bluefin tuna	-91.94	28.03	Spring	Yellowfin Tuna	-88.96	25.15	Summer	Whale Shark	-89.65	27.98	Summer	Tiger Shark	-94.34	27.99	Spring	Scalloped Hammerhead	-87.29	29.73	Summer	Mako Shark	-90.72	22.66	Spring
Blue Marlin	-90.10	27.14	Summer					Bluefin tuna	-91.70	27.94	Spring	Yellowfin Tuna	-88.93	25.19	Summer	Whale Shark	-88.34	29.20	Summer	Tiger Shark	-93.91	28.05	Spring	Scalloped Hammerhead	-86.96	29.93	Summer	Mako Shark	-90.78	22.75	Spring
Blue Marlin	-88.99	26.66	Summer					Bluefin tuna	-91.69	28.03	Spring	Yellowfin Tuna	-88.82	25.20	Summer	Whale Shark	-87.94	28.69	Fall	Tiger Shark	-93.77	28.10	Spring	Scalloped Hammerhead	-87.40	29.55	Summer	Mako Shark	-90.61	22.87	Spring
Blue Marlin	-91.11	26.81	Summer					Bluefin tuna	-92.34	28.13	Spring	Yellowfin Tuna	-88.76	24.99	Summer	Whale Shark	-88.97	27.94	Fall	Tiger Shark	-93.94	28.02	Spring	Scalloped Hammerhead	-87.94	29.31	Summer	Mako Shark	-90.36	22.85	Spring
Blue Marlin	-92.27	26.40	Summer					Bluefin tuna	-92.63	28.39	Spring	Yellowfin Tuna	-88.82	24.86	Summer	Whale Shark	-88.76	27.14	Fall	Tiger Shark	-87.61	29.79	Summer	Scalloped Hammerhead	-88.42	29.19	Summer	Mako Shark	-90.34	22.91	Spring
Blue Marlin	-92.91	26.27	Summer					Bluefin tuna	-92.45	28.60	Spring	Yellowfin Tuna	-88.90	24.81	Summer	Whale Shark	-97.52	22.09	Spring	Tiger Shark	-87.52	29.59	Summer	Scalloped Hammerhead	-88.22	29.23	Summer	Mako Shark	-90.79	22.86	Spring
Blue Marlin	-93.65	25.83	Summer					Bluefin tuna	-92.41	28.65	Spring	Yellowfin Tuna	-88.92	24.84	Summer	Whale Shark	-97.38	25.32	Spring	Tiger Shark	-87.49	29.67	Summer	Scalloped Hammerhead	-88.74	29.06	Summer	Mako Shark	-91.09	22.56	Spring
Blue Marlin	-94.44	25.36	Summer					Bluefin tuna	-92.48	28.59	Spring	Yellowfin Tuna	-89.00	24.79	Summer	Whale Shark	-88.73	27.98	Fall	Tiger Shark	-88.33	29.46	Summer	Scalloped Hammerhead	-88.31	29.23	Summer	Mako Shark	-90.38	22.83	Spring
Blue Marlin	-95.04	24.54	Summer					Bluefin tuna	-92.60	28.51	Spring	Yellowfin Tuna	-88.96	24.87	Summer	Whale Shark	-96.08	27.72	Fall	Tiger Shark	-88.55	29.34	Summer	Scalloped Hammerhead	-88.12	29.31	Summer	Mako Shark	-90.27	22.85	Spring
Blue Marlin	-95.73	24.95	Summer					Bluefin tuna	-92.62	28.46	Spring	Yellowfin Tuna	-89.04	24.87	Summer	Whale Shark	-96.09	27.72	Fall	Tiger Shark	-87.75	29.45	Summer	Scalloped Hammerhead	-88.21	29.25	Summer	Mako Shark	-90.05	23.13	Spring
Blue Marlin	-95.87	25.20	Summer					Bluefin tuna	-92.54	28.40	Spring	Yellowfin Tuna	-89.07	24.81	Fall	Whale Shark	-96.53	27.69	Fall	Tiger Shark	-87.66	29.98	Summer	Scalloped Hammerhead	-88.10	29.32	Summer	Mako Shark	-90.07	22.96	Spring
Blue Marlin	-95.73	25.88	Summer					Bluefin tuna	-92.44	28.17	Spring	Yellowfin Tuna	-89.08	24.78	Fall	Whale Shark	-96.65	27.53	Fall	Tiger Shark	-87.59	30.11	Summer	Scalloped Hammerhead	-87.98	29.40	Summer	Mako Shark	-90.11	22.88	Spring
Blue Marlin	-95.84	26.26	Summer					Bluefin tuna	-92.62	27.82	Spring	Yellowfin Tuna	-89.10	24.68	Fall	Whale Shark	-96.69	27.50	Fall	Tiger Shark	-87.23	30.10	Summer	Scalloped Hammerhead	-87.99	29.34	Summer	Mako Shark	-90.22	22.88	Spring
Blue Marlin	-95.78	26.17	Summer					Bluefin tuna	-92.61	27.66	Spring	Yellowfin Tuna	-89.07	24.69	Fall	Whale Shark	-97.10	27.30	Fall	Tiger Shark	-87.57	29.94	Summer	Scalloped Hammerhead	-88.04	29.28	Summer	Mako Shark	-90.37	22.74	Spring
Blue Marlin	-95.39	26.44	Summer					Bluefin tuna	-92.42	27.85	Spring	Yellowfin Tuna	-89.14	24.69	Fall	Whale Shark	-94.96	27.98	Fall	Tiger Shark	-88.02	29.51	Summer	Scalloped Hammerhead	-88.06	29.37	Summer	Mako Shark	-90.72	22.79	Spring
Blue Marlin	-94.99	25.90	Summer					Bluefin tuna	-92.24	28.25	Spring	Yellowfin Tuna	-88.99	24.67	Fall	Whale Shark	-94.91	27.86	Fall	Tiger Shark	-88.14	29.51	Summer	Scalloped Hammerhead	-88.43	29.29	Summer	Mako Shark	-90.61	23.00	Spring
Blue Marlin	-93.66	25.17	Summer					Bluefin tuna	-92.04	28.52	Spring	Yellowfin Tuna	-89.05	24.75	Fall	Whale Shark	-95.74	25.96	Fall	Tiger Shark	-88.20	29.45	Summer	Scalloped Hammerhead	-87.89	29.33	Summer	Mako Shark	-90.56	23.00	Spring
Blue Marlin	-92.53	25.22	Summer					Bluefin tuna	-91.99	28.65	Spring	Yellowfin Tuna	-89.05	24.65	Fall	Whale Shark	-95.74	25.96	Fall	Tiger Shark	-88.41	29.36	Summer	Scalloped Hammerhead	-87.86	29.34	Summer	Mako Shark	-90.26	22.88	Spring
Blue Marlin	-92.13	25.09	Summer					Bluefin tuna	-92.11	28.77	Spring	Yellowfin Tuna	-89.09	24.73	Fall	Whale Shark	-95.86	25.75	Fall	Tiger Shark	-88.64	29.28	Summer	Scalloped Hammerhead	-87.36	30.03	Summer	Mako Shark	-90.35	22.86	Spring
Blue Marlin	-91.58	25.14	Summer					Bluefin tuna	-92.22	28.81	Spring	Yellowfin Tuna	-89.02	24.80	Fall	Whale Shark	-95.77	25.73	Fall	Tiger Shark	-88.59	29.39	Summer	Scalloped Hammerhead	-87.43	30.07	Summer	Mako Shark	-90.32	22.86	Spring
Blue Marlin	-90.94	25.84	Summer					Bluefin tuna	-92.19	28.73	Spring	Yellowfin Tuna	-89.01	24.74	Fall	Whale Shark	-95.76	25.81	Fall	Tiger Shark	-88.87	29.27	Summer	Scalloped Hammerhead	-87.28	30.09	Summer	Mako Shark	-90.29	22.86	Spring
Blue Marlin	-88.86	25.69	Summer					Bluefin tuna	-92.08	28.46	Spring	Yellowfin Tuna	-88.89	24.72	Fall	Whale Shark	-95.27	26.22	Fall	Tiger Shark	-88.61	29.49	Summer	Scalloped Hammerhead	-87.31	30.06	Summer	Mako Shark	-90.25	22.85	Spring
Blue Marlin	-87.66	25.61	Summer					Bluefin tuna	-91.84	27.93	Spring	Yellowfin Tuna	-88.95	24.78	Fall	Whale Shark	-95.46	26.40	Fall	Tiger Shark	-88.04	29.45	Summer	Scalloped Hammerhead	-87.49	30.07	Summer	Mako Shark	-90.25	22.93	Spring
Blue Marlin	-86.37	25.62	Summer					Bluefin tuna	-91.60	27.33	Spring	Yellowfin Tuna	-88.91	24.82	Fall	Whale Shark	-95.49	26.57	Fall	Tiger Shark	-88.07	29.50	Summer	Scalloped Hammerhead	-92.44	28.31	Summer	Mako Shark	-90.30	22.83	Spring
Blue Marlin	-85.07	25.01	Summer					Bluefin tuna	-91.46	26.92	Spring	Yellowfin Tuna	-88.93	24.89	Fall	Whale Shark	-95.42	26.70	Fall	Tiger Shark	-87.46	29.47	Summer	Scalloped Hammerhead	-92.73	28.29	Summer	Mako Shark	-90.34	22.83	Spring
Blue Marlin	-84.72	23.41	Summer					Bluefin tuna	-91.01	26.71	Spring	Yellowfin Tuna	-88.92	24.89	Fall	Whale Shark	-94.68	27.35	Fall	Tiger Shark	-87.57	29.94	Summer	Scalloped Hammerhead	-92.65	28.33	Summer	Mako Shark	-90.21	22.95	Spring
Blue Marlin	-83.95	22.85	Summer					Bluefin tuna	-90.49	26.63	Spring	Yellowfin Tuna	-88.91	25.03	Fall	Whale Shark	-84.44	24.98	Winter	Tiger Shark	-88.03	29.70	Summer	Scalloped Hammerhead	-92.59	28.37	Summer	Mako Shark	-89.99	23.17	Spring
Blue Marlin	-84.03	22.75	Summer					Bluefin tuna	-90.39	26.65	Spring	Yellowfin Tuna	-88.88	24.96	Fall	Whale Shark	-84.42	24.95	Winter	Tiger Shark	-88.46	29.48	Summer	Scalloped Hammerhead	-92.76	28.19	Summer	Mako Shark	-90.33	22.79	Spring
Blue Marlin	-84.53	22.62	Summer					Bluefin tuna	-89.80	26.68	Spring	Yellowfin Tuna	-88.87	25.06	Fall	Whale Shark	-89.64	23.93	Winter	Tiger Shark	-88.30	29.54	Summer	Scalloped Hammerhead	-92.78	28.22	Summer	Mako Shark	-90.64	22.79	Spring
Blue Marlin	-84.61	22.67	Summer					Bluefin tuna	-88.80	26.60	Spring	Yellowfin Tuna	-88.91	25.20	Fall	Whale Shark	-89.63	23.95	Winter	Tiger Shark	-87.87	29.77	Summer	Scalloped Hammerhead	-88.21	29.29	Summer	Mako Shark	-90.88	22.78	Spring
Blue Marlin	-85.58	22.74	Summer					Bluefin tuna	-87.65	26.42	Spring	Yellowfin Tuna	-89.12	25.28	Fall	Whale Shark	-89.70	23.95	Winter	Tiger Shark	-87.54	29.87	Summer	Scalloped Hammerhead	-88.08	29.23	Summer	Mako Shark	-90.21	22.97	Spring
Blue Marlin	-84.50	22.48	Summer					Bluefin tuna	-86.44	26.17	Spring	Yellowfin Tuna	-89.16	25.36	Fall	Whale Shark	-89.70	24.05	Winter	Tiger Shark	-87.54	29.87	Summer	Scalloped Hammerhead	-88.16	29.34	Summer	Mako Shark	-89.95	22.92	Spring
Blue Marlin	-86.40	21.15	Summer					Bluefin tuna	-85.18	25.88	Spring	Yellowfin Tuna	-89.25	25.43	Fall	Whale Shark	-89.74	24.39	Winter	Tiger Shark	-87.61	29.71	Summer	Scalloped Hammerhead	-88.17	29.28	Summer	Mako Shark	-90.20	23.00	Spring
Blue Marlin	-86.71	20.42	Summer					Bluefin tuna	-83.87	25.59	Spring	Yellowfin Tuna	-89.10	25.46	Fall	Whale Shark	-89.42	26.58	Winter	Tiger Shark	-87.42	29.68	Summer	Scalloped Hammerhead	-88.25	29.33	Summer	Mako Shark	-90.88	22.69	Spring
Blue Marlin	-86.61	19.89	Summer					Bluefin tuna	-82.87	25.24	Spring	Yellowfin Tuna	-89.19	25.49	Fall	Whale Shark	-90.95	28.11	Spring	Tiger Shark	-87.34	29.55	Summer	Scalloped Hammerhead	-88.18	29.41	Summer	Mako Shark	-91.15	22.47	Spring
Blue Marlin	-86.34	19.75	Summer					Bluefin tuna	-82.10	24.84	Spring	Yellowfin Tuna	-89.25	25.56	Fall	Whale Shark	-90.97	28.09	Spring	Tiger Shark	-87.37	29.53	Summer	Scalloped Hammerhead	-88.31	29.52	Summer	Mako Shark	-92.18	22.32	Spring
Blue Marlin	-86.56	19.43	Summer					Bluefin tuna	-81.06	24.81	Spring	Yellowfin Tuna	-89.23	25.64	Fall	Whale Shark	-90.92	28.08	Spring	Tiger Shark	-87.58	29.86	Summer	Scalloped Hammerhead	-88.22	29.30	Summer	Mako Shark	-91.98	22.29	Summer
Blue Marlin	-86.28	19.16	Summer					Bluefin tuna	-79.78	25.27	Spring	Yellowfin Tuna	-89.27	25.74	Fall	Whale Shark	-90.95	28.13	Spring	Tiger Shark	-88.27	29.37	Summer	Scalloped Hammerhead	-88.24	29.27	Summer	Mako Shark	-91.69	22.37	Summer
Blue Marlin	-86.47	18.80	Summer					Bluefin tuna	-78.91	25.99	Spring	Yellowfin Tuna	-89.37	25.96	Fall	Whale Shark	-91.06	28.10	Spring	Tiger Shark	-88.27	29.33	Summer	Scalloped Hammerhead	-88.20	29.29	Summer	Mako Shark	-91.76	22.42	Summer
Blue Marlin	-86.43	18.75	Summer					Bluefin tuna	-81.63	24.09	Winter	Yellowfin Tuna	-89.38	26.02	Fall	Whale Shark	-90.99	28.00	Spring	Tiger Shark	-88.32	29.38	Summer	Scalloped Hammerhead	-88.24	29.30	Summer	Mako Shark	-92.28	22.15	Summer
Blue Marlin	-86.39	18.46	Summer					Bluefin tuna	-81.84	24.27	Winter	Yellowfin Tuna	-89.50	26.16	Fall	Whale Shark	-90.86	27.91	Spring	Tiger Shark	-88.14	29.29	Summer	Scalloped Hammerhead	-88.21	29.33	Summer	Mako Shark	-92.66	21.80	Summer
Blue Marlin	-86.20	18.30	Summer					Bluefin tuna	-81.12	24.27	Winter	Yellowfin Tuna	-89.38	26.39	Fall	Whale Shark	-91.10	27.97	Spring	Tiger Shark	-88.32	28.85	Summer	Scalloped Hammerhead	-88.18	29.32	Summer	Mako Shark	-92.85	21.78	Summer
Blue Marlin	-86.08	18.42	Summer					Bluefin tuna	-80.28	24.39	Winter	Yellowfin Tuna	-89.52	26.48	Fall	Whale Shark	-91.00	28.00	Spring	Tiger Shark	-88.10	29.63	Summer	Scalloped Hammerhead	-88.12	29.36	Summer	Mako Shark	-94.01	20.30	Summer
Blue Marlin	-85.84	18.70	Summer					Bluefin tuna	-79.96	25.79	Winter	Yellowfin Tuna	-89.57	26.55	Fall	Whale Shark	-91.17	28.00	Summer	Tiger Shark	-87.61	29.97	Summer	Scalloped Hammerhead	-88.22	29.29	Summer	Mako Shark	-94.34	19.85	Summer
Blue Marlin	-84.84	19.40	Summer					Bluefin tuna	-80.97	24.22	Winter	Yellowfin Tuna	-89.42	26.68	Fall	Whale Shark	-91.20	27.85	Summer	Tiger Shark	-87.64	29.45	Summer	Scalloped Hammerhead	-88.18	29.29	Summer	Mako Shark	-94.56	19.79	Summer
Blue Marlin	-95.16	23.03	Winter					Bluefin tuna	-81.34	24.04	Winter	Yellowfin Tuna	-89.45	26.82	Fall	Whale Shark	-90.94	27.95	Summer	Tiger Shark	-87.31	29.08	Fall	Scalloped Hammerhead	-88.20	29.29	Summer	Mako Shark	-94.89	19.59	Summer
Blue Marlin	-95.07	23.02	Winter					Bluefin tuna	-82.19	24.07	Winter	Yellowfin Tuna	-89.52	26.97	Fall	Whale Shark	-90.95	27.96	Summer	Tiger Shark	-84.67	29.63	Fall	Scalloped Hammerhead	-88.70	29.94	Summer	Mako Shark	-95.66	19.32	Summer
Blue Marlin	-94.64	23.10	Winter					Bluefin tuna	-83.70	24.34	Winter	Yellowfin Tuna	-89.40	27.13	Fall	Whale Shark	-90.94	27.99	Summer	Tiger Shark	-87.54	29.87	Summer	Scalloped Hammerhead	-88.72	29.80	Summer	Mako Shark	-95.67	19.24	Summer
Blue Marlin	-94.42	23.08	Winter					Bluefin tuna	-85.34	24.81	Winter	Yellowfin Tuna	-89.43	27.36	Fall	Whale Shark	-90.99	27.98	Summer	Tiger Shark	-87.68	29.56	Summer	Scalloped Hammerhead	-88.77	29.90	Summer	Mako Shark	-95.71	19.28	Summer
Blue Marlin	-94.23	23.19	Winter					Bluefin tuna	-86.79	25.38	Winter	Yellowfin Tuna	-89.34	27.52	Fall	Whale Shark	-91.05	27.95	Summer	Tiger Shark	-87.57	29.45	Summer	Scalloped Hammerhead	-88.66	29.83	Summer	Mako Shark	-95.69	19.27	Summer
Blue Marlin	-93.84	23.11	Winter					Bluefin tuna	-87.66	25.93	Winter	Yellowfin Tuna	-89.36	27.56	Fall	Whale Shark	-91.16	27.92	Summer	Tiger Shark	-87.38	29.23	Summer	Scalloped Hammerhead	-88.68	29.84	Summer	Mako Shark	-95.55	19.02	Summer
Blue Marlin	-93.59	23.07	Winter					Bluefin tuna	-88.09	26.37	Winter	Yellowfin Tuna	-89.44	27.82	Fall	Whale Shark	-91.03	27.96	Summer	Tiger Shark	-87.48	30.12	Summer	Scalloped Hammerhead	-88.60	29.95	Summer	Mako Shark	-95.67	19.32	Summer
Blue Marlin	-93.39	22.94	Winter					Bluefin tuna	-88.40	26.80	Winter	Yellowfin Tuna	-89.46	27.90	Fall	Whale Shark	-91.05	28.13	Summer	Tiger Shark	-87.53	30.07	Summer	Scalloped Hammerhead	-88.19	29.79	Summer	Mako Shark	-95.83	19.35	Summer
Blue Marlin	-93.29	22.81	Winter					Bluefin tuna	-88.54	27.35	Winter	Yellowfin Tuna	-89.41	28.01	Fall	Whale Shark	-91.04	28.07	Summer	Tiger Shark	-87.39	30.14	Summer	Scalloped Hammerhead	-92.12	28.67	Summer	Mako Shark	-95.75	19.30	Summer
Blue Marlin	-93.26	22.59	Winter					Bluefin tuna	-88.39	27.96	Winter	Yellowfin Tuna	-89.44	28.12	Fall	Whale Shark	-88.96	27.98	Summer	Tiger Shark	-86.64	29.98	Summer	Scalloped Hammerhead	-92.37	28.61	Summer	Mako Shark	-95.57	19.23	Summer
Blue Marlin	-93.56	22.48	Winter					Bluefin tuna	-88.12	28.51	Winter	Yellowfin Tuna	-89.40	28.09	Fall	Whale Shark	-90.96	28.06	Spring	Tiger Shark	-86.06	29.90	Summer	Scalloped Hammerhead	-92.16	28.92	Summer	Mako Shark	-95.82	18.87	Summer
Blue Marlin	-93.65	22.37	Winter					Bluefin tuna	-87.84	28.89	Spring	Yellowfin Tuna	-89.44	28.06	Fall	Whale Shark	-91.05	28.02	Spring	Tiger Shark	-87.54	29.87	Summer	Scalloped Hammerhead	-88.23	29.49	Summer	Mako Shark	-95.84	19.22	Summer
Blue Marlin	-93.66	22.17	Winter					Bluefin tuna	-87.67	29.14	Spring	Yellowfin Tuna	-89.43	27.98	Fall	Whale Shark	-90.86	28.06	Spring	Tiger Shark	-87.46	29.42	Summer	Scalloped Hammerhead	-88.21	29.60	Summer	Mako Shark	-95.88	19.21	Summer
Blue Marlin	-93.71	21.94	Winter					Bluefin tuna	-87.63	29.23	Spring	Yellowfin Tuna	-89.46	27.97	Fall	Whale Shark	-90.77	28.04	Spring	Tiger Shark	-87.44	29.48	Summer	Scalloped Hammerhead	-88.15	29.75	Summer	Mako Shark	-96.32	19.59	Summer
Blue Marlin	-93.87	21.81	Winter					Bluefin tuna	-87.65	29.20	Spring	Yellowfin Tuna	-89.49	27.95	Fall	Whale Shark	-91.00	28.08	Spring	Tiger Shark	-87.28	29.69	Summer	Scalloped Hammerhead	-88.17	29.68	Summer	Mako Shark	-96.03	19.84	Summer
Blue Marlin	-93.97	21.86	Winter					Bluefin tuna	-87.75	29.11	Spring	Yellowfin Tuna	-89.50	27.98	Fall	Whale Shark	-92.36	27.93	Summer	Tiger Shark	-87.16	29.77	Summer	Scalloped Hammerhead	-88.00	29.57	Summer	Mako Shark	-96.17	19.99	Summer
Blue Marlin	-94.06	21.69	Winter					Bluefin tuna	-87.89	29.09	Spring	Yellowfin Tuna	-89.58	28.05	Fall	Whale Shark	-92.38	27.89	Summer	Tiger Shark	-87.56	29.56	Summer	Scalloped Hammerhead	-88.14	29.57	Summer	Mako Shark	-96.02	19.26	Summer
Blue Marlin	-94.13	21.68	Winter					Bluefin tuna	-88.00	29.27	Spring	Yellowfin Tuna	-89.45	28.10	Fall	Whale Shark	-92.44	27.89	Summer	Tiger Shark	-87.63	29.59	Summer	Scalloped Hammerhead	-88.16	29.61	Summer	Mako Shark	-95.94	19.14	Summer
Blue Marlin	-94.26	21.64	Winter					Bluefin tuna	-87.99	29.40	Spring	Yellowfin Tuna	-89.42	28.11	Fall	Whale Shark	-92.32	27.83	Summer	Tiger Shark	-87.58	29.86	Summer	Scalloped Hammerhead	-88.17	29.75	Summer	Mako Shark	-95.87	19.27	Summer
Blue Marlin	-94.21	21.67	Winter					Bluefin tuna	-87.80	29.26	Spring	Yellowfin Tuna	-89.56	28.10	Fall	Whale Shark	-92.32	27.81	Summer	Tiger Shark	-87.51	29.63	Summer	Scalloped Hammerhead	-88.15	29.77	Summer	Mako Shark	-95.90	19.31	Summer
Blue Marlin	-94.43	21.61	Winter					Bluefin tuna	-87.54	29.06	Spring	Yellowfin Tuna	-89.45	28.18	Fall	Whale Shark	-92.33	27.71	Summer	Tiger Shark	-93.82	27.88	Winter	Scalloped Hammerhead	-88.09	29.82	Summer	Mako Shark	-96.05	19.59	Summer
Blue Marlin	-94.61	21.80	Winter					Bluefin tuna	-87.30	28.97	Spring	Yellowfin Tuna	-89.60	28.28	Fall	Whale Shark	-92.30	27.87	Summer	Tiger Shark	-93.83	27.89	Winter	Scalloped Hammerhead	-88.22	29.79	Summer	Mako Shark	-96.18	19.86	Summer
Blue Marlin	-94.70	21.70	Winter					Bluefin tuna	-87.15	28.96	Spring	Yellowfin Tuna	-89.62	28.25	Fall	Whale Shark	-92.37	27.85	Summer	Tiger Shark	-93.82	27.87	Winter	Scalloped Hammerhead	-88.23	29.73	Summer	Mako Shark	-96.23	19.97	Summer
Blue Marlin	-94.71	21.63	Winter					Bluefin tuna	-86.88	28.76	Spring	Yellowfin Tuna	-89.46	28.27	Fall	Whale Shark	-92.37	27.86	Summer	Tiger Shark	-93.85	27.86	Winter	Scalloped Hammerhead	-88.17	29.80	Summer	Mako Shark	-95.71	19.21	Summer
Blue Marlin	-94.59	21.64	Winter					Bluefin tuna	-86.44	28.40	Spring	Yellowfin Tuna	-89.36	28.24	Fall	Whale Shark	-92.35	27.82	Summer	Tiger Shark	-93.82	27.89	Winter	Scalloped Hammerhead	-88.21	29.80	Summer	Mako Shark	-95.70	19.07	Summer
Blue Marlin	-94.74	21.69	Winter					Bluefin tuna	-85.75	28.03	Spring	Yellowfin Tuna	-89.31	28.12	Fall	Whale Shark	-92.35	27.81	Summer	Tiger Shark	-93.84	27.90	Winter	Scalloped Hammerhead	-88.19	29.79	Summer	Mako Shark	-95.85	19.25	Summer
Blue Marlin	-94.79	21.49	Winter					Bluefin tuna	-85.15	27.70	Spring	Yellowfin Tuna	-89.16	28.10	Fall	Whale Shark	-92.25	27.73	Summer	Tiger Shark	-93.84	27.86	Winter	Scalloped Hammerhead	-89.73	28.29	Summer	Mako Shark	-95.97	19.32	Summer
Blue Marlin	-95.04	21.49	Winter					Bluefin tuna	-85.24	27.57	Spring	Yellowfin Tuna	-89.03	28.06	Fall	Whale Shark	-92.16	27.64	Summer	Tiger Shark	-94.03	27.86	Spring	Scalloped Hammerhead	-89.65	28.40	Summer	Mako Shark	-95.90	19.36	Summer
Blue Marlin	-95.20	21.29	Winter					Bluefin tuna	-85.43	27.67	Spring	Yellowfin Tuna	-89.01	28.05	Fall	Whale Shark	-88.15	29.25	Summer	Tiger Shark	-93.88	27.99	Spring	Scalloped Hammerhead	-89.64	28.41	Summer	Mako Shark	-95.66	19.19	Summer
Blue Marlin	-95.29	21.13	Winter					Bluefin tuna	-85.64	27.83	Spring	Yellowfin Tuna	-88.86	27.92	Fall	Whale Shark	-90.83	27.93	Summer	Tiger Shark	-93.86	27.91	Spring	Scalloped Hammerhead	-96.42	27.90	Summer	Mako Shark	-95.68	19.20	Summer
Blue Marlin	-95.66	21.01	Winter					Bluefin tuna	-86.41	28.03	Spring	Yellowfin Tuna	-88.88	27.80	Fall	Whale Shark	-90.85	27.94	Summer	Tiger Shark	-93.80	27.91	Spring	Scalloped Hammerhead	-95.98	27.86	Summer	Mako Shark	-95.64	19.47	Summer
Blue Marlin	-95.83	20.99	Winter					Bluefin tuna	-87.57	28.35	Spring	Yellowfin Tuna	-88.78	27.82	Fall	Whale Shark	-91.07	27.91	Summer	Tiger Shark	-93.81	28.06	Spring	Scalloped Hammerhead	-96.10	27.85	Summer	Mako Shark	-96.29	19.80	Summer
Blue Marlin	-95.99	21.11	Winter					Bluefin tuna	-88.62	28.76	Spring	Yellowfin Tuna	-88.80	27.83	Fall	Whale Shark	-91.93	27.64	Summer	Tiger Shark	-93.84	28.04	Spring	Scalloped Hammerhead	-96.05	27.93	Summer	Mako Shark	-96.44	20.14	Summer
Blue Marlin	-95.92	21.09	Winter					Bluefin tuna	-88.53	29.16	Spring	Yellowfin Tuna	-88.83	27.86	Fall	Whale Shark	-92.01	27.63	Summer	Tiger Shark	-93.88	27.95	Spring	Scalloped Hammerhead	-96.14	28.09	Summer	Mako Shark	-96.38	20.39	Summer
Blue Marlin	-95.56	21.16	Winter					Bluefin tuna	-87.78	29.54	Spring	Yellowfin Tuna	-88.79	27.87	Fall	Whale Shark	-91.96	27.45	Summer	Tiger Shark	-93.93	28.26	Spring	Scalloped Hammerhead	-95.98	28.15	Summer	Mako Shark	-96.21	20.24	Summer
Blue Marlin	-95.15	21.12	Winter					Bluefin tuna	-87.11	29.90	Spring	Yellowfin Tuna	-88.87	27.95	Fall	Whale Shark	-91.75	27.66	Summer	Tiger Shark	-94.01	28.36	Spring	Scalloped Hammerhead	-95.92	28.16	Summer	Mako Shark	-95.94	19.46	Summer
Blue Marlin	-94.71	20.92	Winter					Bluefin tuna	-86.54	29.90	Spring	Yellowfin Tuna	-88.77	28.02	Fall	Whale Shark	-93.28	27.25	Summer	Tiger Shark	-93.97	28.76	Spring	Scalloped Hammerhead	-95.88	28.15	Summer	Mako Shark	-95.68	19.28	Summer
Blue Marlin	-94.47	20.86	Winter					Bluefin tuna	-86.20	29.44	Spring	Yellowfin Tuna	-88.79	28.02	Fall	Whale Shark	-93.13	27.10	Summer	Tiger Shark	-93.81	29.07	Spring	Scalloped Hammerhead	-95.71	28.13	Summer	Mako Shark	-95.65	19.12	Summer
Blue Marlin	-94.30	20.97	Winter					Bluefin tuna	-86.17	28.90	Spring	Yellowfin Tuna	-88.83	28.05	Fall	Whale Shark	-87.36	29.54	Summer	Tiger Shark	-93.41	29.29	Spring	Scalloped Hammerhead	-95.88	28.17	Summer	Mako Shark	-94.06	18.90	Summer
Blue Marlin	-94.14	20.98	Winter					Bluefin tuna	-86.41	28.71	Spring	Yellowfin Tuna	-88.89	28.17	Fall	Whale Shark	-88.08	29.72	Summer	Tiger Shark	-93.02	29.43	Spring	Scalloped Hammerhead	-95.87	28.13	Summer	Mako Shark	-93.88	19.02	Summer
Blue Marlin	-94.29	21.03	Winter					Bluefin tuna	-86.67	28.79	Spring	Yellowfin Tuna	-88.92	28.16	Fall	Whale Shark	-87.08	29.83	Summer	Tiger Shark	-93.01	29.42	Spring	Scalloped Hammerhead	-95.87	28.22	Summer	Mako Shark	-93.20	19.32	Summer
Blue Marlin	-94.87	20.99	Winter					Bluefin tuna	-86.73	28.75	Spring	Yellowfin Tuna	-89.04	28.14	Fall	Whale Shark	-86.99	29.88	Summer	Tiger Shark	-93.21	28.84	Spring	Scalloped Hammerhead	-95.66	28.42	Summer	Mako Shark	-93.16	19.35	Summer
Blue Marlin	-95.20	21.08	Winter					Bluefin tuna	-87.04	28.83	Spring	Yellowfin Tuna	-88.90	28.14	Fall	Whale Shark	-86.73	29.78	Summer	Tiger Shark	-92.97	27.80	Spring	Scalloped Hammerhead	-95.69	28.33	Summer	Mako Shark	-93.09	19.36	Summer
Blue Marlin	-95.43	20.98	Winter					Bluefin tuna	-87.58	29.04	Spring	Yellowfin Tuna	-88.88	28.08	Fall	Whale Shark	-86.70	29.75	Summer	Tiger Shark	-93.85	28.03	Spring	Scalloped Hammerhead	-95.75	28.30	Summer	Mako Shark	-92.87	19.63	Summer
Blue Marlin	-95.47	20.97	Winter					Bluefin tuna	-87.97	29.22	Spring	Yellowfin Tuna	-88.78	27.99	Fall	Whale Shark	-86.61	29.49	Summer	Tiger Shark	-93.90	28.00	Spring	Scalloped Hammerhead	-95.64	28.38	Summer	Mako Shark	-92.28	20.31	Summer
Blue Marlin	-94.26	20.88	Winter					Bluefin tuna	-88.22	29.40	Spring	Yellowfin Tuna	-88.69	27.88	Fall	Whale Shark	-86.29	29.47	Summer	Tiger Shark	-93.88	28.02	Spring	Scalloped Hammerhead	-95.82	28.29	Summer	Mako Shark	-92.58	20.98	Summer
Blue Marlin	-93.50	20.80	Winter					Bluefin tuna	-88.47	29.67	Spring	Yellowfin Tuna	-88.63	27.72	Fall	Whale Shark	-86.30	29.47	Summer	Tiger Shark	-93.83	28.15	Spring	Scalloped Hammerhead	-96.43	27.90	Summer	Mako Shark	-92.44	21.54	Summer
Blue Marlin	-92.89	20.04	Spring					Bluefin tuna	-88.65	29.79	Spring	Yellowfin Tuna	-88.55	27.76	Fall	Whale Shark	-90.91	28.05	Summer	Tiger Shark	-93.81	28.41	Spring	Scalloped Hammerhead	-96.30	27.79	Summer	Mako Shark	-92.43	22.03	Summer
Blue Marlin	-92.64	19.75	Spring					Bluefin tuna	-87.97	29.73	Spring	Yellowfin Tuna	-88.56	27.74	Fall	Whale Shark	-91.24	27.95	Summer	Tiger Shark	-94.01	28.55	Spring	Scalloped Hammerhead	-95.98	28.11	Summer	Mako Shark	-92.29	22.45	Summer
Blue Marlin	-93.06	19.35	Spring					Bluefin tuna	-87.39	29.50	Spring	Yellowfin Tuna	-88.59	27.70	Fall	Whale Shark	-91.43	27.89	Summer	Tiger Shark	-94.17	28.79	Spring	Scalloped Hammerhead	-95.56	28.09	Summer	Mako Shark	-91.53	22.60	Summer
Blue Marlin	-93.13	19.05	Spring					Bluefin tuna	-87.25	29.20	Spring	Yellowfin Tuna	-88.50	27.68	Fall	Whale Shark	-91.75	27.70	Summer	Tiger Shark	-93.42	28.64	Spring	Scalloped Hammerhead	-95.57	28.16	Summer	Mako Shark	-90.81	22.71	Summer
Blue Marlin	-93.22	18.78	Spring					Bluefin tuna	-87.11	28.90	Spring	Yellowfin Tuna	-88.58	27.80	Fall	Whale Shark	-92.06	27.79	Summer	Tiger Shark	-93.35	29.34	Spring	Scalloped Hammerhead	-95.60	28.28	Summer	Mako Shark	-90.46	22.75	Summer
Blue Marlin	-93.24	18.71	Spring					Bluefin tuna	-86.89	28.59	Spring	Yellowfin Tuna	-88.61	27.80	Fall	Whale Shark	-92.23	27.69	Summer	Tiger Shark	-93.36	29.33	Spring	Scalloped Hammerhead	-95.72	28.22	Summer	Mako Shark	-89.43	23.92	Summer
Blue Marlin	-93.47	18.69	Spring					Bluefin tuna	-86.69	28.46	Spring	Yellowfin Tuna	-88.70	28.00	Fall	Whale Shark	-92.27	27.33	Summer	Tiger Shark	-92.54	29.12	Spring	Scalloped Hammerhead	-95.67	28.30	Summer	Mako Shark	-88.53	24.03	Summer
Blue Marlin	-93.80	18.66	Spring					Bluefin tuna	-86.50	28.55	Spring	Yellowfin Tuna	-88.61	28.02	Fall	Whale Shark	-92.34	27.48	Summer	Tiger Shark	-92.97	28.60	Spring	Scalloped Hammerhead	-95.31	28.47	Summer	Mako Shark	-87.47	23.71	Fall
Blue Marlin	-93.87	18.67	Spring					Bluefin tuna	-86.40	28.70	Spring	Yellowfin Tuna	-88.58	27.99	Fall	Whale Shark	-92.45	27.48	Summer	Tiger Shark	-93.43	27.98	Spring	Scalloped Hammerhead	-97.13	26.36	Summer	Mako Shark	-87.29	23.71	Fall
Blue Marlin	-93.84	18.76	Spring					Bluefin tuna	-86.50	28.82	Spring	Yellowfin Tuna	-88.58	27.97	Fall	Whale Shark	-92.59	27.55	Summer	Tiger Shark	-93.70	27.98	Spring	Scalloped Hammerhead	-96.71	26.38	Summer	Mako Shark	-87.38	23.60	Fall
Blue Marlin	-93.74	18.72	Spring					Bluefin tuna	-86.81	28.79	Spring	Yellowfin Tuna	-88.76	27.85	Winter	Whale Shark	-92.70	27.54	Summer	Tiger Shark	-93.86	27.92	Spring	Scalloped Hammerhead	-96.67	26.47	Summer	Mako Shark	-87.40	23.61	Fall
Blue Marlin	-93.61	18.83	Spring					Bluefin tuna	-87.11	28.66	Spring	Yellowfin Tuna	-88.84	27.82	Winter	Whale Shark	-92.80	27.74	Summer	Tiger Shark	-94.59	27.32	Spring	Scalloped Hammerhead	-96.79	26.53	Summer	Mako Shark	-87.31	23.63	Fall
Blue Marlin	-93.61	18.84	Spring					Bluefin tuna	-86.60	28.45	Spring	Yellowfin Tuna	-88.94	27.71	Winter	Whale Shark	-92.86	27.65	Summer	Tiger Shark	-93.99	27.85	Spring	Scalloped Hammerhead	-96.69	26.31	Summer	Mako Shark	-87.25	23.70	Fall
Blue Marlin	-93.49	18.84	Spring					Bluefin tuna	-85.47	27.91	Spring	Yellowfin Tuna	-88.93	27.68	Winter	Whale Shark	-93.03	27.48	Summer	Tiger Shark	-94.53	28.67	Spring	Scalloped Hammerhead	-96.68	26.31	Summer	Mako Shark	-87.52	23.81	Fall
Blue Marlin	-93.77	18.84	Spring					Bluefin tuna	-84.86	27.00	Spring	Yellowfin Tuna	-88.85	27.68	Winter	Whale Shark	-92.67	26.88	Summer	Tiger Shark	-94.10	29.39	Spring	Scalloped Hammerhead	-96.76	26.39	Summer	Mako Shark	-88.29	24.48	Fall
Blue Marlin	-93.83	18.65	Spring					Bluefin tuna	-84.16	26.06	Spring	Yellowfin Tuna	-88.76	27.75	Winter	Whale Shark	-92.66	27.24	Summer	Tiger Shark	-93.71	29.09	Spring	Scalloped Hammerhead	-96.84	26.22	Summer	Mako Shark	-88.33	24.18	Fall
Blue Marlin	-93.94	18.61	Spring					Bluefin tuna	-82.37	25.39	Spring	Yellowfin Tuna	-88.81	27.78	Winter	Whale Shark	-92.80	27.42	Summer	Tiger Shark	-93.58	29.04	Spring	Scalloped Hammerhead	-96.70	26.41	Summer	Mako Shark	-88.32	23.68	Fall
Blue Marlin	-94.00	18.76	Spring					Bluefin tuna	-80.03	25.30	Spring	Yellowfin Tuna	-88.82	27.77	Winter	Whale Shark	-93.02	27.51	Summer	Tiger Shark	-93.56	29.11	Spring	Scalloped Hammerhead	-96.27	26.29	Summer	Mako Shark	-87.28	23.61	Fall
Blue Marlin	-94.22	18.76	Spring					Bluefin tuna	-78.58	25.60	Spring	Yellowfin Tuna	-88.76	27.76	Winter	Whale Shark	-93.19	27.76	Summer	Tiger Shark	-93.81	28.14	Summer	Scalloped Hammerhead	-96.86	26.36	Summer	Mako Shark	-87.12	23.36	Fall
Blue Marlin	-94.30	18.74	Spring					Bluefin tuna	-78.27	25.96	Spring	Yellowfin Tuna	-88.86	27.72	Winter	Whale Shark	-93.00	27.74	Summer	Tiger Shark	-93.75	28.15	Summer	Scalloped Hammerhead	-96.75	26.47	Summer	Mako Shark	-87.01	23.24	Fall
Blue Marlin	-94.55	18.96	Spring					Bluefin tuna	-78.41	26.50	Spring	Yellowfin Tuna	-88.84	27.66	Winter	Whale Shark	-93.19	27.83	Summer	Tiger Shark	-93.10	29.28	Summer	Scalloped Hammerhead	-96.79	26.43	Summer	Mako Shark	-87.09	22.93	Fall
Blue Marlin	-94.73	19.12	Spring					Bluefin tuna	-78.74	27.05	Spring	Yellowfin Tuna	-88.87	27.57	Winter	Whale Shark	-93.15	27.74	Summer	Tiger Shark	-93.82	27.88	Winter	Scalloped Hammerhead	-96.73	26.24	Summer	Mako Shark	-86.50	22.07	Fall
Blue Marlin	-94.81	19.30	Spring					Bluefin tuna	-79.09	27.56	Spring	Yellowfin Tuna	-88.75	27.53	Winter	Whale Shark	-93.09	27.49	Summer	Tiger Shark	-93.53	27.95	Spring	Scalloped Hammerhead	-96.72	26.25	Summer	Mako Shark	-86.58	22.14	Fall
Blue Marlin	-94.87	19.21	Spring					Bluefin tuna	-81.80	23.92	Winter	Yellowfin Tuna	-88.70	27.51	Winter	Whale Shark	-93.07	27.56	Summer	Tiger Shark	-93.60	27.90	Spring	Scalloped Hammerhead	-96.79	26.53	Summer	Mako Shark	-86.46	22.31	Fall
Blue Marlin	-94.93	19.41	Spring					Bluefin tuna	-82.73	23.95	Winter	Yellowfin Tuna	-88.60	27.49	Winter	Whale Shark	-92.74	27.49	Summer	Tiger Shark	-93.56	28.13	Spring	Scalloped Hammerhead	-96.59	26.68	Summer	Mako Shark	-86.54	22.15	Fall
Blue Marlin	-94.99	19.50	Spring					Bluefin tuna	-83.69	23.94	Winter	Yellowfin Tuna	-88.59	27.40	Winter	Whale Shark	-92.69	27.53	Summer	Tiger Shark	-93.47	28.22	Spring	Scalloped Hammerhead	-96.61	26.39	Summer	Mako Shark	-86.43	21.86	Fall
Blue Marlin	-95.24	19.71	Spring					Bluefin tuna	-84.68	23.91	Winter	Yellowfin Tuna	-88.39	27.33	Winter	Whale Shark	-92.23	27.54	Summer	Tiger Shark	-93.35	28.24	Spring	Scalloped Hammerhead	-96.71	26.28	Summer	Mako Shark	-86.35	21.65	Fall
Blue Marlin	-95.45	19.67	Spring					Bluefin tuna	-85.63	23.91	Winter	Yellowfin Tuna	-88.33	27.30	Winter	Whale Shark	-92.00	27.76	Summer	Tiger Shark	-93.31	28.17	Spring	Scalloped Hammerhead	-96.99	26.55	Summer	Mako Shark	-86.42	21.52	Fall
Blue Marlin	-95.58	19.82	Spring					Bluefin tuna	-86.34	23.98	Winter	Yellowfin Tuna	-88.33	27.25	Winter	Whale Shark	-92.04	27.93	Summer	Tiger Shark	-93.65	27.96	Spring	Scalloped Hammerhead	-96.17	28.26	Summer	Mako Shark	-86.53	21.28	Fall
Blue Marlin	-95.85	20.20	Spring					Bluefin tuna	-86.86	24.08	Winter	Yellowfin Tuna	-88.19	27.21	Winter	Whale Shark	-91.86	27.97	Summer	Tiger Shark	-94.18	27.98	Spring	Scalloped Hammerhead	-96.06	28.38	Summer	Mako Shark	-86.49	21.25	Fall
Blue Marlin	-95.69	20.15	Spring					Bluefin tuna	-87.35	24.23	Winter	Yellowfin Tuna	-88.26	27.25	Winter	Whale Shark	-91.80	27.97	Summer	Tiger Shark	-94.01	28.04	Spring	Scalloped Hammerhead	-96.06	28.40	Summer	Mako Shark	-86.38	21.48	Fall
Blue Marlin	-95.91	20.24	Spring					Bluefin tuna	-87.86	24.45	Winter	Yellowfin Tuna	-88.23	27.26	Winter	Whale Shark	-91.74	27.83	Summer	Tiger Shark	-94.63	27.85	Spring	Scalloped Hammerhead	-95.89	28.41	Summer	Mako Shark	-86.56	21.56	Fall
Blue Marlin	-95.69	20.52	Spring					Bluefin tuna	-88.28	24.70	Winter	Yellowfin Tuna	-88.31	27.30	Winter	Whale Shark	-91.49	27.71	Summer	Tiger Shark	-94.09	27.75	Spring	Scalloped Hammerhead	-96.77	27.58	Summer	Mako Shark	-86.54	21.24	Fall
Blue Marlin	-95.74	20.48	Spring					Bluefin tuna	-88.66	24.92	Winter	Yellowfin Tuna	-88.26	27.34	Winter	Whale Shark	-91.23	27.66	Summer	Tiger Shark	-93.82	28.02	Spring	Scalloped Hammerhead	-96.84	27.56	Summer	Mako Shark	-86.52	21.20	Fall
Blue Marlin	-95.87	20.58	Spring					Bluefin tuna	-89.08	25.14	Winter	Yellowfin Tuna	-88.20	27.44	Winter	Whale Shark	-91.42	27.70	Summer	Tiger Shark	-93.79	28.15	Spring	Scalloped Hammerhead	-96.78	27.60	Summer	Mako Shark	-86.41	21.37	Fall
Blue Marlin	-95.98	20.65	Spring					Bluefin tuna	-89.52	25.35	Winter	Yellowfin Tuna	-88.33	27.56	Winter	Whale Shark	-91.53	27.77	Summer	Tiger Shark	-93.87	28.02	Spring	Scalloped Hammerhead	-96.89	27.73	Summer	Mako Shark	-86.45	21.70	Fall
Blue Marlin	-96.01	20.70	Spring					Bluefin tuna	-89.92	25.51	Winter	Yellowfin Tuna	-88.35	27.65	Winter	Whale Shark	-91.22	27.81	Summer	Tiger Shark	-93.93	28.05	Spring	Scalloped Hammerhead	-88.71	29.72	Summer	Mako Shark	-86.40	21.73	Fall
Blue Marlin	-96.16	20.72	Spring					Bluefin tuna	-90.21	25.58	Winter	Yellowfin Tuna	-88.44	27.78	Winter	Whale Shark	-91.21	27.76	Summer	Tiger Shark	-93.82	28.06	Spring	Scalloped Hammerhead	-88.67	29.89	Summer	Mako Shark	-86.41	21.50	Fall
Blue Marlin	-96.15	20.65	Spring					Bluefin tuna	-90.49	25.63	Winter	Yellowfin Tuna	-88.38	27.92	Winter	Whale Shark	-90.77	27.44	Summer	Tiger Shark	-93.84	28.07	Spring	Scalloped Hammerhead	-88.87	29.61	Summer	Mako Shark	-86.44	21.56	Fall
Blue Marlin	-96.12	20.64	Spring					Bluefin tuna	-90.88	25.65	Winter	Yellowfin Tuna	-88.41	28.00	Winter	Whale Shark	-90.00	26.94	Summer	Tiger Shark	-93.76	28.17	Spring	Scalloped Hammerhead	-88.66	29.51	Summer	Mako Shark	-86.46	21.63	Fall
Blue Marlin	-96.04	20.63	Spring					Bluefin tuna	-91.36	25.58	Winter	Yellowfin Tuna	-88.30	28.15	Winter	Whale Shark	-89.78	26.67	Summer	Tiger Shark	-88.13	29.60	Summer	Scalloped Hammerhead	-88.50	29.51	Summer	Mako Shark	-86.44	21.77	Fall
Blue Marlin	-96.08	20.58	Spring					Bluefin tuna	-91.77	25.48	Winter	Yellowfin Tuna	-88.29	28.32	Winter	Whale Shark	-89.46	26.66	Summer	Tiger Shark	-87.75	29.89	Spring	Scalloped Hammerhead	-89.00	29.40	Summer	Mako Shark	-86.44	21.59	Fall
Blue Marlin	-96.17	20.52	Spring					Bluefin tuna	-92.04	25.44	Winter	Yellowfin Tuna	-88.21	28.44	Winter	Whale Shark	-89.11	26.18	Summer	Tiger Shark	-88.02	29.47	Spring	Scalloped Hammerhead	-88.62	29.49	Summer	Mako Shark	-86.41	21.36	Fall
Blue Marlin	-96.12	20.52	Spring					Bluefin tuna	-92.22	25.46	Winter	Yellowfin Tuna	-88.24	28.56	Winter	Whale Shark	-89.14	26.31	Summer	Tiger Shark	-88.23	29.55	Spring	Scalloped Hammerhead	-88.64	29.50	Summer	Mako Shark	-86.41	21.35	Fall
Blue Marlin	-96.25	20.63	Spring					Bluefin tuna	-92.36	25.55	Winter	Yellowfin Tuna	-88.32	28.63	Winter	Whale Shark	-88.45	27.02	Summer	Tiger Shark	-88.03	29.62	Spring	Scalloped Hammerhead	-87.29	29.78	Summer	Mako Shark	-86.45	21.41	Fall
Blue Marlin	-96.33	20.62	Spring					Bluefin tuna	-92.42	25.63	Winter	Yellowfin Tuna	-88.45	28.79	Winter	Whale Shark	-88.23	26.68	Summer	Tiger Shark	-88.03	29.71	Spring	Scalloped Hammerhead	-87.32	29.73	Summer	Mako Shark	-86.44	21.40	Fall
Blue Marlin	-96.25	20.81	Spring					Bluefin tuna	-92.31	25.75	Winter	Yellowfin Tuna	-88.52	28.81	Winter	Whale Shark	-87.84	26.57	Summer	Tiger Shark	-88.05	29.67	Spring	Scalloped Hammerhead	-87.23	29.78	Summer	Mako Shark	-86.46	21.51	Fall
Blue Marlin	-96.37	20.81	Spring					Bluefin tuna	-92.08	25.90	Winter	Yellowfin Tuna	-88.50	28.85	Winter	Whale Shark	-88.60	26.52	Summer	Tiger Shark	-87.97	29.66	Spring	Scalloped Hammerhead	-86.90	30.03	Summer	Mako Shark	-86.48	21.76	Fall
Blue Marlin	-96.47	20.95	Spring					Bluefin tuna	-91.86	26.15	Winter	Yellowfin Tuna	-88.62	28.88	Winter	Whale Shark	-89.23	26.26	Summer	Tiger Shark	-87.93	29.78	Spring	Scalloped Hammerhead	-86.81	30.06	Summer	Mako Shark	-86.55	21.52	Fall
Blue Marlin	-96.18	21.01	Spring					Bluefin tuna	-91.76	26.49	Winter	Yellowfin Tuna	-88.71	28.84	Winter	Whale Shark	-91.44	25.32	Fall	Tiger Shark	-87.85	29.80	Spring	Scalloped Hammerhead	-87.70	29.30	Summer	Mako Shark	-86.49	21.85	Fall
Blue Marlin	-96.43	21.08	Spring					Bluefin tuna	-91.81	26.82	Winter	Yellowfin Tuna	-88.75	28.83	Winter	Whale Shark	-92.33	24.67	Fall	Tiger Shark	-87.80	29.92	Spring	Scalloped Hammerhead	-88.54	29.19	Summer	Mako Shark	-86.46	21.51	Fall
Blue Marlin	-96.54	21.24	Spring					Bluefin tuna	-92.06	27.12	Winter	Yellowfin Tuna	-88.77	28.72	Winter	Whale Shark	-93.02	24.74	Fall	Tiger Shark	-87.70	29.85	Spring	Scalloped Hammerhead	-88.17	29.25	Summer	Mako Shark	-86.48	21.64	Fall
Blue Marlin	-96.42	21.24	Spring					Bluefin tuna	-92.68	27.34	Winter	Yellowfin Tuna	-88.80	28.69	Winter	Whale Shark	-93.38	24.16	Fall	Tiger Shark	-88.32	29.63	Spring	Scalloped Hammerhead	-88.25	29.24	Summer	Mako Shark	-86.44	21.64	Fall
Blue Marlin	-96.46	21.25	Spring					Bluefin tuna	-93.32	27.34	Winter	Yellowfin Tuna	-88.71	28.70	Winter	Whale Shark	-93.51	24.19	Fall	Tiger Shark	-88.84	29.71	Spring	Scalloped Hammerhead	-88.07	29.39	Summer	Mako Shark	-86.36	21.61	Fall
Blue Marlin	-96.53	21.28	Spring					Bluefin tuna	-93.95	27.18	Winter	Yellowfin Tuna	-88.70	28.79	Winter	Whale Shark	-93.68	23.85	Fall	Tiger Shark	-88.11	29.62	Spring	Scalloped Hammerhead	-88.32	29.33	Summer	Mako Shark	-86.40	21.74	Fall
Blue Marlin	-96.65	21.35	Spring					Bluefin tuna	-94.91	26.97	Winter	Yellowfin Tuna	-88.87	28.71	Winter	Whale Shark	-94.10	23.57	Fall	Tiger Shark	-88.04	29.74	Spring	Scalloped Hammerhead	-88.63	29.17	Summer	Mako Shark	-86.53	21.94	Fall
Blue Marlin	-96.64	21.37	Spring					Bluefin tuna	-95.78	26.84	Winter	Yellowfin Tuna	-88.83	28.68	Winter	Whale Shark	-94.63	23.15	Fall	Tiger Shark	-87.54	30.10	Spring	Scalloped Hammerhead	-88.65	29.24	Summer	Mako Shark	-86.37	21.70	Fall
Blue Marlin	-96.53	21.39	Spring					Bluefin tuna	-95.59	26.95	Winter	Yellowfin Tuna	-88.95	28.66	Winter	Whale Shark	-95.08	23.22	Fall	Tiger Shark	-87.33	30.29	Spring	Scalloped Hammerhead	-88.19	28.99	Summer	Mako Shark	-86.44	21.64	Fall
Blue Marlin	-96.65	21.22	Spring					Bluefin tuna	-95.08	27.37	Winter	Yellowfin Tuna	-88.89	28.68	Winter	Whale Shark	-95.89	23.22	Fall	Tiger Shark	-87.61	29.98	Spring	Scalloped Hammerhead	-88.04	29.31	Summer	Mako Shark	-86.46	21.37	Fall
Blue Marlin	-96.68	21.16	Spring					Bluefin tuna	-94.77	27.48	Winter	Yellowfin Tuna	-88.88	28.70	Winter	Whale Shark	-96.38	23.02	Fall	Tiger Shark	-87.56	29.98	Spring	Scalloped Hammerhead	-85.63	28.86	Summer	Mako Shark	-86.45	21.37	Fall
Blue Marlin	-96.89	21.32	Spring					Bluefin tuna	-94.57	27.24	Spring	Yellowfin Tuna	-88.77	28.64	Winter	Whale Shark	-96.76	22.91	Fall	Tiger Shark	-87.33	30.30	Spring	Scalloped Hammerhead	-85.64	29.14	Summer	Mako Shark	-86.44	21.48	Fall
Blue Marlin	-96.85	21.36	Spring					Bluefin tuna	-94.44	26.96	Spring	Yellowfin Tuna	-88.85	28.67	Winter	Whale Shark	-97.05	23.26	Fall	Tiger Shark	-87.40	30.12	Spring	Scalloped Hammerhead	-85.64	29.11	Summer	Mako Shark	-86.41	21.31	Fall
Blue Marlin	-96.81	21.02	Spring					Bluefin tuna	-94.41	26.75	Spring	Yellowfin Tuna	-88.88	28.74	Winter	Whale Shark	-97.01	23.18	Fall	Tiger Shark	-87.32	30.16	Spring	Scalloped Hammerhead	-86.83	30.05	Summer	Mako Shark	-86.43	21.43	Fall
Blue Marlin	-94.63	27.83	Summer					Bluefin tuna	-94.25	26.60	Spring	Yellowfin Tuna	-88.92	28.76	Winter	Whale Shark	-97.01	23.02	Fall	Tiger Shark	-87.97	29.64	Spring	Scalloped Hammerhead	-83.98	27.02	Summer	Mako Shark	-86.41	21.41	Fall
Blue Marlin	-93.65	27.64	Summer					Bluefin tuna	-94.02	26.54	Spring	Yellowfin Tuna	-88.89	28.82	Winter	Whale Shark	-97.42	22.57	Fall	Tiger Shark	-87.51	29.83	Spring	Scalloped Hammerhead	-83.87	27.29	Summer	Mako Shark	-86.38	21.38	Fall
Blue Marlin	-93.06	27.54	Summer					Bluefin tuna	-93.92	26.57	Spring	Yellowfin Tuna	-88.83	28.90	Winter	Whale Shark	-96.88	22.99	Fall	Tiger Shark	-87.68	29.84	Spring	Scalloped Hammerhead	-83.90	27.32	Summer	Mako Shark	-86.45	21.30	Fall
Blue Marlin	-92.78	27.37	Summer					Bluefin tuna	-93.85	26.64	Spring	Yellowfin Tuna	-88.75	28.85	Winter	Whale Shark	-97.34	22.61	Fall	Tiger Shark	-87.48	30.22	Spring	Scalloped Hammerhead	-83.48	27.64	Summer	Mako Shark	-86.44	21.36	Fall
Blue Marlin	-92.91	27.33	Summer					Bluefin tuna	-93.66	26.67	Spring	Yellowfin Tuna	-88.79	28.86	Winter	Whale Shark	-97.26	22.75	Fall	Tiger Shark	-87.54	29.90	Spring	Scalloped Hammerhead	-83.55	27.49	Summer	Mako Shark	-86.43	21.41	Fall
Blue Marlin	-93.14	27.10	Summer					Bluefin tuna	-93.32	26.68	Spring	Yellowfin Tuna	-88.77	28.87	Winter	Whale Shark	-97.23	22.73	Fall	Tiger Shark	-87.54	29.90	Spring	Scalloped Hammerhead	-83.29	27.19	Summer	Mako Shark	-86.46	21.46	Fall
Blue Marlin	-93.22	26.83	Summer					Bluefin tuna	-92.92	26.80	Spring	Yellowfin Tuna	-88.80	28.87	Winter	Whale Shark	-97.01	22.88	Fall	Tiger Shark	-87.54	29.89	Spring	Scalloped Hammerhead	-83.25	27.25	Summer	Mako Shark	-86.45	21.57	Fall
Blue Marlin	-93.31	26.87	Summer					Bluefin tuna	-92.42	27.00	Spring	Yellowfin Tuna	-88.95	28.76	Winter	Whale Shark	-97.11	23.05	Fall	Tiger Shark	-87.54	29.89	Spring	Scalloped Hammerhead	-83.18	27.04	Summer	Mako Shark	-86.41	21.56	Fall
Blue Marlin	-93.18	26.61	Summer					Bluefin tuna	-91.69	27.23	Spring	Yellowfin Tuna	-89.07	28.71	Winter	Whale Shark	-97.29	22.78	Fall	Tiger Shark	-87.60	30.02	Spring	Scalloped Hammerhead	-83.25	27.19	Summer	Mako Shark	-86.48	21.44	Fall
Blue Marlin	-93.18	26.50	Summer					Bluefin tuna	-90.82	27.44	Spring	Yellowfin Tuna	-89.17	28.70	Winter	Whale Shark	-97.40	22.78	Fall	Tiger Shark	-87.63	29.83	Spring	Scalloped Hammerhead	-83.52	27.52	Summer	Mako Shark	-86.39	21.36	Fall
Blue Marlin	-93.36	26.60	Summer					Bluefin tuna	-90.09	27.69	Spring	Yellowfin Tuna	-89.30	28.65	Winter	Whale Shark	-97.43	22.60	Fall	Tiger Shark	-87.79	29.70	Spring	Scalloped Hammerhead	-83.68	27.74	Summer	Mako Shark	-86.38	21.34	Fall
Blue Marlin	-93.42	26.67	Summer					Bluefin tuna	-89.79	28.25	Spring	Yellowfin Tuna	-89.34	28.62	Winter	Whale Shark	-97.33	22.80	Fall	Tiger Shark	-87.47	30.25	Spring	Scalloped Hammerhead	-83.53	27.59	Summer	Mako Shark	-86.40	21.48	Fall
Blue Marlin	-93.40	26.72	Summer					Bluefin tuna	-89.05	28.51	Spring	Yellowfin Tuna	-89.31	28.63	Winter	Whale Shark	-97.46	23.05	Fall	Tiger Shark	-87.45	30.23	Spring	Scalloped Hammerhead	-83.46	27.39	Summer	Mako Shark	-86.32	21.41	Fall
Blue Marlin	-93.38	26.78	Summer					Bluefin tuna	-87.93	28.39	Spring	Yellowfin Tuna	-89.32	28.70	Winter	Whale Shark	-97.29	22.88	Fall	Tiger Shark	-87.57	29.83	Spring	Scalloped Hammerhead	-88.36	29.77	Summer	Mako Shark	-86.34	21.45	Fall
Blue Marlin	-93.46	26.96	Summer					Bluefin tuna	-87.06	28.12	Spring	Yellowfin Tuna	-89.27	28.74	Winter	Whale Shark	-97.30	23.11	Fall	Tiger Shark	-88.34	29.59	Spring	Scalloped Hammerhead	-88.28	29.81	Summer	Mako Shark	-86.44	21.27	Fall
Blue Marlin	-94.09	27.20	Summer					Bluefin tuna	-86.45	27.76	Spring	Yellowfin Tuna	-89.55	28.73	Winter	Whale Shark	-97.21	22.75	Fall	Tiger Shark	-87.82	29.78	Spring	Scalloped Hammerhead	-88.76	29.19	Summer	Mako Shark	-86.39	21.41	Fall
Blue Marlin	-96.69	20.91	Summer					Bluefin tuna	-86.06	27.41	Spring	Yellowfin Tuna	-89.59	28.73	Winter	Whale Shark	-97.28	22.62	Fall	Tiger Shark	-87.33	30.13	Spring	Scalloped Hammerhead	-88.49	29.61	Summer	Mako Shark	-86.40	21.61	Winter
Blue Marlin	-96.65	20.86	Summer					Bluefin tuna	-85.88	27.12	Spring	Yellowfin Tuna	-89.58	28.72	Winter	Whale Shark	-97.18	22.58	Fall	Tiger Shark	-87.40	30.27	Summer	Scalloped Hammerhead	-88.49	29.71	Summer	Mako Shark	-86.38	21.79	Winter
Blue Marlin	-96.69	20.82	Summer					Bluefin tuna	-85.92	26.96	Spring	Yellowfin Tuna	-89.64	28.69	Winter	Whale Shark	-97.01	22.48	Fall	Tiger Shark	-87.49	30.22	Summer	Scalloped Hammerhead	-88.27	29.73	Summer	Mako Shark	-86.35	21.76	Winter
Blue Marlin	-96.67	20.77	Summer					Bluefin tuna	-85.98	26.88	Spring	Yellowfin Tuna	-89.58	28.62	Winter	Whale Shark	-96.55	22.16	Fall	Tiger Shark	-87.55	30.23	Summer	Scalloped Hammerhead	-88.33	29.67	Summer	Mako Shark	-86.34	21.80	Winter
Blue Marlin	-96.63	20.87	Summer					Bluefin tuna	-85.87	26.93	Spring	Yellowfin Tuna	-89.61	28.60	Winter	Whale Shark	-95.98	21.98	Fall	Tiger Shark	-88.08	30.11	Summer	Scalloped Hammerhead	-88.36	29.66	Summer	Mako Shark	-86.33	21.80	Winter
Blue Marlin	-96.53	21.34	Summer					Bluefin tuna	-85.69	27.04	Spring	Yellowfin Tuna	-89.56	28.45	Winter	Whale Shark	-95.24	21.96	Fall	Tiger Shark	-87.14	30.18	Summer	Scalloped Hammerhead	-88.41	29.76	Summer	Mako Shark	-86.36	21.68	Winter
Blue Marlin	-94.41	27.24	Summer					Bluefin tuna	-85.61	27.13	Spring	Yellowfin Tuna	-89.42	28.23	Winter	Whale Shark	-95.04	21.91	Fall	Tiger Shark	-87.56	30.23	Summer	Scalloped Hammerhead	-88.40	29.72	Summer	Mako Shark	-86.43	21.56	Winter
Blue Marlin	-94.93	27.31	Summer					Bluefin tuna	-85.48	27.22	Spring	Yellowfin Tuna	-89.32	28.04	Winter	Whale Shark	-94.93	21.80	Fall	Tiger Shark	-87.54	30.22	Summer	Scalloped Hammerhead	-88.46	29.72	Summer	Mako Shark	-86.42	21.36	Winter
Blue Marlin	-95.57	27.24	Summer					Bluefin tuna	-85.20	27.28	Spring	Yellowfin Tuna	-89.26	27.92	Winter	Whale Shark	-95.03	21.74	Fall	Tiger Shark	-87.22	30.39	Summer	Scalloped Hammerhead	-88.20	29.34	Summer	Mako Shark	-86.48	21.27	Winter
Blue Marlin	-95.87	27.25	Summer					Bluefin tuna	-84.99	27.32	Spring	Yellowfin Tuna	-89.27	27.84	Winter	Whale Shark	-94.87	21.78	Fall	Tiger Shark	-87.47	30.23	Summer	Scalloped Hammerhead	-88.20	29.38	Summer	Mako Shark	-86.45	21.33	Winter
Blue Marlin	-96.14	27.11	Summer					Bluefin tuna	-85.17	27.40	Spring	Yellowfin Tuna	-89.20	27.76	Winter	Whale Shark	-94.61	21.87	Fall	Tiger Shark	-87.69	30.23	Summer	Scalloped Hammerhead	-88.12	29.31	Summer	Mako Shark	-86.41	21.48	Winter
Blue Marlin	-96.19	26.96	Summer					Bluefin tuna	-85.46	27.45	Spring	Yellowfin Tuna	-89.23	27.77	Winter	Whale Shark	-95.05	21.56	Fall	Tiger Shark	-87.70	30.23	Summer	Scalloped Hammerhead	-88.05	29.54	Summer	Mako Shark	-86.38	21.53	Winter
Blue Marlin	-96.01	26.96	Summer					Bluefin tuna	-85.57	27.41	Spring	Yellowfin Tuna	-89.27	27.83	Winter	Whale Shark	-94.98	21.55	Fall	Tiger Shark	-87.53	30.11	Summer	Scalloped Hammerhead	-88.16	29.38	Summer	Mako Shark	-86.34	21.68	Winter
Blue Marlin	-95.82	27.02	Summer					Bluefin tuna	-85.61	27.26	Spring	Yellowfin Tuna	-89.31	27.92	Winter	Whale Shark	-95.17	21.44	Fall	Tiger Shark	-87.53	30.11	Summer	Scalloped Hammerhead	-88.17	29.33	Summer	Mako Shark	-86.41	21.60	Winter
Blue Marlin	-95.56	26.82	Summer					Bluefin tuna	-85.61	27.00	Spring	Yellowfin Tuna	-89.35	27.99	Winter	Whale Shark	-95.29	21.23	Fall	Tiger Shark	-87.70	29.75	Summer	Scalloped Hammerhead	-88.21	29.32	Summer	Mako Shark	-85.67	21.76	Winter
Blue Marlin	-95.17	26.56	Summer					Bluefin tuna	-85.56	26.67	Spring	Yellowfin Tuna	-89.32	28.07	Winter	Whale Shark	-95.70	21.15	Fall	Tiger Shark	-87.54	29.86	Summer	Scalloped Hammerhead	-88.18	29.31	Summer	Mako Shark	-86.38	21.45	Winter
Blue Marlin	-94.96	26.64	Summer					Bluefin tuna	-85.43	26.24	Spring	Yellowfin Tuna	-89.34	28.20	Winter	Whale Shark	-95.84	21.21	Fall	Tiger Shark	-87.53	29.88	Summer	Scalloped Hammerhead	-88.16	29.31	Summer	Mako Shark	-86.17	21.47	Winter
Blue Marlin	-94.70	26.33	Summer					Bluefin tuna	-85.07	25.73	Spring	Yellowfin Tuna	-89.56	28.34	Winter	Whale Shark	-96.07	20.99	Fall	Tiger Shark	-87.55	29.61	Summer	Scalloped Hammerhead	-88.13	29.34	Summer	Mako Shark	-86.40	21.38	Winter
Blue Marlin	-94.46	26.36	Summer					Bluefin tuna	-84.48	25.16	Spring	Yellowfin Tuna	-89.61	28.48	Winter	Whale Shark	-96.08	20.79	Fall	Tiger Shark	-87.62	29.45	Summer	Scalloped Hammerhead	-88.15	29.36	Summer	Mako Shark	-86.43	21.27	Winter
Blue Marlin	-94.24	26.26	Summer					Bluefin tuna	-83.66	24.67	Spring	Yellowfin Tuna	-89.66	28.59	Winter	Whale Shark	-96.15	20.88	Fall	Tiger Shark	-89.36	29.15	Summer	Scalloped Hammerhead	-88.16	29.32	Summer	Mako Shark	-86.32	21.49	Winter
Blue Marlin	-93.89	26.15	Summer					Bluefin tuna	-82.64	24.37	Spring	Yellowfin Tuna	-89.69	28.63	Winter	Whale Shark	-96.26	21.18	Fall	Tiger Shark	-88.82	29.21	Summer	Scalloped Hammerhead	-88.17	29.32	Summer	Mako Shark	-86.40	21.55	Winter
Blue Marlin	-93.63	26.13	Summer					Bluefin tuna	-81.24	24.53	Spring	Yellowfin Tuna	-89.67	28.64	Spring	Whale Shark	-96.43	20.98	Fall	Tiger Shark	-87.96	29.62	Summer	Scalloped Hammerhead	-88.13	29.35	Summer	Mako Shark	-86.37	21.47	Winter
Blue Marlin	-93.25	25.90	Summer					Bluefin tuna	-79.80	25.31	Spring	Yellowfin Tuna	-89.66	28.65	Spring	Whale Shark	-96.29	20.89	Fall	Tiger Shark	-88.21	29.30	Summer	Scalloped Hammerhead	-88.18	29.33	Summer	Mako Shark	-86.37	21.50	Winter
Blue Marlin	-93.12	25.79	Summer					Bluefin tuna	-79.16	26.25	Spring	Yellowfin Tuna	-89.77	28.60	Spring	Whale Shark	-96.06	20.56	Fall	Tiger Shark	-88.45	29.25	Summer	Scalloped Hammerhead	-88.19	29.36	Summer	Mako Shark	-86.41	21.52	Winter
Blue Marlin	-92.62	25.74	Summer					Bluefin tuna	-79.11	27.03	Spring	Yellowfin Tuna	-89.91	28.65	Spring	Whale Shark	-95.80	20.32	Fall	Tiger Shark	-88.15	29.77	Summer	Scalloped Hammerhead	-88.24	29.31	Summer	Mako Shark	-86.46	21.44	Winter
Blue Marlin	-92.45	25.82	Summer					Bluefin tuna	-79.14	27.59	Spring	Yellowfin Tuna	-89.88	28.64	Spring	Whale Shark	-95.42	20.10	Fall	Tiger Shark	-87.93	29.51	Summer	Scalloped Hammerhead	-88.17	29.34	Summer	Mako Shark	-86.43	21.34	Winter
Blue Marlin	-92.26	25.70	Summer					Bluefin tuna	-78.89	27.92	Spring	Yellowfin Tuna	-89.91	28.65	Spring	Whale Shark	-95.06	20.04	Fall	Tiger Shark	-88.16	29.37	Summer	Scalloped Hammerhead	-88.23	29.32	Summer	Mako Shark	-86.39	21.35	Winter
Blue Marlin	-92.01	25.90	Summer					Bluefin tuna	-78.01	27.95	Spring	Yellowfin Tuna	-89.90	28.41	Spring	Whale Shark	-94.57	19.90	Fall	Tiger Shark	-88.18	29.39	Summer	Scalloped Hammerhead	-88.28	29.29	Summer	Mako Shark	-86.44	21.40	Winter
Blue Marlin	-91.80	25.98	Summer					Bluefin tuna	-76.95	27.77	Spring	Yellowfin Tuna	-89.91	28.34	Spring	Whale Shark	-94.08	19.87	Fall	Tiger Shark	-88.31	29.38	Summer	Scalloped Hammerhead	-88.21	29.32	Summer	Mako Shark	-86.44	21.36	Winter
Blue Marlin	-91.59	26.07	Summer					Bluefin tuna	-76.04	27.50	Spring	Yellowfin Tuna	-89.91	28.33	Spring	Whale Shark	-93.71	19.96	Fall	Tiger Shark	-88.28	29.35	Summer	Scalloped Hammerhead	-88.22	29.33	Summer	Mako Shark	-86.43	21.39	Winter
Blue Marlin	-91.52	26.29	Summer					Bluefin tuna	-75.24	27.26	Spring	Yellowfin Tuna	-89.83	28.21	Spring	Whale Shark	-93.41	20.10	Fall	Tiger Shark	-88.26	29.36	Summer	Scalloped Hammerhead	-88.17	29.30	Summer	Mako Shark	-86.48	21.39	Winter
Blue Marlin	-91.46	26.19	Summer					Bluefin tuna	-74.60	27.09	Spring	Yellowfin Tuna	-89.87	28.19	Spring	Whale Shark	-93.02	20.14	Fall	Tiger Shark	-88.24	29.36	Summer	Scalloped Hammerhead	-88.20	29.31	Summer	Mako Shark	-86.32	21.30	Winter
Blue Marlin	-91.39	26.24	Summer					Bluefin tuna	-74.13	27.08	Spring	Yellowfin Tuna	-89.87	28.20	Spring	Whale Shark	-92.76	20.37	Fall	Tiger Shark	-88.29	29.31	Summer	Scalloped Hammerhead	-88.19	29.28	Summer	Mako Shark	-86.42	21.37	Winter
Blue Marlin	-91.37	26.31	Summer					Bluefin tuna	-73.69	27.35	Spring	Yellowfin Tuna	-90.12	28.15	Spring	Whale Shark	-92.40	20.18	Fall	Tiger Shark	-88.20	29.38	Fall	Scalloped Hammerhead	-87.94	29.47	Summer	Mako Shark	-86.44	21.42	Winter
Blue Marlin	-91.27	26.15	Summer					Bluefin tuna	-73.04	27.92	Spring	Yellowfin Tuna	-90.10	28.12	Spring	Whale Shark	-91.92	20.55	Fall	Tiger Shark	-88.25	29.51	Fall	Scalloped Hammerhead	-88.01	29.40	Summer	Mako Shark	-86.35	21.63	Winter
Blue Marlin	-91.02	26.18	Summer					Bluefin tuna	-72.23	28.69	Spring	Yellowfin Tuna	-90.28	27.97	Spring	Whale Shark	-92.36	21.67	Fall	Tiger Shark	-88.46	29.29	Fall	Scalloped Hammerhead	-87.99	29.59	Summer	Mako Shark	-86.37	21.72	Winter
Blue Marlin	-90.82	25.92	Summer					Bluefin tuna	-71.40	29.58	Spring	Yellowfin Tuna	-90.43	27.99	Spring	Whale Shark	-92.07	21.89	Fall	Tiger Shark	-88.47	29.28	Fall	Scalloped Hammerhead	-88.65	29.35	Summer	Mako Shark	-86.48	21.53	Winter
Blue Marlin	-90.74	25.83	Summer					Bluefin tuna	-70.61	30.52	Spring	Yellowfin Tuna	-90.47	28.03	Spring	Whale Shark	-91.80	22.33	Fall	Tiger Shark	-88.31	29.32	Fall	Scalloped Hammerhead	-88.22	29.76	Summer	Mako Shark	-86.31	21.47	Winter
Blue Marlin	-90.70	25.58	Summer					Bluefin tuna	-69.89	31.44	Spring	Yellowfin Tuna	-90.43	28.03	Spring	Whale Shark	-91.91	22.46	Fall	Tiger Shark	-88.23	29.31	Fall	Scalloped Hammerhead	-88.49	29.74	Summer	Mako Shark	-86.39	21.33	Winter
Blue Marlin	-90.54	25.36	Summer					Bluefin tuna	-69.18	32.29	Spring	Yellowfin Tuna	-90.51	28.07	Spring	Whale Shark	-92.14	22.44	Winter	Tiger Shark	-88.06	30.25	Winter	Scalloped Hammerhead	-88.51	29.84	Summer	Mako Shark	-86.46	21.24	Winter
Blue Marlin	-90.43	25.17	Summer					Bluefin tuna	-68.51	33.15	Spring	Yellowfin Tuna	-90.29	28.07	Spring	Whale Shark	-92.10	22.57	Winter	Tiger Shark	-88.22	29.47	Spring	Scalloped Hammerhead	-88.27	29.78	Summer	Mako Shark	-86.52	21.20	Winter
Blue Marlin	-90.26	25.06	Summer					Bluefin tuna	-67.79	33.99	Spring	Yellowfin Tuna	-90.29	28.04	Spring	Whale Shark	-92.04	22.87	Winter	Tiger Shark	-88.05	29.37	Spring	Scalloped Hammerhead	-88.14	29.78	Summer	Mako Shark	-86.38	21.23	Winter
Blue Marlin	-90.25	24.95	Summer					Bluefin tuna	-67.00	34.79	Spring	Yellowfin Tuna	-90.35	27.87	Spring	Whale Shark	-92.20	22.91	Winter	Tiger Shark	-88.15	29.32	Spring	Scalloped Hammerhead	-88.19	29.77	Summer	Mako Shark	-86.44	21.35	Winter
Blue Marlin	-90.18	24.68	Summer					Bluefin tuna	-66.25	35.66	Spring	Yellowfin Tuna	-90.36	27.89	Spring	Whale Shark	-92.00	22.87	Winter	Tiger Shark	-88.11	29.23	Spring	Scalloped Hammerhead	-88.24	29.75	Summer	Mako Shark	-86.45	21.45	Winter
Blue Marlin	-90.42	24.26	Summer					Bluefin tuna	-65.58	36.54	Spring	Yellowfin Tuna	-90.27	27.85	Spring	Whale Shark	-91.53	23.20	Winter	Tiger Shark	-88.21	29.26	Spring	Scalloped Hammerhead	-88.26	29.75	Summer	Mako Shark	-86.34	21.43	Winter
Blue Marlin	-90.24	23.71	Summer					Bluefin tuna	-64.98	37.37	Spring	Yellowfin Tuna	-90.36	27.77	Spring	Whale Shark	-91.74	23.66	Winter	Tiger Shark	-87.56	29.03	Spring	Scalloped Hammerhead	-88.31	29.74	Summer	Mako Shark	-86.31	21.50	Winter
Blue Marlin	-90.19	23.63	Summer					Bluefin tuna	-64.58	38.16	Spring	Yellowfin Tuna	-90.29	27.67	Spring	Whale Shark	-91.81	23.87	Winter	Tiger Shark	-88.27	29.30	Spring	Scalloped Hammerhead	-88.26	29.79	Summer	Mako Shark	-86.18	21.53	Winter
Blue Marlin	-90.13	23.42	Summer					Bluefin tuna	-64.60	38.93	Spring	Yellowfin Tuna	-90.27	27.51	Spring	Whale Shark	-92.01	24.09	Winter	Tiger Shark	-88.02	29.40	Spring	Scalloped Hammerhead	-88.16	29.84	Summer	Mako Shark	-86.31	21.26	Winter
Blue Marlin	-89.86	22.99	Summer					Bluefin tuna	-64.70	39.66	Spring	Yellowfin Tuna	-90.24	27.45	Spring	Whale Shark	-92.44	24.26	Winter	Tiger Shark	-88.00	29.52	Spring	Scalloped Hammerhead	-88.17	29.78	Summer	Mako Shark	-86.35	21.42	Winter
Blue Marlin	-89.89	22.71	Summer					Bluefin tuna	-64.76	40.38	Spring	Yellowfin Tuna	-90.22	27.40	Spring	Whale Shark	-92.62	24.52	Winter	Tiger Shark	-88.31	29.73	Spring	Scalloped Hammerhead	-88.26	29.75	Summer	Mako Shark	-86.47	21.54	Winter
Blue Marlin	-90.20	22.67	Fall					Bluefin tuna	-64.86	41.03	Spring	Yellowfin Tuna	-90.23	27.36	Spring	Whale Shark	-93.19	24.79	Winter	Tiger Shark	-88.42	29.93	Spring	Scalloped Hammerhead	-88.28	29.78	Summer	Mako Shark	-86.46	21.57	Winter
Blue Marlin	-90.50	22.43	Fall					Bluefin tuna	-65.10	41.46	Spring	Yellowfin Tuna	-90.28	27.41	Spring	Whale Shark	-93.64	24.98	Winter	Tiger Shark	-88.30	29.41	Spring	Scalloped Hammerhead	-88.39	29.77	Summer	Mako Shark	-86.41	21.50	Winter
Blue Marlin	-90.65	22.47	Fall					Bluefin tuna	-65.16	41.74	Spring	Yellowfin Tuna	-90.15	27.52	Spring	Whale Shark	-94.04	25.09	Winter	Tiger Shark	-88.17	29.68	Spring	Scalloped Hammerhead	-88.46	29.85	Summer	Mako Shark	-86.41	21.47	Winter
Blue Marlin	-90.84	22.16	Fall					Bluefin tuna	-64.47	41.98	Spring	Yellowfin Tuna	-90.20	27.47	Spring	Whale Shark	-94.48	25.04	Winter	Tiger Shark	-87.65	30.20	Winter	Scalloped Hammerhead	-88.33	29.82	Summer	Mako Shark	-86.37	21.23	Winter
Blue Marlin	-90.79	21.80	Fall					Bluefin tuna	-63.54	42.26	Spring	Yellowfin Tuna	-90.17	27.26	Spring	Whale Shark	-94.62	25.08	Winter	Tiger Shark	-87.55	30.14	Summer	Scalloped Hammerhead	-88.27	29.77	Summer	Mako Shark	-86.36	21.22	Winter
Blue Marlin	-90.99	22.38	Fall					Bluefin tuna	-62.67	42.58	Spring	Yellowfin Tuna	-90.00	27.15	Spring	Whale Shark	-94.78	24.82	Winter	Tiger Shark	-88.17	29.64	Summer	Scalloped Hammerhead	-88.15	29.78	Summer	Mako Shark	-86.41	21.47	Winter
Blue Marlin	-91.14	22.44	Fall					Bluefin tuna	-61.67	42.85	Spring	Yellowfin Tuna	-89.96	27.15	Spring	Whale Shark	-94.84	24.64	Winter	Tiger Shark	-87.93	29.78	Summer	Scalloped Hammerhead	-88.21	29.81	Summer	Mako Shark	-86.49	21.31	Winter
Blue Marlin	-91.23	22.36	Fall					Bluefin tuna	-60.62	43.12	Spring	Yellowfin Tuna	-89.87	26.98	Spring	Whale Shark	-94.62	24.50	Winter	Tiger Shark	-87.72	29.92	Summer	Scalloped Hammerhead	-88.18	29.79	Summer	Mako Shark	-86.28	21.38	Winter
Blue Marlin	-91.38	22.07	Fall					Bluefin tuna	-60.43	43.43	Spring	Yellowfin Tuna	-89.89	26.91	Spring	Whale Shark	-93.90	23.84	Winter	Tiger Shark	-87.74	29.74	Summer	Scalloped Hammerhead	-87.98	29.93	Summer	Mako Shark	-86.37	21.27	Winter
Blue Marlin	-91.65	22.28	Fall					Bluefin tuna	-60.95	43.69	Spring	Yellowfin Tuna	-89.95	26.95	Spring	Whale Shark	-93.17	23.21	Winter	Tiger Shark	-87.75	29.76	Summer	Scalloped Hammerhead	-89.51	28.65	Summer	Mako Shark	-86.39	21.28	Winter
Blue Marlin	-91.88	22.41	Fall					Bluefin tuna	-61.37	43.87	Spring	Yellowfin Tuna	-90.03	27.00	Spring	Whale Shark	-92.80	22.79	Winter	Tiger Shark	-87.73	29.86	Summer	Scalloped Hammerhead	-89.48	28.64	Summer	Mako Shark	-86.24	21.26	Winter
Blue Marlin	-91.91	22.17	Fall					Bluefin tuna	-82.73	24.38	Fall	Yellowfin Tuna	-90.09	26.89	Spring	Whale Shark	-92.62	22.58	Winter	Tiger Shark	-87.82	29.71	Summer	Scalloped Hammerhead	-89.47	28.63	Summer	Mako Shark	-86.48	21.37	Winter
Blue Marlin	-92.14	22.34	Fall					Bluefin tuna	-84.40	24.81	Fall	Yellowfin Tuna	-90.13	26.84	Spring	Whale Shark	-91.70	22.63	Winter	Tiger Shark	-88.13	29.87	Summer	Scalloped Hammerhead	-89.59	28.62	Summer	Mako Shark	-86.51	21.37	Winter
Blue Marlin	-91.94	22.42	Fall					Bluefin tuna	-86.06	25.17	Fall	Yellowfin Tuna	-90.12	26.93	Spring	Whale Shark	-90.98	22.58	Winter	Tiger Shark	-88.29	29.83	Summer	Scalloped Hammerhead	-89.49	28.60	Summer	Mako Shark	-86.42	21.43	Winter
Blue Marlin	-92.06	22.14	Fall					Bluefin tuna	-87.56	25.44	Fall	Yellowfin Tuna	-90.24	27.02	Spring	Whale Shark	-90.38	22.83	Winter	Tiger Shark	-88.25	29.50	Summer	Scalloped Hammerhead	-90.09	28.75	Summer	Mako Shark	-86.45	21.42	Winter
Blue Marlin	-92.22	21.85	Fall					Bluefin tuna	-88.80	25.67	Fall	Yellowfin Tuna	-90.42	27.13	Spring	Whale Shark	-90.00	22.39	Winter	Tiger Shark	-86.71	30.09	Summer	Scalloped Hammerhead	-90.11	28.38	Summer	Mako Shark	-86.45	21.36	Winter
Blue Marlin	-92.35	21.94	Fall					Bluefin tuna	-89.74	25.84	Fall	Yellowfin Tuna	-90.46	27.23	Spring	Whale Shark	-89.98	21.91	Winter	Tiger Shark	-87.17	30.06	Summer	Scalloped Hammerhead	-90.14	28.57	Summer	Mako Shark	-86.45	21.35	Winter
Blue Marlin	-92.43	21.91	Fall					Bluefin tuna	-90.31	26.00	Fall	Yellowfin Tuna	-90.47	27.36	Spring	Whale Shark	-90.11	22.54	Winter	Tiger Shark	-87.02	30.09	Summer	Scalloped Hammerhead	-95.86	28.28	Summer	Mako Shark	-86.30	21.16	Winter
Blue Marlin	-92.53	22.14	Fall					Bluefin tuna	-90.50	26.14	Winter	Yellowfin Tuna	-90.47	27.40	Spring	Whale Shark	-89.93	22.42	Winter	Tiger Shark	-87.48	29.95	Summer	Scalloped Hammerhead	-95.78	28.39	Summer	Mako Shark	-86.47	21.34	Winter
Blue Marlin	-92.56	22.18	Fall					Bluefin tuna	-90.37	26.18	Winter	Yellowfin Tuna	-90.48	27.39	Spring	Whale Shark	-89.96	22.00	Winter	Tiger Shark	-87.83	29.88	Summer	Scalloped Hammerhead	-95.81	28.34	Summer	Mako Shark	-86.55	21.47	Winter
Blue Marlin	-92.50	22.04	Fall					Bluefin tuna	-90.22	26.23	Winter	Yellowfin Tuna	-90.62	27.39	Spring	Whale Shark	-90.17	22.36	Winter	Tiger Shark	-87.90	30.00	Summer	Scalloped Hammerhead	-95.78	28.33	Summer	Mako Shark	-86.37	21.56	Winter
Blue Marlin	-92.46	21.87	Fall					Bluefin tuna	-90.27	26.33	Winter	Yellowfin Tuna	-90.59	27.45	Spring	Whale Shark	-90.62	22.50	Winter	Tiger Shark	-87.66	30.00	Summer	Scalloped Hammerhead	-95.79	28.30	Summer	Mako Shark	-86.37	21.63	Winter
Blue Marlin	-92.53	21.94	Fall					Bluefin tuna	-90.26	26.40	Winter	Yellowfin Tuna	-90.46	27.50	Spring	Whale Shark	-90.62	22.50	Winter	Tiger Shark	-87.25	30.05	Summer	Scalloped Hammerhead	-95.80	28.35	Summer	Mako Shark	-86.34	21.73	Winter
Blue Marlin	-92.70	21.90	Fall					Bluefin tuna	-90.15	26.53	Winter	Yellowfin Tuna	-90.25	27.49	Spring	Whale Shark	-90.81	21.61	Winter	Tiger Shark	-87.60	30.04	Summer	Scalloped Hammerhead	-95.67	28.43	Summer	Mako Shark	-86.37	21.84	Winter
Blue Marlin	-93.01	21.74	Fall					Bluefin tuna	-90.05	26.66	Winter	Yellowfin Tuna	-90.24	27.55	Spring	Whale Shark	-91.55	22.44	Winter	Tiger Shark	-87.78	29.83	Summer	Scalloped Hammerhead	-95.64	28.37	Summer	Mako Shark	-86.44	21.83	Winter
Blue Marlin	-93.17	21.76	Fall					Bluefin tuna	-90.14	26.76	Winter	Yellowfin Tuna	-90.20	27.63	Spring	Whale Shark	-92.58	20.99	Winter	Tiger Shark	-87.73	29.89	Summer	Scalloped Hammerhead	-95.60	28.39	Summer	Mako Shark	-86.35	21.86	Winter
Blue Marlin	-93.44	21.69	Fall					Bluefin tuna	-90.51	26.75	Winter	Yellowfin Tuna	-90.05	27.63	Spring	Whale Shark	-92.14	19.68	Winter	Tiger Shark	-87.56	30.03	Summer	Scalloped Hammerhead	-95.77	28.28	Summer	Mako Shark	-86.35	21.79	Winter
Blue Marlin	-93.77	21.63	Fall					Bluefin tuna	-90.87	26.57	Winter	Yellowfin Tuna	-90.10	27.61	Spring	Whale Shark	-91.45	20.90	Winter	Tiger Shark	-87.74	29.99	Summer	Scalloped Hammerhead	-95.75	28.18	Summer	Mako Shark	-86.46	21.56	Winter
Blue Marlin	-93.98	21.80	Fall					Bluefin tuna	-90.81	26.26	Winter	Yellowfin Tuna	-90.07	27.59	Spring	Whale Shark	-91.65	21.53	Winter	Tiger Shark	-87.79	30.22	Summer	Scalloped Hammerhead	-95.76	28.16	Summer	Mako Shark	-86.47	21.37	Winter
Blue Marlin	-94.24	21.72	Fall					Bluefin tuna	-90.37	25.99	Winter	Yellowfin Tuna	-90.00	27.56	Spring	Whale Shark	-91.34	22.47	Winter	Tiger Shark	-88.20	29.69	Summer	Scalloped Hammerhead	-96.17	28.15	Summer	Mako Shark	-86.40	21.35	Winter
Blue Marlin	-94.69	21.63	Fall					Bluefin tuna	-89.84	25.83	Winter	Yellowfin Tuna	-90.02	27.52	Spring	Whale Shark	-90.94	21.54	Winter	Tiger Shark	-88.05	29.87	Summer	Scalloped Hammerhead	-96.18	28.14	Summer	Mako Shark	-86.46	21.54	Winter
Blue Marlin	-95.10	21.65	Fall					Bluefin tuna	-89.37	25.87	Winter	Yellowfin Tuna	-90.09	27.44	Spring	Whale Shark	-91.07	21.94	Winter	Tiger Shark	-87.72	29.78	Summer	Scalloped Hammerhead	-96.17	28.10	Summer	Mako Shark	-86.48	21.31	Winter
Blue Marlin	-95.48	21.74	Fall					Bluefin tuna	-89.09	26.06	Winter	Yellowfin Tuna	-90.11	27.61	Spring	Whale Shark	-90.96	22.43	Winter	Tiger Shark	-87.71	29.77	Summer	Scalloped Hammerhead	-96.02	28.15	Summer	Mako Shark	-86.47	21.34	Winter
Blue Marlin	-95.49	21.84	Fall					Bluefin tuna	-89.16	26.33	Winter	Yellowfin Tuna	-90.12	27.63	Spring	Whale Shark	-90.75	21.84	Winter	Tiger Shark	-88.63	29.73	Summer	Scalloped Hammerhead	-95.69	28.42	Summer	Mako Shark	-86.47	21.40	Winter
Blue Marlin	-95.52	22.04	Fall					Bluefin tuna	-89.49	26.63	Winter	Yellowfin Tuna	-90.04	27.60	Spring	Whale Shark	-90.84	22.09	Winter	Tiger Shark	-87.89	30.06	Summer	Scalloped Hammerhead	-95.79	28.28	Summer	Mako Shark	-86.47	21.39	Winter
Blue Marlin	-95.58	21.92	Fall					Bluefin tuna	-89.77	26.93	Winter	Yellowfin Tuna	-90.05	27.64	Spring	Whale Shark	-90.79	22.16	Winter	Tiger Shark	-87.80	30.09	Summer	Scalloped Hammerhead	-95.69	28.36	Summer	Mako Shark	-86.45	21.35	Spring
Blue Marlin	-95.61	21.92	Fall					Bluefin tuna	-89.69	27.26	Winter	Yellowfin Tuna	-90.05	27.67	Spring	Whale Shark	-90.79	22.16	Winter	Tiger Shark	-87.86	30.19	Summer	Scalloped Hammerhead	-95.63	28.26	Summer	Mako Shark	-86.36	21.83	Spring
Blue Marlin	-95.40	22.19	Fall					Bluefin tuna	-89.31	27.51	Winter	Yellowfin Tuna	-90.08	27.66	Spring	Whale Shark	-92.31	22.21	Winter	Tiger Shark	-87.74	30.13	Summer	Scalloped Hammerhead	-96.07	28.11	Summer	Mako Shark	-86.71	22.55	Spring
Blue Marlin	-95.47	22.26	Fall					Bluefin tuna	-88.75	27.66	Winter	Yellowfin Tuna	-89.97	27.61	Spring	Whale Shark	-91.71	22.39	Winter	Tiger Shark	-87.59	30.27	Summer	Scalloped Hammerhead	-96.29	28.11	Summer	Mako Shark	-87.07	23.53	Spring
Blue Marlin	-95.41	22.33	Fall					Bluefin tuna	-88.30	27.77	Winter	Yellowfin Tuna	-89.97	27.40	Spring	Whale Shark	-91.07	22.54	Winter	Tiger Shark	-87.59	30.26	Summer	Scalloped Hammerhead	-96.53	27.83	Summer	Mako Shark	-87.77	24.50	Spring
Blue Marlin	-95.33	22.47	Fall					Bluefin tuna	-88.19	27.88	Winter	Yellowfin Tuna	-89.78	27.38	Spring	Whale Shark	-91.02	27.29	Winter	Tiger Shark	-87.81	29.59	Summer	Scalloped Hammerhead	-96.69	27.65	Summer	Mako Shark	-88.43	24.53	Spring
Blue Marlin	-95.44	22.57	Fall					Bluefin tuna	-88.55	28.02	Winter	Yellowfin Tuna	-89.74	27.29	Spring	Whale Shark	-90.91	28.05	Summer	Tiger Shark	-87.77	29.99	Spring	Scalloped Hammerhead	-95.21	28.32	Summer	Mako Shark	-88.87	24.57	Spring
Blue Marlin	-95.42	22.86	Fall					Bluefin tuna	-89.22	28.09	Winter	Yellowfin Tuna	-89.61	27.16	Spring	Whale Shark	-90.95	27.95	Summer	Tiger Shark	-86.98	30.21	Spring	Scalloped Hammerhead	-96.09	28.24	Summer	Mako Shark	-89.11	24.64	Spring
Blue Marlin	-95.58	23.27	Fall					Bluefin tuna	-89.99	27.88	Winter	Yellowfin Tuna	-89.69	27.26	Spring	Whale Shark	-91.16	27.96	Summer	Tiger Shark	-86.98	30.20	Spring	Scalloped Hammerhead	-95.99	28.30	Summer	Mako Shark	-89.41	24.84	Spring
Blue Marlin	-95.63	23.59	Fall					Bluefin tuna	-90.72	27.43	Winter	Yellowfin Tuna	-89.63	27.36	Spring	Whale Shark	-91.11	27.87	Summer	Tiger Shark	-87.59	29.71	Summer	Scalloped Hammerhead	-96.92	26.28	Summer	Mako Shark	-89.83	24.82	Spring
Blue Marlin	-95.70	23.64	Fall					Bluefin tuna	-91.40	26.89	Winter	Yellowfin Tuna	-89.63	27.29	Spring	Whale Shark	-91.22	27.73	Summer	Tiger Shark	-88.85	28.89	Fall	Scalloped Hammerhead	-96.81	26.23	Summer	Mako Shark	-90.69	24.30	Spring
Blue Marlin	-95.91	23.85	Fall					Bluefin tuna	-91.97	26.40	Winter	Yellowfin Tuna	-89.61	27.33	Spring	Whale Shark	-91.29	27.57	Summer	Tiger Shark	-88.94	28.80	Fall	Scalloped Hammerhead	-96.90	26.21	Summer	Mako Shark	-91.31	23.71	Spring
Blue Marlin	-95.94	23.76	Fall					Bluefin tuna	-92.51	26.00	Winter	Yellowfin Tuna	-89.72	27.41	Spring	Whale Shark	-91.41	27.23	Summer	Tiger Shark	-89.72	28.40	Fall	Scalloped Hammerhead	-96.99	26.21	Summer	Mako Shark	-91.71	23.17	Spring
Blue Marlin	-96.09	23.81	Fall					Bluefin tuna	-93.05	25.69	Winter	Yellowfin Tuna	-89.65	27.46	Spring	Whale Shark	-91.46	26.93	Summer	Tiger Shark	-89.45	28.38	Fall	Scalloped Hammerhead	-96.98	26.27	Summer	Mako Shark	-91.90	22.75	Spring
Blue Marlin	-96.15	24.05	Fall					Bluefin tuna	-93.48	25.44	Winter	Yellowfin Tuna	-89.60	27.53	Spring	Whale Shark	-91.68	27.02	Summer	Tiger Shark	-89.41	28.37	Fall	Scalloped Hammerhead	-96.63	26.17	Summer	Mako Shark	-92.40	22.24	Spring
Blue Marlin	-96.44	24.12	Fall					Bluefin tuna	-93.76	25.23	Winter	Yellowfin Tuna	-89.57	27.60	Spring	Whale Shark	-91.97	26.88	Summer	Tiger Shark	-89.64	28.05	Fall	Scalloped Hammerhead	-96.62	26.29	Summer	Mako Shark	-93.51	21.75	Spring
Blue Marlin	-96.30	24.13	Fall					Bluefin tuna	-93.83	25.08	Winter	Yellowfin Tuna	-89.45	27.65	Spring	Whale Shark	-92.14	26.86	Summer	Tiger Shark	-89.65	28.02	Fall	Scalloped Hammerhead	-96.57	26.46	Summer	Mako Shark	-94.05	21.66	Spring
Blue Marlin	-96.20	23.87	Fall					Bluefin tuna	-93.59	24.99	Winter	Yellowfin Tuna	-89.30	27.72	Spring	Whale Shark	-92.37	26.78	Summer	Tiger Shark	-89.86	27.92	Fall	Scalloped Hammerhead	-96.64	26.53	Summer	Mako Shark	-94.70	21.38	Spring
Blue Marlin	-96.13	23.80	Fall					Bluefin tuna	-92.91	25.02	Winter	Yellowfin Tuna	-89.14	27.71	Spring	Whale Shark	-92.38	26.63	Summer	Tiger Shark	-89.89	27.96	Winter	Scalloped Hammerhead	-96.67	26.49	Summer	Mako Shark	-95.22	21.20	Spring
Blue Marlin	-96.03	23.74	Fall					Bluefin tuna	-91.84	25.17	Winter	Yellowfin Tuna	-88.88	27.86	Spring	Whale Shark	-92.59	26.13	Summer	Tiger Shark	-89.64	28.27	Winter	Scalloped Hammerhead	-96.95	26.51	Summer	Mako Shark	-95.27	21.05	Spring
Blue Marlin	-95.72	23.58	Fall					Bluefin tuna	-90.87	25.38	Winter	Yellowfin Tuna	-88.54	28.21	Spring	Whale Shark	-92.51	25.78	Summer	Tiger Shark	-89.63	28.40	Winter	Scalloped Hammerhead	-96.67	26.27	Summer	Mako Shark	-95.23	20.75	Spring
Blue Marlin	-95.84	23.32	Fall					Bluefin tuna	-90.17	25.60	Winter	Yellowfin Tuna	-89.46	28.39	Spring	Whale Shark	-92.71	25.74	Summer	Tiger Shark	-90.03	27.94	Winter	Scalloped Hammerhead	-96.92	26.41	Summer	Mako Shark	-95.38	20.52	Spring
Blue Marlin	-95.71	23.21	Fall					Bluefin tuna	-89.85	25.82	Winter	Yellowfin Tuna	-89.30	28.43	Spring	Whale Shark	-92.68	25.65	Summer	Tiger Shark	-90.06	27.94	Winter	Scalloped Hammerhead	-96.81	26.19	Summer	Mako Shark	-95.78	19.76	Spring
Blue Marlin	-95.44	23.07	Fall					Bluefin tuna	-89.74	26.05	Winter	Yellowfin Tuna	-89.27	28.50	Spring	Whale Shark	-92.48	25.56	Summer	Tiger Shark	-90.24	28.04	Winter	Scalloped Hammerhead	-96.78	26.31	Summer	Mako Shark	-95.95	19.53	Spring
Blue Marlin	-95.32	23.06	Fall					Bluefin tuna	-90.15	26.27	Winter	Yellowfin Tuna	-89.15	28.52	Spring	Whale Shark	-92.52	25.54	Summer	Tiger Shark	-90.56	27.41	Winter	Scalloped Hammerhead	-96.99	26.61	Summer	Mako Shark	-95.49	19.12	Spring
Blue Marlin	-95.21	22.86	Fall					Bluefin tuna	-90.92	26.49	Winter	Yellowfin Tuna	-89.03	28.59	Spring	Whale Shark	-92.58	25.46	Summer	Tiger Shark	-90.41	27.64	Winter	Scalloped Hammerhead	-96.74	26.41	Summer	Mako Shark	-95.63	19.33	Spring
Blue Marlin	-91.99	27.84	Spring					Bluefin tuna	-91.44	26.74	Winter	Yellowfin Tuna	-88.99	28.61	Spring	Whale Shark	-93.45	25.70	Summer	Tiger Shark	-90.27	27.95	Winter	Scalloped Hammerhead	-97.18	27.34	Summer	Mako Shark	-95.73	19.19	Spring
Blue Marlin	-91.77	27.57	Spring					Bluefin tuna	-91.63	26.95	Winter	Yellowfin Tuna	-88.92	28.62	Spring	Whale Shark	-93.69	25.60	Summer	Tiger Shark	-90.33	27.98	Winter	Scalloped Hammerhead	-88.53	29.71	Summer	Mako Shark	-95.33	18.86	Spring
Blue Marlin	-91.69	27.47	Spring					Bluefin tuna	-91.65	27.05	Winter	Yellowfin Tuna	-88.78	28.54	Spring	Whale Shark	-93.96	25.38	Summer	Tiger Shark	-90.04	27.99	Winter	Scalloped Hammerhead	-88.53	29.54	Summer	Mako Shark	-95.72	19.15	Spring
Blue Marlin	-91.62	27.38	Spring					Bluefin tuna	-91.65	26.98	Winter	Yellowfin Tuna	-88.79	28.58	Spring	Whale Shark	-94.23	25.40	Summer	Tiger Shark	-89.91	28.07	Winter	Scalloped Hammerhead	-88.66	29.48	Summer	Mako Shark	-95.79	19.27	Spring
Blue Marlin	-91.54	27.29	Spring					Bluefin tuna	-91.81	26.79	Winter	Yellowfin Tuna	-88.76	28.55	Spring	Whale Shark	-94.52	25.49	Summer	Tiger Shark	-89.91	28.02	Winter	Scalloped Hammerhead	-88.73	29.45	Summer	Mako Shark	-95.77	19.10	Spring
Blue Marlin	-91.47	27.20	Summer					Bluefin tuna	-92.29	26.61	Winter	Yellowfin Tuna	-88.75	28.57	Spring	Whale Shark	-94.99	25.15	Summer	Tiger Shark	-81.98	26.37	Spring	Scalloped Hammerhead	-88.69	29.41	Summer	Mako Shark	-95.84	19.33	Spring
Blue Marlin	-88.98	28.60	Spring					Bluefin tuna	-93.01	26.44	Winter	Yellowfin Tuna	-88.73	28.62	Spring	Whale Shark	-95.45	25.19	Summer	Tiger Shark	-82.06	26.31	Spring	Scalloped Hammerhead	-88.72	29.39	Summer	Mako Shark	-95.75	19.38	Spring
Blue Marlin	-88.96	28.83	Spring					Bluefin tuna	-93.51	26.32	Winter	Yellowfin Tuna	-88.75	28.61	Spring	Whale Shark	-95.78	25.01	Summer	Tiger Shark	-82.06	26.31	Spring	Scalloped Hammerhead	-88.64	29.59	Summer	Mako Shark	-95.90	19.53	Spring
Blue Marlin	-88.03	28.69	Spring					Bluefin tuna	-93.80	26.25	Winter	Yellowfin Tuna	-88.66	28.66	Spring	Whale Shark	-95.93	24.62	Summer	Tiger Shark	-82.94	26.10	Spring	Scalloped Hammerhead	-88.56	29.81	Summer	Mako Shark	-95.78	19.36	Spring
Blue Marlin	-87.24	28.28	Spring					Bluefin tuna	-94.13	26.23	Winter	Yellowfin Tuna	-88.55	28.74	Spring	Whale Shark	-96.11	24.53	Summer	Tiger Shark	-82.88	25.85	Spring	Scalloped Hammerhead	-88.79	29.95	Summer	Mako Shark	-95.74	19.32	Spring
Blue Marlin	-85.77	27.88	Spring					Bluefin tuna	-94.40	26.17	Winter	Yellowfin Tuna	-88.37	28.78	Spring	Whale Shark	-96.12	24.46	Summer	Tiger Shark	-83.52	24.44	Spring	Scalloped Hammerhead	-88.60	29.55	Summer	Mako Shark	-95.74	19.32	Spring
Blue Marlin	-85.29	27.52	Spring					Bluefin tuna	-94.47	26.15	Winter	Yellowfin Tuna	-88.83	28.74	Spring	Whale Shark	-96.32	24.55	Summer	Tiger Shark	-83.19	23.88	Spring	Scalloped Hammerhead	-88.59	29.50	Summer	Mako Shark	-95.78	19.20	Spring
Blue Marlin	-84.65	27.12	Spring					Bluefin tuna	-94.08	26.18	Winter	Yellowfin Tuna	-88.81	28.73	Spring	Whale Shark	-96.41	24.47	Summer	Tiger Shark	-83.58	22.86	Spring	Scalloped Hammerhead	-88.73	29.14	Summer	Mako Shark	-95.72	19.30	Spring
Blue Marlin	-84.23	26.80	Spring					Bluefin tuna	-93.45	26.27	Winter	Yellowfin Tuna	-88.83	28.65	Spring	Whale Shark	-96.45	24.56	Summer	Tiger Shark	-84.55	22.67	Spring	Scalloped Hammerhead	-88.62	29.21	Summer	Mako Shark	-95.69	19.43	Spring
Blue Marlin	-83.61	26.68	Spring					Bluefin tuna	-93.00	26.41	Winter	Yellowfin Tuna	-88.79	28.59	Spring	Whale Shark	-96.52	24.73	Summer	Tiger Shark	-81.98	26.37	Spring	Scalloped Hammerhead	-88.68	29.21	Summer	Mako Shark	-95.76	19.30	Spring
Blue Marlin	-83.97	26.40	Spring					Bluefin tuna	-93.00	26.56	Winter	Yellowfin Tuna	-88.71	28.55	Spring	Whale Shark	-96.56	24.57	Summer	Tiger Shark	-82.21	26.25	Spring	Scalloped Hammerhead	-88.66	29.27	Summer	Mako Shark	-95.71	19.28	Spring
Blue Marlin	-83.21	26.31	Spring					Bluefin tuna	-93.34	26.78	Winter	Yellowfin Tuna	-88.65	28.60	Spring	Whale Shark	-96.55	24.83	Summer	Tiger Shark	-82.07	26.23	Spring	Scalloped Hammerhead	-88.66	29.16	Summer	Mako Shark	-95.82	19.30	Spring
Blue Marlin	-82.61	26.06	Spring					Bluefin tuna	-93.43	27.05	Winter	Yellowfin Tuna	-88.65	28.69	Spring	Whale Shark	-96.54	24.94	Summer	Tiger Shark	-81.99	26.25	Spring	Scalloped Hammerhead	-88.52	29.09	Summer	Mako Shark	-95.71	19.37	Spring
Blue Marlin	-81.90	25.70	Spring					Bluefin tuna	-93.07	27.33	Winter	Yellowfin Tuna	-88.67	28.63	Spring	Whale Shark	-96.39	24.85	Summer	Tiger Shark	-82.40	26.11	Spring	Scalloped Hammerhead	-88.65	29.28	Summer	Mako Shark	-95.87	19.05	Spring
Blue Marlin	-81.90	25.41	Spring					Bluefin tuna	-92.79	27.54	Winter	Yellowfin Tuna	-88.72	28.73	Spring	Whale Shark	-96.32	25.03	Summer	Tiger Shark	-82.31	26.05	Spring	Scalloped Hammerhead	-88.73	29.23	Summer	Mako Shark	-95.99	19.57	Spring
Blue Marlin	-81.86	25.50	Spring					Bluefin tuna	-92.65	27.68	Winter	Yellowfin Tuna	-88.71	28.72	Spring	Whale Shark	-96.14	25.02	Summer	Tiger Shark	-82.51	26.15	Spring	Scalloped Hammerhead	-88.65	29.22	Summer	Mako Shark	-95.93	19.34	Spring
Blue Marlin	-93.99	27.87	Spring					Bluefin tuna	-92.81	27.77	Winter	Yellowfin Tuna	-88.71	28.72	Spring	Whale Shark	-95.93	25.16	Summer	Tiger Shark	-82.15	26.32	Spring	Scalloped Hammerhead	-88.67	29.12	Summer	Mako Shark	-95.94	19.34	Spring
Blue Marlin	-92.97	27.85	Spring					Bluefin tuna	-92.72	27.96	Winter	Yellowfin Tuna	-88.77	28.72	Spring	Whale Shark	-95.61	25.31	Summer	Tiger Shark	-82.20	26.17	Spring	Scalloped Hammerhead	-88.61	29.13	Summer	Mako Shark	-96.00	19.37	Spring
Blue Marlin	-92.87	27.85	Spring					Bluefin tuna	-92.27	28.05	Winter	Yellowfin Tuna	-88.76	28.65	Spring	Whale Shark	-95.04	25.64	Summer	Tiger Shark	-82.20	26.07	Spring	Scalloped Hammerhead	-88.53	29.18	Summer	Mako Shark	-95.89	19.34	Spring
Blue Marlin	-92.78	27.85	Spring					Bluefin tuna	-93.17	27.79	Winter	Yellowfin Tuna	-88.86	28.60	Spring	Whale Shark	-90.91	28.05	Summer	Tiger Shark	-81.89	26.23	Spring	Scalloped Hammerhead	-86.58	29.96	Summer	Mako Shark	-95.97	19.31	Spring
Blue Marlin	-92.69	27.85	Spring					Bluefin tuna	-93.20	27.76	Winter	Yellowfin Tuna	-88.84	28.59	Spring	Whale Shark	-90.93	27.99	Summer	Tiger Shark	-81.83	26.11	Spring	Scalloped Hammerhead	-87.15	29.61	Summer	Mako Shark	-96.01	19.41	Spring
Blue Marlin	-92.60	27.85	Spring					Bluefin tuna	-92.88	27.94	Winter	Yellowfin Tuna	-88.95	28.44	Spring	Whale Shark	-91.21	27.93	Summer	Tiger Shark	-81.82	26.07	Spring	Scalloped Hammerhead	-86.97	29.98	Summer	Mako Shark	-96.02	19.39	Spring
Blue Marlin	-92.50	27.85	Spring					Bluefin tuna	-93.18	27.77	Winter	Yellowfin Tuna	-89.45	28.39	Summer	Whale Shark	-91.38	27.70	Summer	Tiger Shark	-82.82	26.02	Summer	Scalloped Hammerhead	-86.38	29.56	Summer	Mako Shark	-95.83	19.49	Spring
Blue Marlin	-92.32	27.84	Spring					Bluefin tuna	-93.36	27.29	Winter	Yellowfin Tuna	-89.42	28.38	Summer	Whale Shark	-91.46	27.63	Summer	Tiger Shark	-82.71	26.03	Summer	Scalloped Hammerhead	-85.96	29.25	Summer	Mako Shark	-95.66	19.44	Spring
Blue Marlin	-92.22	27.84	Spring					Bluefin tuna	-93.54	26.73	Winter	Yellowfin Tuna	-89.35	28.37	Summer	Whale Shark	-91.54	27.42	Summer	Tiger Shark	-82.74	26.27	Summer	Scalloped Hammerhead	-85.38	28.98	Summer	Mako Shark	-96.12	19.96	Spring
Blue Marlin	-92.13	27.84	Summer					Bluefin tuna	-93.82	26.19	Winter	Yellowfin Tuna	-89.26	28.35	Summer	Whale Shark	-91.80	27.14	Summer	Tiger Shark	-82.82	26.30	Summer	Scalloped Hammerhead	-85.54	28.99	Summer	Mako Shark	-96.15	19.87	Spring
Blue Marlin	-86.16	23.93	Winter					Bluefin tuna	-94.03	25.77	Winter	Yellowfin Tuna	-89.10	28.34	Summer	Whale Shark	-91.85	27.25	Summer	Tiger Shark	-82.79	26.45	Summer	Scalloped Hammerhead	-91.26	28.34	Summer	Mako Shark	-96.27	19.65	Spring
Blue Marlin	-84.20	23.87	Winter					Bluefin tuna	-93.83	25.48	Winter	Yellowfin Tuna	-88.90	28.35	Summer	Whale Shark	-91.67	27.01	Summer	Tiger Shark	-81.98	26.37	Spring	Scalloped Hammerhead	-83.08	26.32	Summer	Mako Shark	-95.78	19.41	Spring
Blue Marlin	-83.30	23.60	Winter					Bluefin tuna	-93.26	25.31	Winter	Yellowfin Tuna	-88.83	28.74	Summer	Whale Shark	-91.54	26.80	Summer	Tiger Shark	-81.98	26.05	Spring	Scalloped Hammerhead	-92.02	28.29	Summer	Mako Shark	-95.59	19.46	Spring
Blue Marlin	-85.01	20.87	Winter					Bluefin tuna	-92.72	25.17	Winter	Yellowfin Tuna	-88.71	28.75	Summer	Whale Shark	-91.38	26.59	Summer	Tiger Shark	-81.97	26.03	Spring	Scalloped Hammerhead	-83.23	27.20	Summer	Mako Shark	-95.61	19.40	Spring
Blue Marlin	-84.70	18.40	Winter					Bluefin tuna	-92.44	25.05	Winter	Yellowfin Tuna	-88.54	28.77	Summer	Whale Shark	-91.21	26.31	Summer	Tiger Shark	-81.88	26.04	Spring	Scalloped Hammerhead	-83.25	27.21	Summer	Mako Shark	-95.56	19.38	Spring
Blue Marlin	-86.67	17.20	Winter					Bluefin tuna	-92.38	24.94	Winter	Yellowfin Tuna	-88.30	28.79	Summer	Whale Shark	-91.29	26.21	Summer	Tiger Shark	-81.86	26.07	Spring	Scalloped Hammerhead	-83.22	27.24	Summer	Mako Shark	-95.70	19.42	Spring
Blue Marlin	-86.33	17.14	Winter					Bluefin tuna	-92.53	24.84	Winter	Yellowfin Tuna	-88.16	28.79	Summer	Whale Shark	-91.55	25.87	Summer	Tiger Shark	-81.94	26.23	Spring	Scalloped Hammerhead	-83.30	27.33	Summer	Mako Shark	-95.12	19.21	Spring
Blue Marlin	-87.13	16.78	Winter					Bluefin tuna	-92.97	24.73	Winter	Yellowfin Tuna	-88.06	28.79	Summer	Whale Shark	-91.42	25.57	Summer	Tiger Shark	-81.91	26.35	Spring	Scalloped Hammerhead	-83.30	27.22	Summer	Mako Shark	-94.90	18.97	Spring
Blue Marlin	-94.63	27.83	Summer					Bluefin tuna	-93.48	24.66	Winter	Yellowfin Tuna	-88.09	28.76	Summer	Whale Shark	-91.21	25.48	Summer	Tiger Shark	-81.99	26.24	Spring	Scalloped Hammerhead	-83.28	27.23	Summer	Mako Shark	-95.44	19.26	Spring
Blue Marlin	-94.63	27.79	Summer					Bluefin tuna	-93.77	24.60	Winter	Yellowfin Tuna	-88.21	28.73	Summer	Whale Shark	-91.11	25.46	Summer	Tiger Shark	-81.84	25.95	Spring	Scalloped Hammerhead	-83.25	27.23	Summer	Mako Shark	-95.47	19.37	Spring
Blue Marlin	-94.50	27.80	Summer					Bluefin tuna	-93.72	24.54	Winter	Yellowfin Tuna	-88.42	28.68	Summer	Whale Shark	-91.22	25.07	Summer	Tiger Shark	-81.86	26.12	Spring	Scalloped Hammerhead	-83.14	27.18	Summer	Mako Shark	-95.74	20.39	Summer
Blue Marlin	-92.28	22.45	Summer					Bluefin tuna	-93.50	24.56	Winter	Yellowfin Tuna	-88.65	28.64	Summer	Whale Shark	-91.30	24.91	Summer	Tiger Shark	-81.87	26.15	Spring	Scalloped Hammerhead	-83.14	27.06	Summer	Mako Shark	-95.67	20.15	Summer
Blue Marlin	-95.60	20.26	Summer					Bluefin tuna	-93.24	24.66	Winter	Yellowfin Tuna	-88.89	28.59	Summer	Whale Shark	-92.00	24.80	Summer	Tiger Shark	-81.87	25.69	Spring	Scalloped Hammerhead	-83.07	26.99	Summer	Mako Shark	-95.36	18.99	Summer
Blue Marlin	-94.70	27.71	Summer					Bluefin tuna	-80.78	24.40	Spring	Yellowfin Tuna	-89.06	28.56	Summer	Whale Shark	-92.71	24.41	Summer	Tiger Shark	-81.93	26.16	Spring	Scalloped Hammerhead	-82.93	26.89	Summer	Mako Shark	-94.72	19.24	Summer
Blue Marlin	-94.71	27.59	Summer					Bluefin tuna	-82.43	24.50	Spring	Yellowfin Tuna	-89.12	28.54	Summer	Whale Shark	-93.75	23.93	Summer	Tiger Shark	-82.08	25.91	Spring	Scalloped Hammerhead	-82.84	26.88	Summer	Mako Shark	-94.80	19.30	Summer
Blue Marlin	-94.75	27.51	Summer					Bluefin tuna	-84.67	24.78	Spring	Yellowfin Tuna	-89.09	28.54	Summer	Whale Shark	-93.96	23.26	Summer	Tiger Shark	-81.98	26.37	Spring	Scalloped Hammerhead	-82.78	26.90	Summer	Mako Shark	-94.76	19.09	Summer
Blue Marlin	-94.79	27.54	Summer					Bluefin tuna	-87.01	25.02	Spring	Yellowfin Tuna	-88.99	28.55	Summer	Whale Shark	-94.03	23.04	Summer	Tiger Shark	-82.04	26.33	Spring	Scalloped Hammerhead	-82.77	26.90	Summer	Mako Shark	-95.39	19.15	Summer
Blue Marlin	-94.80	27.49	Summer					Bluefin tuna	-88.15	25.19	Spring	Yellowfin Tuna	-88.86	28.56	Summer	Whale Shark	-94.53	22.58	Summer	Tiger Shark	-82.04	26.32	Spring	Scalloped Hammerhead	-83.06	27.03	Summer	Mako Shark	-95.16	18.60	Summer
Blue Marlin	-94.89	27.51	Summer					Bluefin tuna	-88.66	25.56	Spring	Yellowfin Tuna	-88.70	28.58	Summer	Whale Shark	-95.20	22.15	Summer	Tiger Shark	-81.93	26.21	Spring	Scalloped Hammerhead	-83.25	27.17	Summer	Mako Shark	-95.17	18.39	Summer
Blue Marlin	-94.98	27.55	Summer					Bluefin tuna	-89.33	26.05	Spring	Yellowfin Tuna	-88.57	28.59	Summer	Whale Shark	-95.51	21.54	Summer	Tiger Shark	-82.14	26.22	Spring	Scalloped Hammerhead	-83.26	27.18	Summer	Mako Shark	-94.44	18.66	Summer
Blue Marlin	-95.03	27.50	Summer					Bluefin tuna	-89.90	26.44	Spring	Yellowfin Tuna	-88.46	28.60	Summer	Whale Shark	-95.59	21.12	Summer	Tiger Shark	-82.06	26.27	Spring	Scalloped Hammerhead	-83.22	27.22	Summer	Mako Shark	-94.19	18.81	Summer
Blue Marlin	-95.07	27.54	Summer					Bluefin tuna	-89.76	26.72	Spring	Yellowfin Tuna	-88.38	28.60	Summer	Whale Shark	-95.59	20.96	Summer	Tiger Shark	-82.09	26.39	Spring	Scalloped Hammerhead	-83.47	27.29	Summer	Mako Shark	-94.18	18.96	Summer
Blue Marlin	-95.12	27.51	Summer					Bluefin tuna	-89.56	26.97	Spring	Yellowfin Tuna	-88.31	28.59	Summer	Whale Shark	-95.64	20.60	Summer	Tiger Shark	-82.09	26.30	Spring	Scalloped Hammerhead	-83.21	27.18	Summer	Mako Shark	-93.84	18.97	Summer
Blue Marlin	-95.14	27.37	Summer					Bluefin tuna	-89.26	27.12	Spring	Yellowfin Tuna	-88.24	28.57	Summer	Whale Shark	-95.62	20.25	Summer	Tiger Shark	-82.02	26.32	Spring	Scalloped Hammerhead	-83.44	27.22	Summer	Mako Shark	-93.71	18.93	Summer
Blue Marlin	-95.18	20.30	Summer					Bluefin tuna	-89.01	27.25	Spring	Yellowfin Tuna	-88.16	28.55	Summer	Whale Shark	-94.99	20.10	Summer	Tiger Shark	-81.49	25.07	Spring	Scalloped Hammerhead	-83.88	27.31	Summer	Mako Shark	-93.84	18.79	Summer
Blue Marlin	-95.48	20.74	Summer					Bluefin tuna	-89.04	27.35	Spring	Yellowfin Tuna	-88.05	28.51	Summer	Whale Shark	-94.64	20.13	Summer	Tiger Shark	-81.76	24.89	Spring	Scalloped Hammerhead	-84.08	27.20	Summer	Mako Shark	-94.48	18.75	Summer
Blue Marlin	-95.58	20.75	Summer					Bluefin tuna	-89.16	27.47	Spring	Yellowfin Tuna	-87.93	28.45	Summer	Whale Shark	-94.18	20.32	Summer	Tiger Shark	-81.70	25.31	Spring	Scalloped Hammerhead	-84.03	27.15	Summer	Mako Shark	-94.97	18.89	Summer
Blue Marlin	-95.27	27.38	Summer					Bluefin tuna	-89.36	27.64	Spring	Yellowfin Tuna	-87.81	28.37	Summer	Whale Shark	-94.06	20.42	Summer	Tiger Shark	-81.83	25.84	Spring	Scalloped Hammerhead	-84.03	27.14	Summer	Mako Shark	-94.32	18.76	Summer
Blue Marlin	-95.44	27.38	Summer					Bluefin tuna	-89.31	27.74	Spring	Yellowfin Tuna	-87.70	28.29	Summer	Whale Shark	-93.86	20.37	Summer	Tiger Shark	-83.15	25.12	Summer	Scalloped Hammerhead	-84.07	27.19	Summer	Mako Shark	-94.30	18.81	Summer
Blue Marlin	-94.75	20.48	Fall					Bluefin tuna	-88.92	27.74	Spring	Yellowfin Tuna	-87.62	28.22	Summer	Whale Shark	-94.06	20.10	Summer	Tiger Shark	-81.91	24.36	Summer	Scalloped Hammerhead	-83.37	27.43	Summer	Mako Shark	-94.29	18.79	Summer
Blue Marlin	-96.35	21.04	Fall					Bluefin tuna	-88.31	27.81	Spring	Yellowfin Tuna	-87.63	28.14	Summer	Whale Shark	-94.50	18.95	Summer	Tiger Shark	-82.38	24.46	Summer	Scalloped Hammerhead	-83.24	27.26	Summer	Mako Shark	-94.28	18.83	Summer
Blue Marlin	-96.04	21.38	Fall					Bluefin tuna	-88.54	28.01	Spring	Yellowfin Tuna	-87.73	28.06	Summer	Whale Shark	-89.65	28.08	Summer	Tiger Shark	-82.28	24.46	Summer	Scalloped Hammerhead	-83.22	27.25	Summer	Mako Shark	-93.89	18.81	Summer
Blue Marlin	-96.14	21.73	Fall					Bluefin tuna	-89.17	28.09	Spring	Yellowfin Tuna	-87.93	27.98	Summer	Whale Shark	-89.68	28.08	Summer	Tiger Shark	-82.20	24.65	Summer	Scalloped Hammerhead	-83.21	27.23	Summer	Mako Shark	-93.83	18.67	Summer
Blue Marlin	-95.24	22.24	Fall					Bluefin tuna	-88.25	27.95	Spring	Yellowfin Tuna	-88.14	27.89	Summer	Whale Shark	-89.70	28.05	Summer	Tiger Shark	-82.58	24.49	Summer	Scalloped Hammerhead	-88.28	29.71	Summer	Mako Shark	-93.84	18.61	Summer
Blue Marlin	-94.84	22.53	Fall					Bluefin tuna	-87.54	27.94	Spring	Yellowfin Tuna	-88.34	27.81	Summer	Whale Shark	-89.73	28.05	Summer	Tiger Shark	-82.20	23.50	Fall	Scalloped Hammerhead	-88.36	29.68	Summer	Mako Shark	-94.13	18.83	Summer
Blue Marlin	-95.13	24.44	Fall					Bluefin tuna	-87.20	27.92	Spring	Yellowfin Tuna	-88.50	27.74	Summer	Whale Shark	-89.78	28.05	Summer	Tiger Shark	-82.09	23.26	Fall	Scalloped Hammerhead	-88.34	29.89	Summer	Mako Shark	-93.68	18.70	Summer
Blue Marlin	-95.04	25.86	Fall					Bluefin tuna	-87.10	27.97	Spring	Yellowfin Tuna	-88.59	27.70	Summer	Whale Shark	-89.73	28.03	Summer	Tiger Shark	-81.91	23.61	Fall	Scalloped Hammerhead	-88.30	29.96	Summer	Mako Shark	-93.41	18.30	Summer
Blue Marlin	-95.51	27.43	Fall					Bluefin tuna	-87.50	28.02	Spring	Yellowfin Tuna	-88.64	27.66	Summer	Whale Shark	-89.53	27.95	Summer	Tiger Shark	-80.83	24.21	Fall	Scalloped Hammerhead	-88.32	29.96	Summer	Mako Shark	-94.23	18.72	Summer
Blue Marlin	-95.57	27.44	Fall					Bluefin tuna	-87.78	28.10	Spring	Yellowfin Tuna	-88.69	27.63	Summer	Whale Shark	-89.40	27.93	Summer	Tiger Shark	-80.40	24.46	Fall	Scalloped Hammerhead	-88.26	29.99	Summer	Mako Shark	-94.21	18.86	Summer
Blue Marlin	-95.54	27.42	Fall					Bluefin tuna	-88.03	28.30	Spring	Yellowfin Tuna	-88.80	27.59	Summer	Whale Shark	-89.18	27.88	Summer	Tiger Shark	-80.04	24.95	Fall	Scalloped Hammerhead	-88.29	29.93	Summer	Mako Shark	-94.24	18.91	Summer
Blue Marlin	-95.59	27.46	Fall					Bluefin tuna	-87.95	28.55	Spring	Yellowfin Tuna	-88.95	27.55	Summer	Whale Shark	-89.05	27.85	Summer	Tiger Shark	-80.10	25.05	Fall	Scalloped Hammerhead	-88.31	29.93	Summer	Mako Shark	-94.23	18.84	Summer
Blue Marlin	-95.10	25.94	Fall					Bluefin tuna	-88.04	28.59	Spring	Yellowfin Tuna	-89.14	27.50	Summer	Whale Shark	-88.88	27.80	Summer	Tiger Shark	-80.17	25.14	Fall	Scalloped Hammerhead	-88.32	30.12	Summer	Mako Shark	-94.14	18.49	Summer
Blue Marlin	-93.09	25.07	Fall					Bluefin tuna	-88.24	28.38	Spring	Yellowfin Tuna	-89.31	27.47	Summer	Whale Shark	-88.80	27.75	Summer	Tiger Shark	-79.67	25.40	Fall	Scalloped Hammerhead	-88.33	29.93	Summer	Mako Shark	-94.09	18.65	Summer
Blue Marlin	-91.90	24.62	Fall					Bluefin tuna	-88.44	28.10	Spring	Yellowfin Tuna	-89.46	27.43	Summer	Whale Shark	-88.65	27.68	Summer	Tiger Shark	-79.54	25.54	Fall	Scalloped Hammerhead	-88.29	30.04	Summer	Mako Shark	-94.47	18.60	Summer
Blue Marlin	-92.12	24.33	Fall					Bluefin tuna	-88.56	27.76	Spring	Yellowfin Tuna	-89.54	27.41	Summer	Whale Shark	-88.60	27.65	Summer	Tiger Shark	-78.58	25.65	Fall	Scalloped Hammerhead	-88.29	30.00	Summer	Mako Shark	-94.31	18.61	Summer
Blue Marlin	-92.47	24.04	Fall					Bluefin tuna	-88.34	27.36	Spring	Yellowfin Tuna	-89.56	27.39	Summer	Whale Shark	-88.48	27.58	Summer	Tiger Shark	-79.61	26.90	Fall	Scalloped Hammerhead	-88.62	29.96	Summer	Mako Shark	-94.11	19.02	Summer
Blue Marlin	-92.25	24.01	Fall					Bluefin tuna	-87.90	26.92	Spring	Yellowfin Tuna	-89.51	27.37	Summer	Whale Shark	-88.38	27.45	Summer	Tiger Shark	-80.50	29.49	Fall	Scalloped Hammerhead	-88.52	29.99	Summer	Mako Shark	-93.96	18.97	Summer
Blue Marlin	-91.60	23.84	Fall					Bluefin tuna	-87.37	26.59	Spring	Yellowfin Tuna	-89.43	27.36	Summer	Whale Shark	-88.38	27.43	Fall	Tiger Shark	-80.37	28.93	Fall	Scalloped Hammerhead	-88.35	29.91	Summer	Mako Shark	-94.06	18.90	Summer
Blue Marlin	-91.32	23.81	Fall					Bluefin tuna	-87.07	26.34	Spring	Yellowfin Tuna	-89.36	27.35	Summer	Whale Shark	-88.40	27.40	Fall	Tiger Shark	-80.55	28.69	Fall	Scalloped Hammerhead	-88.45	29.87	Summer	Mako Shark	-93.95	18.58	Summer
Blue Marlin	-90.01	24.05	Fall					Bluefin tuna	-86.77	26.15	Spring	Yellowfin Tuna	-89.29	27.34	Summer	Whale Shark	-88.45	27.35	Fall	Tiger Shark	-80.07	30.46	Fall	Scalloped Hammerhead	-88.15	29.35	Summer	Mako Shark	-95.85	18.83	Summer
Blue Marlin	-89.67	24.10	Fall					Bluefin tuna	-86.00	26.02	Spring	Yellowfin Tuna	-89.23	27.31	Summer	Whale Shark	-88.50	27.28	Fall	Tiger Shark	-79.86	31.30	Fall	Scalloped Hammerhead	-88.15	29.37	Summer	Mako Shark	-95.30	18.81	Summer
Blue Marlin	-88.29	24.86	Fall					Bluefin tuna	-85.70	25.89	Spring	Yellowfin Tuna	-89.19	27.27	Summer	Whale Shark	-88.55	27.20	Fall	Tiger Shark	-79.93	30.79	Fall	Scalloped Hammerhead	-88.10	29.36	Summer	Mako Shark	-95.29	18.79	Summer
Blue Marlin	-89.28	24.90	Fall					Bluefin tuna	-85.67	25.53	Spring	Yellowfin Tuna	-89.16	27.23	Summer	Whale Shark	-88.58	27.13	Fall	Tiger Shark	-81.98	26.37	Spring	Scalloped Hammerhead	-88.19	29.32	Summer	Mako Shark	-95.57	18.88	Summer
Blue Marlin	-88.71	24.46	Fall					Bluefin tuna	-84.99	25.14	Spring	Yellowfin Tuna	-89.16	27.19	Summer	Whale Shark	-88.63	27.05	Fall	Tiger Shark	-82.16	26.18	Spring	Scalloped Hammerhead	-88.13	29.35	Summer	Mako Shark	-95.51	18.93	Summer
Blue Marlin	-88.25	23.82	Fall					Bluefin tuna	-84.13	24.83	Spring	Yellowfin Tuna	-89.18	27.15	Summer	Whale Shark	-88.60	27.00	Fall	Tiger Shark	-82.27	24.91	Fall	Scalloped Hammerhead	-88.17	29.33	Summer	Mako Shark	-89.67	26.30	Fall
Blue Marlin	-87.52	23.88	Fall					Bluefin tuna	-83.08	24.63	Spring	Yellowfin Tuna	-89.23	27.13	Summer	Whale Shark	-88.58	26.95	Fall	Tiger Shark	-81.98	26.37	Spring	Scalloped Hammerhead	-88.09	29.34	Summer	Mako Shark	-90.22	27.64	Fall
Blue Marlin	-87.98	23.62	Fall					Bluefin tuna	-81.99	24.32	Spring	Yellowfin Tuna	-89.29	27.13	Fall	Whale Shark	-88.58	26.80	Fall	Tiger Shark	-81.99	26.06	Spring	Scalloped Hammerhead	-88.17	29.31	Summer	Mako Shark	-90.59	27.93	Fall
Blue Marlin	-88.35	24.19	Fall					Bluefin tuna	-80.91	24.45	Spring	Yellowfin Tuna	-89.39	27.12	Fall	Whale Shark	-88.45	26.88	Fall	Tiger Shark	-82.06	26.29	Spring	Scalloped Hammerhead	-88.14	29.35	Summer	Mako Shark	-90.62	27.99	Fall
Blue Marlin	-87.79	24.29	Fall					Bluefin tuna	-79.85	25.07	Spring	Yellowfin Tuna	-89.51	27.12	Fall	Whale Shark	-88.40	26.83	Fall	Tiger Shark	-82.09	26.28	Spring	Scalloped Hammerhead	-88.19	29.33	Summer	Mako Shark	-90.29	28.01	Fall
Blue Marlin	-94.26	22.75	Winter					Bluefin tuna	-79.37	26.02	Spring	Yellowfin Tuna	-89.70	27.11	Fall	Whale Shark	-88.53	26.65	Fall	Tiger Shark	-82.16	26.27	Spring	Scalloped Hammerhead	-88.19	29.34	Summer	Mako Shark	-90.39	28.09	Fall
Blue Marlin	-94.00	22.71	Winter					Bluefin tuna	-77.87	26.49	Spring	Yellowfin Tuna	-89.96	27.10	Fall	Whale Shark	-88.60	26.60	Fall	Tiger Shark	-82.09	26.22	Spring	Scalloped Hammerhead	-88.20	29.32	Summer	Mako Shark	-90.39	28.07	Winter
Blue Marlin	-94.01	22.76	Winter					Bluefin tuna	-77.37	26.55	Spring	Yellowfin Tuna	-90.29	27.09	Fall	Whale Shark	-88.70	26.43	Fall	Tiger Shark	-82.35	26.25	Spring	Scalloped Hammerhead	-88.08	29.34	Summer	Mako Shark	-90.37	28.07	Winter
Blue Marlin	-94.00	22.75	Winter					Bluefin tuna	-77.39	26.54	Spring	Yellowfin Tuna	-90.57	27.07	Fall	Whale Shark	-88.78	26.35	Fall	Tiger Shark	-82.12	26.22	Spring	Scalloped Hammerhead	-88.15	29.36	Summer	Mako Shark	-90.27	28.12	Winter
Blue Marlin	-94.10	22.83	Winter					Bluefin tuna	-76.97	26.68	Spring	Yellowfin Tuna	-90.80	27.05	Fall	Whale Shark	-88.88	26.20	Fall	Tiger Shark	-82.10	26.22	Spring	Scalloped Hammerhead	-88.15	29.34	Summer	Mako Shark	-89.73	28.37	Winter
Blue Marlin	-93.99	22.75	Winter					Bluefin tuna	-76.76	27.07	Spring	Yellowfin Tuna	-90.93	27.04	Fall	Whale Shark	-89.00	26.08	Fall	Tiger Shark	-81.96	26.37	Spring	Scalloped Hammerhead	-88.16	29.29	Summer	Mako Shark	-89.95	28.21	Winter
Blue Marlin	-94.08	22.73	Winter					Bluefin tuna	-76.50	27.69	Spring	Yellowfin Tuna	-90.99	27.02	Fall	Whale Shark	-89.05	25.98	Fall	Tiger Shark	-82.15	26.25	Spring	Scalloped Hammerhead	-88.20	29.31	Summer	Mako Shark	-90.78	28.13	Winter
Blue Marlin	-94.23	22.58	Winter					Bluefin tuna	-76.01	28.38	Spring	Yellowfin Tuna	-90.97	27.03	Fall	Whale Shark	-89.15	25.83	Fall	Tiger Shark	-82.10	26.26	Spring	Scalloped Hammerhead	-88.18	29.31	Summer	Mako Shark	-91.25	27.66	Winter
Blue Marlin	-94.37	22.68	Winter					Bluefin tuna	-75.36	28.98	Spring	Yellowfin Tuna	-90.97	27.07	Fall	Whale Shark	-89.28	25.65	Fall	Tiger Shark	-82.01	26.30	Spring	Scalloped Hammerhead	-88.19	29.32	Summer	Mako Shark	-91.33	27.87	Winter
Blue Marlin	-94.46	22.71	Winter					Bluefin tuna	-73.75	29.57	Spring	Yellowfin Tuna	-90.99	27.14	Fall	Whale Shark	-89.38	25.53	Fall	Tiger Shark	-82.12	26.28	Spring	Scalloped Hammerhead	-88.14	29.32	Summer	Mako Shark	-90.62	28.05	Winter
Blue Marlin	-94.75	22.82	Winter					Bluefin tuna	-71.56	30.34	Spring	Yellowfin Tuna	-91.04	27.24	Fall	Whale Shark	-89.45	25.43	Fall	Tiger Shark	-82.04	26.30	Spring	Scalloped Hammerhead	-88.18	29.33	Summer	Mako Shark	-90.31	28.10	Winter
Blue Marlin	-94.83	22.91	Winter					Bluefin tuna	-69.51	31.21	Spring	Yellowfin Tuna	-91.10	27.34	Fall	Whale Shark	-89.58	25.30	Fall	Tiger Shark	-82.07	26.26	Spring	Scalloped Hammerhead	-88.17	29.34	Summer	Mako Shark	-89.45	28.67	Winter
Blue Marlin	-94.76	22.99	Winter					Bluefin tuna	-68.38	31.93	Spring	Yellowfin Tuna	-91.18	27.43	Fall	Whale Shark	-89.68	25.18	Fall	Tiger Shark	-81.96	26.33	Spring	Scalloped Hammerhead	-88.20	29.32	Summer	Mako Shark	-88.60	28.76	Winter
Blue Marlin	-94.87	23.10	Winter					Bluefin tuna	-67.48	32.41	Spring	Yellowfin Tuna	-91.28	27.51	Fall	Whale Shark	-89.80	25.10	Fall	Tiger Shark	-82.20	26.24	Spring	Scalloped Hammerhead	-88.22	29.29	Summer	Mako Shark	-88.19	29.07	Winter
Blue Marlin	-94.86	22.96	Winter					Bluefin tuna	-67.03	32.80	Spring	Yellowfin Tuna	-91.36	27.54	Fall	Whale Shark	-89.95	24.98	Fall	Tiger Shark	-81.88	26.18	Spring	Scalloped Hammerhead	-88.21	29.28	Summer	Mako Shark	-87.86	29.29	Winter
Blue Marlin	-94.97	23.07	Winter					Bluefin tuna	-66.87	33.03	Spring	Yellowfin Tuna	-91.41	27.57	Fall	Whale Shark	-90.15	24.73	Fall	Tiger Shark	-82.10	26.21	Spring	Scalloped Hammerhead	-90.06	29.00	Summer	Mako Shark	-87.34	29.67	Winter
Blue Marlin	-94.96	22.96	Winter					Bluefin tuna	-66.66	33.20	Spring	Yellowfin Tuna	-88.05	28.86	Summer	Whale Shark	-90.40	24.70	Fall	Tiger Shark	-82.21	26.26	Summer	Scalloped Hammerhead	-90.28	28.93	Summer	Mako Shark	-87.27	29.60	Winter
Blue Marlin	-94.98	22.93	Winter					Bluefin tuna	-66.26	33.45	Spring	Yellowfin Tuna	-88.02	28.87	Summer	Whale Shark	-90.58	24.68	Fall	Tiger Shark	-82.03	26.22	Summer	Scalloped Hammerhead	-88.30	29.86	Summer	Mako Shark	-87.54	29.34	Winter
Blue Marlin	-95.13	22.89	Winter					Bluefin tuna	-65.60	33.89	Spring	Yellowfin Tuna	-87.99	28.88	Summer	Whale Shark	-90.70	24.65	Fall	Tiger Shark	-81.94	26.35	Summer	Scalloped Hammerhead	-88.32	29.85	Summer	Mako Shark	-87.83	28.98	Winter
Blue Marlin	-95.12	22.98	Winter					Bluefin tuna	-64.85	34.58	Spring	Yellowfin Tuna	-87.94	28.90	Summer	Whale Shark	-90.93	24.45	Fall	Tiger Shark	-82.06	26.24	Summer	Scalloped Hammerhead	-88.20	29.80	Summer	Mako Shark	-87.98	28.96	Winter
Blue Marlin	-95.29	23.11	Winter					Bluefin tuna	-64.19	35.37	Spring	Yellowfin Tuna	-87.91	28.92	Summer	Whale Shark	-91.10	24.45	Fall	Tiger Shark	-82.08	26.31	Summer	Scalloped Hammerhead	-88.18	29.83	Summer	Mako Shark	-88.72	29.04	Winter
Blue Marlin	-95.60	23.35	Winter					Bluefin tuna	-63.60	36.20	Spring	Yellowfin Tuna	-87.88	28.94	Summer	Whale Shark	-91.28	24.78	Fall	Tiger Shark	-81.99	26.34	Summer	Scalloped Hammerhead	-88.32	29.77	Summer	Mako Shark	-89.55	28.76	Winter
Blue Marlin	-95.70	23.47	Winter					Bluefin tuna	-63.01	37.04	Spring	Yellowfin Tuna	-87.88	28.97	Summer	Whale Shark	-91.50	24.18	Fall	Tiger Shark	-82.03	26.43	Summer	Scalloped Hammerhead	-88.37	29.73	Summer	Mako Shark	-89.15	28.37	Winter
Blue Marlin	-95.82	23.43	Winter					Bluefin tuna	-62.48	37.86	Spring	Yellowfin Tuna	-87.88	29.00	Summer	Whale Shark	-91.63	24.65	Fall	Tiger Shark	-82.09	26.27	Summer	Scalloped Hammerhead	-88.21	29.78	Summer	Mako Shark	-90.00	28.36	Winter
Blue Marlin	-95.74	23.53	Winter					Bluefin tuna	-61.99	38.74	Spring	Yellowfin Tuna	-87.89	29.03	Summer	Whale Shark	-91.85	24.50	Fall	Tiger Shark	-81.91	26.41	Summer	Scalloped Hammerhead	-88.26	29.72	Summer	Mako Shark	-90.20	28.00	Winter
Blue Marlin	-95.80	23.73	Winter					Bluefin tuna	-61.49	39.72	Spring	Yellowfin Tuna	-87.90	29.06	Summer	Whale Shark	-91.95	24.40	Fall	Tiger Shark	-82.13	26.41	Summer	Scalloped Hammerhead	-88.29	29.76	Summer	Mako Shark	-90.45	27.84	Winter
Blue Marlin	-95.74	23.77	Winter					Bluefin tuna	-61.24	40.80	Spring	Yellowfin Tuna	-87.91	29.09	Summer	Whale Shark	-92.08	24.33	Fall	Tiger Shark	-82.29	26.16	Summer	Scalloped Hammerhead	-88.33	29.78	Summer	Mako Shark	-90.43	28.04	Winter
Blue Marlin	-95.94	24.05	Winter					Bluefin tuna	-61.21	41.86	Spring	Yellowfin Tuna	-87.93	29.11	Summer	Whale Shark	-92.30	24.23	Fall	Tiger Shark	-81.98	26.27	Summer	Scalloped Hammerhead	-88.32	29.73	Summer	Mako Shark	-90.34	27.98	Winter
Blue Marlin	-96.15	24.04	Winter					Bluefin tuna	-61.36	42.82	Spring	Yellowfin Tuna	-87.94	29.12	Summer	Whale Shark	-92.58	23.95	Fall	Tiger Shark	-82.02	26.34	Summer	Scalloped Hammerhead	-88.28	29.70	Summer	Mako Shark	-90.81	27.97	Winter
Blue Marlin	-95.85	24.09	Winter					Bluefin tuna	-62.15	43.35	Spring	Yellowfin Tuna	-87.96	29.13	Summer	Whale Shark	-92.65	23.90	Fall	Tiger Shark	-82.01	26.40	Summer	Scalloped Hammerhead	-88.32	29.70	Summer	Mako Shark	-91.47	27.88	Winter
Blue Marlin	-95.41	24.17	Winter					Bluefin tuna	-62.72	43.63	Spring	Yellowfin Tuna	-87.98	29.14	Summer	Whale Shark	-92.85	23.83	Fall	Tiger Shark	-82.19	26.11	Summer	Scalloped Hammerhead	-88.23	29.72	Summer	Mako Shark	-91.05	27.88	Winter
Blue Marlin	-94.94	23.93	Winter					Bluefin tuna	-62.61	43.74	Spring	Yellowfin Tuna	-88.00	29.15	Summer	Whale Shark	-92.93	23.80	Fall	Tiger Shark	-82.35	26.05	Summer	Scalloped Hammerhead	-88.28	29.65	Summer	Mako Shark	-90.96	27.96	Winter
Blue Marlin	-94.71	23.66	Winter					Bluefin tuna	-61.77	43.64	Spring	Yellowfin Tuna	-88.03	29.17	Summer	Whale Shark	-93.05	23.85	Fall	Tiger Shark	-82.31	26.03	Summer	Scalloped Hammerhead	-88.33	29.76	Summer	Mako Shark	-91.21	27.98	Winter
Blue Marlin	-94.45	23.61	Winter					Bluefin tuna	-60.66	43.73	Spring	Yellowfin Tuna	-88.04	29.19	Summer	Whale Shark	-93.25	23.88	Fall	Tiger Shark	-81.98	26.37	Spring	Scalloped Hammerhead	-89.59	28.65	Summer	Mako Shark	-91.66	27.81	Winter
Blue Marlin	-94.33	23.56	Winter					Bluefin tuna	-61.16	43.78	Spring	Yellowfin Tuna	-88.05	29.21	Summer	Whale Shark	-93.33	23.88	Fall	Tiger Shark	-82.12	26.17	Spring	Scalloped Hammerhead	-89.51	28.62	Summer	Mako Shark	-92.35	27.83	Winter
Blue Marlin	-94.38	23.45	Winter					Bluefin tuna	-61.10	43.71	Spring	Yellowfin Tuna	-88.05	29.23	Summer	Whale Shark	-93.55	23.90	Fall	Tiger Shark	-82.28	26.11	Spring	Scalloped Hammerhead	-89.68	28.60	Summer	Mako Shark	-92.92	27.71	Winter
Blue Marlin	-94.65	23.10	Winter					Bluefin tuna	-61.36	43.68	Spring	Yellowfin Tuna	-88.03	29.26	Summer	Whale Shark	-93.65	23.90	Fall	Tiger Shark	-82.23	26.18	Spring	Scalloped Hammerhead	-89.67	28.67	Summer	Mako Shark	-92.92	27.70	Winter
Blue Marlin	-95.08	23.16	Spring					Bluefin tuna	-62.64	43.47	Spring	Yellowfin Tuna	-88.02	29.27	Summer	Whale Shark	-93.88	23.93	Fall	Tiger Shark	-82.25	26.09	Spring	Scalloped Hammerhead	-89.59	28.65	Summer	Mako Shark	-92.78	27.79	Winter
Blue Marlin	-95.24	23.29	Spring					Bluefin tuna	-63.72	43.54	Spring	Yellowfin Tuna	-88.00	29.29	Summer	Whale Shark	-93.95	23.95	Fall	Tiger Shark	-82.33	26.17	Spring	Scalloped Hammerhead	-89.56	28.67	Summer	Mako Shark	-92.80	27.80	Winter
Blue Marlin	-95.42	23.40	Spring					Bluefin tuna	-62.55	45.98	Spring	Yellowfin Tuna	-87.98	29.29	Summer	Whale Shark	-94.15	24.03	Fall	Tiger Shark	-82.53	26.25	Spring	Scalloped Hammerhead	-89.51	28.68	Summer	Mako Shark	-92.78	27.85	Winter
Blue Marlin	-95.55	23.59	Spring					Bluefin tuna	-81.49	24.07	Fall	Yellowfin Tuna	-87.96	29.30	Summer	Whale Shark	-94.35	24.00	Fall	Tiger Shark	-82.05	26.10	Spring	Scalloped Hammerhead	-89.54	28.77	Summer	Mako Shark	-92.54	27.78	Winter
Blue Marlin	-95.76	23.74	Spring					Bluefin tuna	-84.21	23.95	Fall	Yellowfin Tuna	-87.92	29.31	Summer	Whale Shark	-94.40	24.00	Fall	Tiger Shark	-82.02	26.26	Spring	Scalloped Hammerhead	-89.54	28.77	Summer	Mako Shark	-92.03	27.92	Winter
Blue Marlin	-95.83	23.88	Spring					Bluefin tuna	-86.88	23.76	Fall	Yellowfin Tuna	-87.85	29.32	Summer	Whale Shark	-94.48	23.95	Fall	Tiger Shark	-82.21	26.17	Spring	Scalloped Hammerhead	-89.64	28.77	Summer	Mako Shark	-91.52	27.84	Winter
Blue Marlin	-95.94	24.01	Spring					Bluefin tuna	-89.33	23.47	Fall	Yellowfin Tuna	-88.80	28.70	Fall	Whale Shark	-94.45	23.85	Fall	Tiger Shark	-82.10	26.24	Spring	Scalloped Hammerhead	-89.47	28.72	Summer	Mako Shark	-91.46	27.80	Winter
Blue Marlin	-96.03	24.19	Spring					Bluefin tuna	-91.26	23.11	Fall	Yellowfin Tuna	-88.76	28.73	Fall	Whale Shark	-94.43	23.80	Fall	Tiger Shark	-82.59	26.24	Spring	Scalloped Hammerhead	-89.34	28.77	Summer	Mako Shark	-91.48	27.87	Winter
Blue Marlin	-95.98	24.33	Spring					Bluefin tuna	-92.32	22.73	Fall	Yellowfin Tuna	-88.69	28.76	Fall	Whale Shark	-94.40	23.70	Fall	Tiger Shark	-82.31	26.06	Spring	Scalloped Hammerhead	-89.27	28.76	Summer	Mako Shark	-91.65	27.94	Winter
Blue Marlin	-96.23	24.63	Spring					Bluefin tuna	-92.69	22.47	Fall	Yellowfin Tuna	-88.57	28.78	Fall	Whale Shark	-94.38	23.63	Fall	Tiger Shark	-82.10	25.70	Spring	Scalloped Hammerhead	-89.02	28.92	Summer	Mako Shark	-91.24	27.74	Winter
Blue Marlin	-96.28	24.79	Spring					Bluefin tuna	-92.99	22.34	Fall	Yellowfin Tuna	-88.48	28.79	Fall	Whale Shark	-94.38	23.55	Fall	Tiger Shark	-82.13	25.83	Spring	Scalloped Hammerhead	-96.41	27.94	Summer	Mako Shark	-91.09	27.63	Winter
Blue Marlin	-96.44	24.84	Spring					Bluefin tuna	-93.34	22.37	Fall	Yellowfin Tuna	-88.41	28.80	Fall	Whale Shark	-94.40	23.53	Fall	Tiger Shark	-82.08	25.95	Spring	Scalloped Hammerhead	-96.17	28.07	Summer	Mako Shark	-91.05	27.28	Winter
Blue Marlin	-96.46	25.22	Spring					Bluefin tuna	-93.66	22.45	Fall	Yellowfin Tuna	-88.37	28.80	Fall	Whale Shark	-94.40	23.50	Fall	Tiger Shark	-82.07	25.90	Spring	Scalloped Hammerhead	-95.74	28.07	Summer	Mako Shark	-90.59	27.06	Winter
Blue Marlin	-96.49	25.39	Spring					Bluefin tuna	-93.94	22.42	Fall	Yellowfin Tuna	-88.37	28.79	Fall	Whale Shark	-87.61	29.18	Summer	Tiger Shark	-81.89	25.98	Spring	Scalloped Hammerhead	-95.45	28.00	Summer	Mako Shark	-90.94	27.36	Winter
Blue Marlin	-96.53	25.66	Spring					Bluefin tuna	-94.18	22.34	Fall	Yellowfin Tuna	-88.38	28.77	Fall	Whale Shark	-87.59	29.17	Fall	Tiger Shark	-81.92	26.27	Spring	Scalloped Hammerhead	-95.86	28.04	Summer	Mako Shark	-89.20	27.73	Winter
Blue Marlin	-96.48	25.77	Spring					Bluefin tuna	-94.56	22.28	Fall	Yellowfin Tuna	-88.41	28.76	Fall	Whale Shark	-87.40	29.24	Fall	Tiger Shark	-82.30	26.10	Spring	Scalloped Hammerhead	-95.73	28.23	Summer	Mako Shark	-88.19	27.26	Winter
Blue Marlin	-96.40	25.95	Spring					Bluefin tuna	-94.99	22.26	Fall	Yellowfin Tuna	-88.45	28.74	Fall	Whale Shark	-90.97	28.05	Spring	Tiger Shark	-82.27	26.14	Summer	Scalloped Hammerhead	-95.56	28.23	Summer	Mako Shark	-87.82	26.42	Winter
Blue Marlin	-96.21	26.11	Spring					Bluefin tuna	-95.41	22.36	Fall	Yellowfin Tuna	-88.49	28.73	Fall	Whale Shark	-91.07	27.98	Spring	Tiger Shark	-82.39	26.17	Summer	Scalloped Hammerhead	-95.75	28.32	Summer	Mako Shark	-87.71	25.81	Winter
Blue Marlin	-96.22	26.34	Spring					Bluefin tuna	-95.67	22.45	Fall	Yellowfin Tuna	-88.54	28.72	Fall	Whale Shark	-90.87	28.07	Spring	Tiger Shark	-82.21	26.00	Summer	Scalloped Hammerhead	-95.92	28.22	Summer	Mako Shark	-87.79	25.38	Winter
Blue Marlin	-96.20	26.57	Spring					Bluefin tuna	-95.65	22.46	Fall	Yellowfin Tuna	-88.61	28.71	Fall	Whale Shark	-90.57	27.87	Spring	Tiger Shark	-82.19	25.86	Summer	Scalloped Hammerhead	-95.78	28.22	Summer	Mako Shark	-88.38	25.31	Winter
Blue Marlin	-96.14	26.69	Spring					Bluefin tuna	-95.42	22.44	Fall	Yellowfin Tuna	-88.68	28.70	Fall	Whale Shark	-91.01	28.11	Spring	Tiger Shark	-82.04	25.91	Summer	Scalloped Hammerhead	-95.93	28.18	Summer	Mako Shark	-89.22	24.43	Winter
Blue Marlin	-95.96	26.77	Spring					Bluefin tuna	-95.29	22.38	Fall	Yellowfin Tuna	-88.74	28.69	Fall	Whale Shark	-90.94	28.11	Spring	Tiger Shark	-82.11	26.01	Summer	Scalloped Hammerhead	-95.97	28.16	Summer	Mako Shark	-88.91	23.74	Winter
Blue Marlin	-95.74	26.76	Spring					Bluefin tuna	-95.28	22.30	Fall	Yellowfin Tuna	-88.80	28.68	Fall	Whale Shark	-90.93	28.06	Spring	Tiger Shark	-82.00	26.26	Summer	Scalloped Hammerhead	-96.64	27.70	Summer	Mako Shark	-88.88	23.39	Winter
Blue Marlin	-95.76	26.73	Spring					Bluefin tuna	-95.33	22.16	Fall	Yellowfin Tuna	-88.83	28.67	Fall	Whale Shark	-92.53	28.06	Summer	Tiger Shark	-81.96	25.93	Summer	Scalloped Hammerhead	-97.12	27.11	Summer	Mako Shark	-88.85	23.50	Winter
Blue Marlin	-95.64	27.04	Spring					Bluefin tuna	-95.26	22.06	Fall	Yellowfin Tuna	-88.81	28.66	Fall	Whale Shark	-92.59	27.88	Summer	Tiger Shark	-81.94	26.05	Summer	Scalloped Hammerhead	-97.05	26.91	Summer	Mako Shark	-87.16	24.28	Winter
Blue Marlin	-95.42	26.93	Spring					Bluefin tuna	-95.05	21.99	Fall	Yellowfin Tuna	-88.75	28.65	Fall	Whale Shark	-92.55	27.85	Summer	Tiger Shark	-82.34	25.89	Summer	Scalloped Hammerhead	-96.77	26.41	Summer	Mako Shark	-87.77	22.59	Winter
Blue Marlin	-95.11	26.88	Spring					Bluefin tuna	-94.64	21.90	Fall	Yellowfin Tuna	-88.64	28.65	Fall	Whale Shark	-92.67	27.77	Summer	Tiger Shark	-82.28	26.06	Summer	Scalloped Hammerhead	-96.77	26.43	Summer	Mako Shark	-86.58	22.43	Winter
Blue Marlin	-94.99	26.90	Spring					Bluefin tuna	-94.18	21.76	Fall	Yellowfin Tuna	-88.50	28.65	Fall	Whale Shark	-92.52	27.81	Summer	Tiger Shark	-82.12	26.13	Summer	Scalloped Hammerhead	-96.73	26.23	Summer	Mako Shark	-86.45	22.29	Winter
Blue Marlin	-94.83	26.77	Spring					Bluefin tuna	-93.87	21.58	Fall	Yellowfin Tuna	-88.34	28.66	Fall	Whale Shark	-92.34	27.91	Summer	Tiger Shark	-82.08	26.15	Summer	Scalloped Hammerhead	-96.81	26.50	Summer	Mako Shark	-86.39	22.29	Winter
Blue Marlin	-94.40	26.70	Spring					Bluefin tuna	-93.45	21.42	Fall	Yellowfin Tuna	-88.21	28.67	Fall	Whale Shark	-92.35	27.86	Summer	Tiger Shark	-81.95	26.29	Summer	Scalloped Hammerhead	-96.89	26.58	Summer	Mako Shark	-86.58	22.28	Winter
Blue Marlin	-94.26	26.64	Spring					Bluefin tuna	-93.15	21.27	Fall	Yellowfin Tuna	-88.09	28.68	Fall	Whale Shark	-92.38	27.76	Summer	Tiger Shark	-82.07	25.89	Summer	Scalloped Hammerhead	-96.82	26.44	Summer	Mako Shark	-86.39	22.16	Winter
Blue Marlin	-94.13	26.68	Spring					Bluefin tuna	-93.20	21.12	Fall	Yellowfin Tuna	-88.01	28.69	Fall	Whale Shark	-92.32	27.89	Summer	Tiger Shark	-81.86	25.65	Summer	Scalloped Hammerhead	-96.82	26.40	Summer	Mako Shark	-86.41	22.13	Winter
Blue Marlin	-93.93	26.65	Spring					Bluefin tuna	-93.40	20.97	Fall	Yellowfin Tuna	-87.94	28.71	Fall	Whale Shark	-92.21	27.91	Summer	Tiger Shark	-81.80	25.91	Summer	Scalloped Hammerhead	-96.84	26.46	Summer	Mako Shark	-86.42	22.10	Winter
Blue Marlin	-93.77	26.53	Spring					Bluefin tuna	-93.67	20.86	Fall	Yellowfin Tuna	-87.90	28.73	Fall	Whale Shark	-92.19	27.86	Summer	Tiger Shark	-81.99	26.05	Summer	Scalloped Hammerhead	-96.94	26.57	Summer	Mako Shark	-86.43	22.02	Winter
Blue Marlin	-93.62	26.52	Spring					Bluefin tuna	-94.07	20.77	Fall	Yellowfin Tuna	-87.86	28.74	Fall	Whale Shark	-92.25	27.91	Summer	Tiger Shark	-82.23	25.96	Summer	Scalloped Hammerhead	-96.93	27.04	Summer	Mako Shark	-86.42	21.94	Winter
Blue Marlin	-93.59	26.53	Spring					Bluefin tuna	-94.42	20.63	Fall	Yellowfin Tuna	-87.83	28.74	Fall	Whale Shark	-92.29	27.91	Summer	Tiger Shark	-82.02	26.15	Summer	Scalloped Hammerhead	-96.95	26.84	Summer	Mako Shark	-86.37	21.55	Winter
Blue Marlin	-93.61	26.63	Spring					Bluefin tuna	-94.71	20.46	Fall	Yellowfin Tuna	-87.82	28.73	Fall	Whale Shark	-89.33	27.95	Summer	Tiger Shark	-81.82	26.05	Summer	Scalloped Hammerhead	-96.88	26.15	Summer	Mako Shark	-86.36	21.42	Winter
Blue Marlin	-93.55	26.57	Spring					Bluefin tuna	-95.04	20.34	Fall	Yellowfin Tuna	-87.82	28.72	Fall	Whale Shark	-90.97	28.05	Spring	Tiger Shark	-82.40	26.08	Summer	Scalloped Hammerhead	-96.84	25.97	Summer	Mako Shark	-86.37	21.56	Winter
Blue Marlin	-93.50	26.56	Spring					Bluefin tuna	-95.21	20.28	Fall	Yellowfin Tuna	-87.84	28.69	Fall	Whale Shark	-90.96	28.10	Spring	Tiger Shark	-82.35	26.18	Summer	Scalloped Hammerhead	-97.02	26.08	Summer	Mako Shark	-86.44	21.56	Winter
Blue Marlin	-93.52	26.54	Spring					Bluefin tuna	-95.25	20.24	Fall	Yellowfin Tuna	-87.85	28.67	Fall	Whale Shark	-90.98	28.07	Spring	Tiger Shark	-82.21	26.00	Summer	Scalloped Hammerhead	-96.99	26.02	Summer	Mako Shark	-86.38	21.49	Winter
Blue Marlin	-93.51	26.54	Spring					Bluefin tuna	-95.19	20.19	Winter	Yellowfin Tuna	-87.86	28.64	Fall	Whale Shark	-90.98	28.07	Spring	Tiger Shark	-82.25	25.98	Summer	Scalloped Hammerhead	-96.97	26.22	Summer	Mako Shark	-86.34	21.55	Winter
Blue Marlin	-93.39	26.47	Spring					Bluefin tuna	-95.07	20.12	Winter	Yellowfin Tuna	-87.87	28.63	Fall	Whale Shark	-91.00	28.08	Spring	Tiger Shark	-82.48	26.18	Summer	Scalloped Hammerhead	-96.83	26.58	Summer	Mako Shark	-86.36	21.41	Spring
Blue Marlin	-93.54	26.25	Spring					Bluefin tuna	-94.86	20.03	Winter	Yellowfin Tuna	-87.85	28.62	Winter	Whale Shark	-91.02	28.09	Spring	Tiger Shark	-82.22	25.96	Summer	Scalloped Hammerhead	-96.83	25.97	Summer	Mako Shark	-86.37	21.68	Spring
Blue Marlin	-93.58	26.26	Spring					Bluefin tuna	-94.41	19.97	Winter	Yellowfin Tuna	-87.83	28.61	Winter	Whale Shark	-90.98	28.07	Spring	Tiger Shark	-82.57	26.31	Summer	Scalloped Hammerhead	-96.85	25.99	Summer	Mako Shark	-86.46	21.76	Spring
Blue Marlin	-93.74	26.25	Spring					Bluefin tuna	-94.00	19.96	Winter	Yellowfin Tuna	-87.83	28.59	Winter	Whale Shark	-90.99	28.09	Spring	Tiger Shark	-82.35	26.14	Summer	Scalloped Hammerhead	-96.83	25.99	Summer	Mako Shark	-86.39	21.90	Spring
Blue Marlin	-93.79	26.31	Spring					Bluefin tuna	-93.65	19.96	Winter	Yellowfin Tuna	-87.86	28.57	Winter	Whale Shark	-90.30	27.96	Summer	Tiger Shark	-82.02	26.09	Summer	Scalloped Hammerhead	-96.91	26.07	Summer	Mako Shark	-86.47	21.71	Spring
Blue Marlin	-93.92	26.33	Spring					Bluefin tuna	-93.34	20.06	Winter	Yellowfin Tuna	-87.93	28.55	Winter	Whale Shark	-90.87	28.03	Summer	Tiger Shark	-82.22	25.74	Summer	Scalloped Hammerhead	-96.74	25.94	Summer	Mako Shark	-86.45	21.83	Spring
Blue Marlin	-94.05	26.19	Spring					Bluefin tuna	-93.17	20.15	Winter	Yellowfin Tuna	-88.03	28.52	Winter	Whale Shark	-91.02	28.06	Summer	Tiger Shark	-82.32	25.91	Summer	Scalloped Hammerhead	-96.60	26.12	Summer	Mako Shark	-86.45	21.56	Spring
Blue Marlin	-94.29	26.24	Spring					Bluefin tuna	-93.10	20.19	Winter	Yellowfin Tuna	-88.15	28.48	Winter	Whale Shark	-90.96	28.07	Summer	Tiger Shark	-82.48	26.33	Summer	Scalloped Hammerhead	-97.07	26.83	Summer	Mako Shark	-86.59	21.33	Spring
Blue Marlin	-94.27	26.29	Spring					Bluefin tuna	-93.01	20.15	Winter	Yellowfin Tuna	-88.24	28.43	Winter	Whale Shark	-90.98	28.10	Summer	Tiger Shark	-82.69	26.17	Summer	Scalloped Hammerhead	-97.08	26.56	Summer	Mako Shark	-86.43	21.45	Spring
Blue Marlin	-94.57	26.16	Spring					Bluefin tuna	-92.86	20.06	Winter	Yellowfin Tuna	-88.30	28.37	Winter	Whale Shark	-90.98	28.05	Summer	Tiger Shark	-82.15	26.21	Summer	Scalloped Hammerhead	-96.71	26.54	Summer	Mako Shark	-86.50	21.53	Spring
Blue Marlin	-94.63	26.12	Spring					Bluefin tuna	-92.97	19.97	Winter	Yellowfin Tuna	-88.33	28.30	Winter	Whale Shark	-90.89	28.17	Summer	Tiger Shark	-82.52	25.84	Summer	Scalloped Hammerhead	-96.85	26.77	Summer	Mako Shark	-86.36	21.84	Spring
Blue Marlin	-94.69	26.16	Spring					Bluefin tuna	-93.89	19.97	Winter	Yellowfin Tuna	-88.33	28.23	Winter	Whale Shark	-91.02	28.07	Summer	Tiger Shark	-82.61	26.03	Summer	Scalloped Hammerhead	-96.76	26.53	Summer	Mako Shark	-86.35	21.71	Spring
Blue Marlin	-94.65	26.11	Spring					Bluefin tuna	-94.88	20.05	Winter	Yellowfin Tuna	-88.31	28.16	Winter	Whale Shark	-91.21	28.38	Summer	Tiger Shark	-82.36	25.91	Summer	Scalloped Hammerhead	-96.78	26.56	Summer	Mako Shark	-86.31	21.65	Spring
Blue Marlin	-94.71	26.05	Spring					Bluefin tuna	-95.43	20.17	Winter	Yellowfin Tuna	-88.30	28.10	Winter	Whale Shark	-90.99	28.04	Spring	Tiger Shark	-82.41	25.67	Summer	Scalloped Hammerhead	-96.69	26.28	Summer	Mako Shark	-86.37	21.76	Spring
Blue Marlin	-94.70	26.16	Spring					Bluefin tuna	-95.68	20.33	Winter	Yellowfin Tuna	-88.29	28.07	Winter	Whale Shark	-90.97	28.08	Spring	Tiger Shark	-82.39	25.40	Summer	Scalloped Hammerhead	-96.56	26.16	Summer	Mako Shark	-86.36	21.62	Spring
Blue Marlin	-94.81	26.12	Spring					Bluefin tuna	-95.72	20.47	Winter	Yellowfin Tuna	-88.29	28.04	Winter	Whale Shark	-90.92	28.09	Spring	Tiger Shark	-82.44	25.45	Summer	Scalloped Hammerhead	-96.79	27.59	Summer	Mako Shark	-86.42	21.59	Spring
Blue Marlin	-94.93	26.22	Spring					Bluefin tuna	-95.69	20.50	Winter	Yellowfin Tuna	-88.30	28.03	Winter	Whale Shark	-90.88	28.07	Spring	Tiger Shark	-82.40	25.85	Summer	Scalloped Hammerhead	-96.81	27.69	Summer	Mako Shark	-86.36	21.63	Spring
Blue Marlin	-95.03	26.23	Spring					Bluefin tuna	-95.69	20.57	Winter	Yellowfin Tuna	-88.32	28.02	Winter	Whale Shark	-90.94	28.14	Spring	Tiger Shark	-82.49	26.00	Summer	Scalloped Hammerhead	-96.16	27.91	Summer	Mako Shark	-86.35	21.73	Spring
Blue Marlin	-94.96	26.23	Spring					Bluefin tuna	-95.59	20.65	Winter	Yellowfin Tuna	-88.34	28.02	Winter	Whale Shark	-90.99	28.05	Spring	Tiger Shark	-82.51	26.05	Summer	Scalloped Hammerhead	-96.55	27.69	Summer	Mako Shark	-86.37	21.56	Spring
Blue Marlin	-95.05	26.13	Spring					Bluefin tuna	-95.47	20.70	Winter	Yellowfin Tuna	-88.35	28.03	Winter	Whale Shark	-92.06	27.97	Summer	Tiger Shark	-82.47	25.72	Summer	Scalloped Hammerhead	-96.73	27.56	Summer	Mako Shark	-86.38	21.61	Spring
Blue Marlin	-95.17	26.03	Spring					Bluefin tuna	-95.41	20.67	Winter	Yellowfin Tuna	-88.34	28.05	Winter	Whale Shark	-92.29	27.91	Summer	Tiger Shark	-82.11	25.99	Summer	Scalloped Hammerhead	-96.56	27.98	Summer	Mako Shark	-86.33	21.66	Spring
Blue Marlin	-95.25	26.01	Spring					Bluefin tuna	-95.42	20.59	Winter	Yellowfin Tuna	-88.30	28.07	Winter	Whale Shark	-92.39	27.88	Summer	Tiger Shark	-82.23	26.18	Summer	Scalloped Hammerhead	-96.25	27.99	Summer	Mako Shark	-86.32	21.64	Spring
Blue Marlin	-95.32	25.99	Spring					Bluefin tuna	-95.20	20.51	Winter	Yellowfin Tuna	-88.22	28.09	Winter	Whale Shark	-92.30	27.96	Summer	Tiger Shark	-82.24	26.20	Summer	Scalloped Hammerhead	-88.68	29.79	Fall	Mako Shark	-86.37	21.65	Spring
Blue Marlin	-95.46	26.09	Spring					Bluefin tuna	-94.65	20.45	Winter	Yellowfin Tuna	-88.11	28.10	Winter	Whale Shark	-92.44	27.93	Summer	Tiger Shark	-82.40	26.15	Summer	Scalloped Hammerhead	-88.77	29.85	Fall	Mako Shark	-86.39	21.47	Spring
Blue Marlin	-95.55	25.99	Spring					Bluefin tuna	-94.13	20.46	Winter	Yellowfin Tuna	-87.98	28.11	Winter	Whale Shark	-92.40	27.94	Summer	Tiger Shark	-82.75	26.39	Summer	Scalloped Hammerhead	-90.56	28.61	Fall	Mako Shark	-86.46	21.47	Spring
Blue Marlin	-95.52	25.89	Spring					Bluefin tuna	-93.78	20.45	Winter	Yellowfin Tuna	-87.87	28.11	Winter	Whale Shark	-92.22	28.02	Summer	Tiger Shark	-82.54	26.18	Summer	Scalloped Hammerhead	-90.27	28.52	Fall	Mako Shark	-86.37	21.44	Spring
Blue Marlin	-95.58	26.01	Spring					Bluefin tuna	-93.72	20.44	Winter	Yellowfin Tuna	-87.80	28.11	Winter	Whale Shark	-92.44	27.94	Summer	Tiger Shark	-82.62	25.82	Summer	Scalloped Hammerhead	-90.41	28.42	Fall	Mako Shark	-86.44	21.45	Spring
Blue Marlin	-95.79	26.00	Spring					Bluefin tuna	-93.87	20.41	Winter	Yellowfin Tuna	-87.78	28.10	Winter	Whale Shark	-92.35	27.78	Summer	Tiger Shark	-82.56	26.07	Summer	Scalloped Hammerhead	-83.22	27.22	Fall	Mako Shark	-86.40	21.67	Spring
Blue Marlin	-95.81	25.97	Spring					Bluefin tuna	-94.10	20.41	Winter	Yellowfin Tuna	-87.80	28.09	Winter	Whale Shark	-92.36	27.78	Summer	Tiger Shark	-82.80	26.10	Summer	Scalloped Hammerhead	-83.14	27.22	Fall	Mako Shark	-86.33	21.68	Spring
Blue Marlin	-95.95	25.87	Spring					Bluefin tuna	-94.26	20.42	Winter	Yellowfin Tuna	-87.84	28.08	Winter	Whale Shark	-92.39	27.85	Summer	Tiger Shark	-82.72	25.86	Summer	Scalloped Hammerhead	-83.24	27.36	Fall	Mako Shark	-86.40	21.56	Spring
Blue Marlin	-96.05	25.82	Spring					Bluefin tuna	-94.29	20.48	Winter	Yellowfin Tuna	-87.88	28.08	Winter	Whale Shark	-92.37	27.88	Summer	Tiger Shark	-82.56	26.23	Summer	Scalloped Hammerhead	-83.24	27.23	Fall	Mako Shark	-86.38	21.75	Spring
Blue Marlin	-96.13	25.79	Spring					Bluefin tuna	-94.18	20.54	Winter	Yellowfin Tuna	-87.91	28.07	Winter	Whale Shark	-92.34	27.87	Summer	Tiger Shark	-82.63	26.27	Summer	Scalloped Hammerhead	-83.19	27.21	Fall	Mako Shark	-86.55	21.90	Spring
Blue Marlin	-96.30	25.80	Spring					Bluefin tuna	-94.30	20.63	Winter	Yellowfin Tuna	-87.94	28.05	Winter	Whale Shark	-92.36	27.90	Summer	Tiger Shark	-82.88	26.54	Summer	Scalloped Hammerhead	-83.13	26.97	Fall	Mako Shark	-86.48	21.94	Spring
Blue Marlin	-96.39	25.62	Spring					Bluefin tuna	-94.54	20.65	Winter	Yellowfin Tuna	-87.95	28.03	Winter	Whale Shark	-92.34	27.90	Summer	Tiger Shark	-82.63	26.33	Summer	Scalloped Hammerhead	-83.00	26.97	Fall	Mako Shark	-86.47	21.83	Spring
Blue Marlin	-96.46	25.53	Summer					Bluefin tuna	-94.60	20.60	Winter	Yellowfin Tuna	-87.95	28.01	Winter	Whale Shark	-91.00	28.08	Summer	Tiger Shark	-82.58	26.18	Summer	Scalloped Hammerhead	-82.94	26.96	Fall	Mako Shark	-86.46	22.19	Spring
Blue Marlin	-96.64	25.57	Summer					Bluefin tuna	-94.52	20.52	Winter	Yellowfin Tuna	-87.95	27.99	Winter	Whale Shark	-90.96	28.07	Summer	Tiger Shark	-83.01	26.30	Summer	Scalloped Hammerhead	-83.00	26.94	Fall	Mako Shark	-86.58	22.64	Spring
Blue Marlin	-96.66	25.57	Summer					Bluefin tuna	-94.35	20.46	Winter	Yellowfin Tuna	-87.94	27.96	Winter	Whale Shark	-90.72	28.04	Summer	Tiger Shark	-82.55	25.89	Summer	Scalloped Hammerhead	-83.13	27.01	Fall	Mako Shark	-87.07	23.74	Spring
Blue Marlin	-96.73	25.54	Summer					Bluefin tuna	-94.09	20.40	Winter	Yellowfin Tuna	-87.94	27.94	Winter	Whale Shark	-90.45	28.07	Summer	Tiger Shark	-82.75	25.79	Summer	Scalloped Hammerhead	-83.11	26.88	Fall	Mako Shark	-87.30	23.96	Spring
Blue Marlin	-96.82	25.43	Summer					Bluefin tuna	-93.93	20.32	Winter	Yellowfin Tuna	-87.92	27.91	Winter	Whale Shark	-89.98	28.36	Summer	Tiger Shark	-82.25	26.55	Summer	Scalloped Hammerhead	-82.93	27.02	Fall	Mako Shark	-88.85	25.74	Spring
Blue Marlin	-96.75	25.28	Summer					Bluefin tuna	-93.88	20.24	Winter	Yellowfin Tuna	-87.91	27.89	Winter	Whale Shark	-88.92	28.39	Summer	Tiger Shark	-82.67	26.14	Summer	Scalloped Hammerhead	-83.07	26.92	Fall	Mako Shark	-90.47	25.28	Spring
Blue Marlin	-96.71	25.20	Summer					Bluefin tuna	-93.88	20.15	Winter	Yellowfin Tuna	-87.90	27.86	Winter	Whale Shark	-89.03	28.20	Summer	Tiger Shark	-82.64	26.39	Summer	Scalloped Hammerhead	-82.96	26.67	Fall	Mako Shark	-91.33	25.21	Spring
Blue Marlin	-96.80	25.14	Summer					Bluefin tuna	-93.79	20.09	Winter	Yellowfin Tuna	-87.89	27.84	Winter	Whale Shark	-88.47	28.29	Summer	Tiger Shark	-82.32	25.92	Fall	Scalloped Hammerhead	-83.09	27.09	Fall	Mako Shark	-91.79	25.11	Spring
Blue Marlin	-96.91	25.15	Summer					Bluefin tuna	-93.54	20.05	Winter	Yellowfin Tuna	-87.88	27.80	Winter	Whale Shark	-88.49	28.20	Summer	Tiger Shark	-82.37	25.90	Fall	Scalloped Hammerhead	-83.16	27.22	Fall	Mako Shark	-92.17	25.36	Spring
Blue Marlin	-96.80	25.00	Summer					Bluefin tuna	-93.36	20.07	Winter	Yellowfin Tuna	-87.88	27.76	Winter	Whale Shark	-87.94	27.87	Summer	Tiger Shark	-82.31	26.04	Fall	Scalloped Hammerhead	-83.26	27.31	Fall	Mako Shark	-92.89	25.62	Spring
Blue Marlin	-96.82	25.01	Summer					Bluefin tuna	-93.23	20.10	Winter	Yellowfin Tuna	-87.89	27.72	Winter	Whale Shark	-88.13	27.88	Summer	Tiger Shark	-82.47	26.16	Fall	Scalloped Hammerhead	-83.23	27.33	Fall	Mako Shark	-93.64	25.43	Spring
Blue Marlin	-96.87	24.85	Summer					Bluefin tuna	-93.18	20.12	Winter	Yellowfin Tuna	-87.90	27.69	Winter	Whale Shark	-88.21	27.86	Summer	Tiger Shark	-82.42	26.28	Fall	Scalloped Hammerhead	-83.23	27.39	Fall	Mako Shark	-93.75	25.40	Spring
Blue Marlin	-96.80	24.73	Summer					Bluefin tuna	-93.40	20.19	Winter	Yellowfin Tuna	-87.93	27.65	Winter	Whale Shark	-90.91	28.05	Summer	Tiger Shark	-81.96	26.00	Fall	Scalloped Hammerhead	-83.28	27.46	Fall	Mako Shark	-94.27	25.45	Spring
Blue Marlin	-96.81	24.62	Summer					Bluefin tuna	-93.90	20.32	Winter	Yellowfin Tuna	-87.99	27.62	Winter	Whale Shark	-90.96	27.91	Summer	Tiger Shark	-80.85	24.70	Winter	Scalloped Hammerhead	-83.28	27.38	Fall	Mako Shark	-94.57	26.46	Spring
Blue Marlin	-96.67	24.32	Summer					Bluefin tuna	-94.41	20.50	Winter	Yellowfin Tuna	-88.07	27.59	Winter	Whale Shark	-90.83	27.75	Summer	Tiger Shark	-84.56	24.42	Winter	Scalloped Hammerhead	-83.20	27.34	Fall	Mako Shark	-94.74	27.17	Spring
Blue Marlin	-96.76	24.37	Summer					Bluefin tuna	-94.85	20.67	Winter	Yellowfin Tuna	-88.17	27.55	Winter	Whale Shark	-90.88	27.64	Summer	Tiger Shark	-82.58	24.35	Winter	Scalloped Hammerhead	-83.18	27.38	Fall	Mako Shark	-95.35	27.72	Spring
Blue Marlin	-96.81	24.36	Summer					Bluefin tuna	-95.17	20.77	Winter	Yellowfin Tuna	-88.29	27.50	Winter	Whale Shark	-90.84	27.46	Summer	Tiger Shark	-80.50	24.84	Winter	Scalloped Hammerhead	-83.28	27.34	Fall	Mako Shark	-95.68	27.84	Spring
Blue Marlin	-96.84	24.01	Summer					Bluefin tuna	-95.23	20.82	Winter	Yellowfin Tuna	-88.41	27.45	Winter	Whale Shark	-90.67	27.33	Summer	Tiger Shark	-80.58	24.84	Winter	Scalloped Hammerhead	-83.25	27.26	Fall	Mako Shark	-95.48	27.62	Spring
Blue Marlin	-96.92	24.00	Summer					Bluefin tuna	-95.09	20.81	Winter	Yellowfin Tuna	-88.51	27.41	Winter	Whale Shark	-90.52	27.02	Summer	Tiger Shark	-81.98	26.37	Fall	Scalloped Hammerhead	-83.23	27.28	Fall	Mako Shark	-95.90	27.51	Spring
Blue Marlin	-96.90	23.70	Summer					Bluefin tuna	-95.00	20.77	Winter	Yellowfin Tuna	-88.60	27.37	Winter	Whale Shark	-90.21	26.91	Summer	Tiger Shark	-82.36	26.03	Fall	Scalloped Hammerhead	-83.18	27.28	Fall	Mako Shark	-96.63	27.25	Spring
Blue Marlin	-96.93	23.50	Summer					Bluefin tuna	-94.98	20.73	Winter	Yellowfin Tuna	-88.68	27.35	Winter	Whale Shark	-90.67	26.82	Summer	Tiger Shark	-83.09	25.51	Fall	Scalloped Hammerhead	-83.09	27.12	Fall	Mako Shark	-96.30	25.70	Spring
Blue Marlin	-96.99	23.39	Summer					Bluefin tuna	-95.03	20.76	Winter	Yellowfin Tuna	-88.76	27.32	Winter	Whale Shark	-91.32	26.69	Summer	Tiger Shark	-83.69	24.77	Fall	Scalloped Hammerhead	-82.87	27.03	Fall	Mako Shark	-96.40	25.14	Spring
Blue Marlin	-96.89	23.15	Summer					Bluefin tuna	-95.19	20.81	Winter	Yellowfin Tuna	-88.84	27.32	Winter	Whale Shark	-92.07	26.47	Summer	Tiger Shark	-83.79	24.80	Fall	Scalloped Hammerhead	-83.08	27.31	Fall	Mako Shark	-96.93	24.35	Spring
Blue Marlin	-96.85	22.82	Summer					Bluefin tuna	-95.44	20.84	Winter	Yellowfin Tuna	-88.91	27.33	Winter	Whale Shark	-92.97	26.33	Summer	Tiger Shark	-83.97	24.81	Fall	Scalloped Hammerhead	-82.93	27.25	Fall	Mako Shark	-96.04	24.82	Spring
Blue Marlin	-96.68	22.56	Summer					Bluefin tuna	-95.58	20.84	Winter	Yellowfin Tuna	-88.49	28.83	Fall	Whale Shark	-93.64	26.11	Summer	Tiger Shark	-83.28	25.01	Fall	Scalloped Hammerhead	-88.38	29.83	Fall	Mako Shark	-95.94	24.61	Spring
Blue Marlin	-94.47	27.37	Summer					Bluefin tuna	-95.55	20.80	Winter	Yellowfin Tuna	-88.56	28.75	Fall	Whale Shark	-93.90	25.98	Summer	Tiger Shark	-82.86	25.39	Fall	Scalloped Hammerhead	-88.31	29.87	Fall	Mako Shark	-95.14	23.91	Spring
Blue Marlin	-94.47	27.26	Summer					Bluefin tuna	-95.47	20.72	Winter	Yellowfin Tuna	-88.65	28.62	Fall	Whale Shark	-93.86	26.30	Summer	Tiger Shark	-82.29	25.99	Fall	Scalloped Hammerhead	-88.36	29.93	Fall	Mako Shark	-94.27	23.05	Spring
Blue Marlin	-94.50	27.08	Summer					Bluefin tuna	-95.39	20.66	Winter	Yellowfin Tuna	-88.77	28.46	Fall	Whale Shark	-93.66	26.52	Summer	Tiger Shark	-82.23	25.94	Fall	Scalloped Hammerhead	-88.12	30.00	Fall	Mako Shark	-94.44	22.19	Spring
Blue Marlin	-94.37	26.88	Summer					Bluefin tuna	-95.30	20.68	Winter	Yellowfin Tuna	-88.80	28.33	Fall	Whale Shark	-93.24	26.77	Summer	Tiger Shark	-81.94	26.20	Fall	Scalloped Hammerhead	-88.19	29.95	Fall	Mako Shark	-94.46	21.64	Spring
Blue Marlin	-94.37	26.59	Summer					Bluefin tuna	-95.14	20.74	Winter	Yellowfin Tuna	-88.79	28.21	Fall	Whale Shark	-93.06	26.72	Summer	Tiger Shark	-83.10	25.50	Fall	Scalloped Hammerhead	-88.35	29.91	Fall	Mako Shark	-94.25	21.04	Spring
Blue Marlin	-94.44	26.56	Summer					Bluefin tuna	-80.00	24.82	Winter	Yellowfin Tuna	-88.72	28.10	Fall	Whale Shark	-92.67	26.92	Summer	Tiger Shark	-83.42	24.80	Fall	Scalloped Hammerhead	-88.48	30.03	Fall	Mako Shark	-93.86	20.09	Spring
Blue Marlin	-94.46	26.41	Summer					Bluefin tuna	-81.41	24.76	Winter	Yellowfin Tuna	-88.65	28.00	Fall	Whale Shark	-92.50	27.08	Summer	Tiger Shark	-83.70	24.76	Fall	Scalloped Hammerhead	-88.35	30.03	Fall	Mako Shark	-94.40	19.72	Spring
Blue Marlin	-94.50	26.47	Summer					Bluefin tuna	-82.78	24.65	Winter	Yellowfin Tuna	-88.57	27.88	Fall	Whale Shark	-92.30	27.24	Summer	Tiger Shark	-83.85	24.71	Fall	Scalloped Hammerhead	-88.32	29.91	Fall	Mako Shark	-94.25	19.68	Spring
Blue Marlin	-94.40	26.34	Summer					Bluefin tuna	-83.89	24.41	Winter	Yellowfin Tuna	-88.49	27.79	Fall	Whale Shark	-92.16	27.36	Summer	Tiger Shark	-83.70	24.69	Fall	Scalloped Hammerhead	-88.31	29.89	Fall	Mako Shark	-93.81	19.10	Spring
Blue Marlin	-94.53	26.30	Summer					Bluefin tuna	-84.71	24.11	Winter	Yellowfin Tuna	-88.42	27.70	Fall	Whale Shark	-92.00	27.37	Summer	Tiger Shark	-83.57	24.93	Fall	Scalloped Hammerhead	-88.28	29.86	Fall	Mako Shark	-93.21	19.28	Spring
Blue Marlin	-94.49	26.29	Summer					Bluefin tuna	-85.55	23.89	Winter	Yellowfin Tuna	-88.36	27.62	Fall	Whale Shark	-91.82	27.58	Summer	Tiger Shark	-83.50	24.95	Fall	Scalloped Hammerhead	-88.18	29.91	Fall	Mako Shark	-92.46	19.87	Spring
Blue Marlin	-94.62	26.04	Summer					Bluefin tuna	-86.36	23.86	Winter	Yellowfin Tuna	-88.32	27.52	Fall	Whale Shark	-91.62	27.74	Summer	Tiger Shark	-82.84	25.44	Fall	Scalloped Hammerhead	-88.32	29.90	Fall	Mako Shark	-92.30	20.32	Spring
Blue Marlin	-94.70	26.11	Summer					Bluefin tuna	-87.04	23.95	Winter	Yellowfin Tuna	-88.31	27.43	Fall	Whale Shark	-91.15	27.53	Summer	Tiger Shark	-82.44	25.73	Fall	Scalloped Hammerhead	-88.34	29.88	Fall	Mako Shark	-94.83	21.68	Spring
Blue Marlin	-94.72	25.99	Summer					Bluefin tuna	-87.53	24.16	Winter	Yellowfin Tuna	-88.33	27.32	Fall	Whale Shark	-90.97	27.52	Summer	Tiger Shark	-82.46	25.73	Fall	Scalloped Hammerhead	-88.22	29.77	Fall	Mako Shark	-90.06	23.14	Spring
Blue Marlin	-94.77	25.90	Summer					Bluefin tuna	-87.82	24.44	Winter	Yellowfin Tuna	-88.37	27.22	Fall	Whale Shark	-90.31	27.70	Summer	Tiger Shark	-83.03	25.10	Fall	Scalloped Hammerhead	-88.19	29.77	Fall	Mako Shark	-89.68	23.64	Summer
Blue Marlin	-94.82	25.73	Summer					Bluefin tuna	-88.02	24.76	Winter	Yellowfin Tuna	-88.44	27.10	Fall	Whale Shark	-89.25	28.16	Summer	Tiger Shark	-82.77	25.93	Winter	Scalloped Hammerhead	-88.21	29.73	Fall	Mako Shark	-88.23	23.95	Summer
Blue Marlin	-94.84	25.67	Summer					Bluefin tuna	-88.15	25.07	Winter	Yellowfin Tuna	-88.51	26.98	Fall	Whale Shark	-88.89	28.44	Summer	Tiger Shark	-83.70	24.66	Winter	Scalloped Hammerhead	-88.16	29.78	Fall	Mako Shark	-88.43	24.02	Summer
Blue Marlin	-94.87	25.64	Summer					Bluefin tuna	-88.18	25.33	Winter	Yellowfin Tuna	-88.57	26.86	Fall	Whale Shark	-88.46	28.70	Summer	Tiger Shark	-83.57	24.64	Winter	Scalloped Hammerhead	-88.25	29.74	Fall	Mako Shark	-88.44	24.09	Summer
Blue Marlin	-94.85	25.68	Summer					Bluefin tuna	-88.04	25.46	Winter	Yellowfin Tuna	-88.59	26.77	Fall	Whale Shark	-87.96	28.85	Summer	Tiger Shark	-83.74	24.74	Winter	Scalloped Hammerhead	-88.21	29.31	Fall	Mako Shark	-88.05	24.23	Summer
Blue Marlin	-94.85	25.68	Summer					Bluefin tuna	-87.69	25.50	Winter	Yellowfin Tuna	-88.61	26.69	Fall	Whale Shark	-87.01	29.25	Summer	Tiger Shark	-83.46	24.89	Winter	Scalloped Hammerhead	-88.20	29.40	Fall	Mako Shark	-87.74	23.92	Summer
Blue Marlin	-94.90	25.71	Summer					Bluefin tuna	-87.61	25.44	Winter	Yellowfin Tuna	-88.61	26.66	Fall	Whale Shark	-90.97	28.05	Spring	Tiger Shark	-82.95	25.07	Winter	Scalloped Hammerhead	-88.16	29.39	Fall	Mako Shark	-88.04	24.35	Summer
Blue Marlin	-94.89	25.68	Summer					Bluefin tuna	-88.06	25.33	Winter	Yellowfin Tuna	-88.62	26.66	Fall	Whale Shark	-90.64	28.02	Spring	Tiger Shark	-83.36	24.67	Winter	Scalloped Hammerhead	-88.35	29.59	Fall	Mako Shark	-88.10	24.16	Summer
Blue Marlin	-96.63	22.32	Summer					Bluefin tuna	-88.76	25.27	Winter	Yellowfin Tuna	-88.66	26.73	Fall	Whale Shark	-90.49	28.01	Spring	Tiger Shark	-82.73	24.63	Winter	Scalloped Hammerhead	-88.20	29.37	Fall	Mako Shark	-87.80	24.07	Summer
Blue Marlin	-96.47	22.14	Summer					Bluefin tuna	-89.40	25.36	Winter	Yellowfin Tuna	-88.74	26.84	Fall	Whale Shark	-90.12	28.04	Spring	Tiger Shark	-83.09	24.60	Winter	Scalloped Hammerhead	-88.27	29.27	Fall	Mako Shark	-88.25	24.10	Summer
Blue Marlin	-96.23	21.69	Summer					Bluefin tuna	-89.75	25.51	Winter	Yellowfin Tuna	-88.84	26.98	Fall	Whale Shark	-90.06	28.08	Spring	Tiger Shark	-83.09	24.62	Winter	Scalloped Hammerhead	-88.23	29.39	Fall	Mako Shark	-88.28	24.06	Summer
Blue Marlin	-95.08	25.48	Summer					Bluefin tuna	-89.94	25.65	Winter	Yellowfin Tuna	-88.95	27.12	Fall	Whale Shark	-89.93	27.99	Spring	Tiger Shark	-83.08	24.60	Winter	Scalloped Hammerhead	-88.22	29.40	Fall	Mako Shark	-87.89	23.38	Summer
Blue Marlin	-95.06	25.43	Summer					Bluefin tuna	-90.16	25.86	Winter	Yellowfin Tuna	-89.05	27.24	Fall	Whale Shark	-90.13	27.93	Spring	Tiger Shark	-82.37	24.52	Winter	Scalloped Hammerhead	-88.23	29.32	Fall	Mako Shark	-87.54	23.04	Summer
Blue Marlin	-95.23	25.32	Summer					Bluefin tuna	-90.40	26.15	Winter	Yellowfin Tuna	-89.15	27.29	Fall	Whale Shark	-90.01	27.86	Spring	Tiger Shark	-82.11	24.85	Winter	Scalloped Hammerhead	-88.19	29.40	Fall	Mako Shark	-87.59	21.98	Summer
Blue Marlin	-95.35	25.32	Summer					Bluefin tuna	-90.55	26.50	Winter	Yellowfin Tuna	-89.22	27.32	Fall	Whale Shark	-90.02	27.83	Spring	Tiger Shark	-82.62	25.67	Winter	Scalloped Hammerhead	-89.67	28.64	Fall	Mako Shark	-86.47	22.31	Summer
Blue Marlin	-95.30	25.19	Summer					Bluefin tuna	-90.48	26.76	Winter	Yellowfin Tuna	-89.39	27.24	Fall	Whale Shark	-89.93	27.68	Spring	Tiger Shark	-81.98	26.16	Winter	Scalloped Hammerhead	-89.49	28.65	Fall	Mako Shark	-86.11	22.16	Summer
Blue Marlin	-95.35	25.26	Summer					Bluefin tuna	-90.34	26.87	Winter	Yellowfin Tuna	-89.66	27.09	Fall	Whale Shark	-89.84	27.60	Spring	Tiger Shark	-82.79	24.48	Winter	Scalloped Hammerhead	-89.80	28.62	Fall	Mako Shark	-87.38	22.03	Summer
Blue Marlin	-95.55	25.41	Summer					Bluefin tuna	-90.23	26.81	Winter	Yellowfin Tuna	-89.45	28.39	Summer	Whale Shark	-89.34	27.22	Summer	Tiger Shark	-82.47	24.35	Winter	Scalloped Hammerhead	-89.85	28.66	Fall	Mako Shark	-86.57	22.09	Summer
Blue Marlin	-95.84	25.36	Summer					Bluefin tuna	-90.21	26.70	Winter	Yellowfin Tuna	-89.22	27.25	Summer	Whale Shark	-89.08	27.17	Summer	Tiger Shark	-82.64	24.46	Winter	Scalloped Hammerhead	-89.41	28.71	Fall	Mako Shark	-86.53	22.04	Summer
Blue Marlin	-95.93	25.47	Summer					Bluefin tuna	-90.27	26.63	Winter	Yellowfin Tuna	-89.18	26.62	Summer	Whale Shark	-88.71	26.92	Summer	Tiger Shark	-82.58	24.41	Winter	Scalloped Hammerhead	-89.29	28.87	Fall	Mako Shark	-86.39	21.35	Summer
Blue Marlin	-96.18	25.46	Summer					Bluefin tuna	-90.12	26.66	Winter	Yellowfin Tuna	-89.36	26.63	Summer	Whale Shark	-87.86	26.55	Summer	Tiger Shark	-82.66	24.39	Winter	Scalloped Hammerhead	-88.94	28.93	Fall	Mako Shark	-89.63	26.35	Spring
Blue Marlin	-96.29	25.42	Summer					Bluefin tuna	-89.73	26.70	Winter	Yellowfin Tuna	-89.41	26.55	Summer	Whale Shark	-87.00	26.44	Summer	Tiger Shark	-82.92	24.56	Winter	Scalloped Hammerhead	-89.05	28.98	Fall	Mako Shark	-89.66	26.84	Spring
Blue Marlin	-96.32	25.33	Summer					Bluefin tuna	-89.26	26.70	Winter	Yellowfin Tuna	-89.47	26.62	Summer	Whale Shark	-86.50	26.65	Summer	Tiger Shark	-82.93	24.59	Winter	Scalloped Hammerhead	-89.11	28.85	Fall	Mako Shark	-89.55	27.61	Spring
Blue Marlin	-96.38	25.32	Summer					Bluefin tuna	-88.81	26.66	Winter	Yellowfin Tuna	-89.49	26.69	Summer	Whale Shark	-86.11	26.55	Summer	Tiger Shark	-82.89	24.51	Winter	Scalloped Hammerhead	-96.82	26.56	Fall	Mako Shark	-89.49	27.96	Spring
Blue Marlin	-96.54	24.95	Fall					Bluefin tuna	-88.53	26.57	Winter	Yellowfin Tuna	-89.51	26.76	Summer	Whale Shark	-85.99	26.90	Summer	Tiger Shark	-81.00	25.01	Fall	Scalloped Hammerhead	-96.76	26.82	Fall	Mako Shark	-89.45	27.98	Spring
Blue Marlin	-96.51	24.73	Fall					Bluefin tuna	-88.29	26.51	Winter	Yellowfin Tuna	-89.54	26.80	Summer	Whale Shark	-86.08	26.94	Summer	Tiger Shark	-81.03	25.10	Fall	Scalloped Hammerhead	-97.02	26.80	Fall	Mako Shark	-89.51	27.92	Spring
Blue Marlin	-96.41	24.68	Fall					Bluefin tuna	-88.09	26.53	Winter	Yellowfin Tuna	-89.62	26.86	Summer	Whale Shark	-86.17	27.27	Summer	Tiger Shark	-81.08	25.10	Fall	Scalloped Hammerhead	-96.97	26.61	Fall	Mako Shark	-89.90	28.01	Spring
Blue Marlin	-96.38	24.61	Fall					Bluefin tuna	-88.15	26.65	Winter	Yellowfin Tuna	-89.73	26.91	Summer	Whale Shark	-86.51	27.45	Summer	Tiger Shark	-81.16	25.10	Fall	Scalloped Hammerhead	-96.84	26.64	Fall	Mako Shark	-89.93	27.90	Spring
Blue Marlin	-96.42	24.58	Fall					Bluefin tuna	-88.29	26.87	Winter	Yellowfin Tuna	-89.88	26.97	Summer	Whale Shark	-86.88	27.79	Summer	Tiger Shark	-81.32	25.11	Fall	Scalloped Hammerhead	-96.82	26.36	Fall	Mako Shark	-89.73	27.89	Spring
Blue Marlin	-96.02	24.59	Fall					Bluefin tuna	-88.45	27.18	Winter	Yellowfin Tuna	-90.03	27.01	Summer	Whale Shark	-86.95	28.08	Summer	Tiger Shark	-81.35	25.12	Fall	Scalloped Hammerhead	-96.95	26.44	Fall	Mako Shark	-89.56	28.09	Spring
Blue Marlin	-95.92	24.53	Fall					Bluefin tuna	-88.69	27.60	Winter	Yellowfin Tuna	-90.18	27.07	Summer	Whale Shark	-86.79	28.36	Summer	Tiger Shark	-81.59	25.17	Fall	Scalloped Hammerhead	-96.86	26.61	Fall	Mako Shark	-89.51	28.49	Spring
Blue Marlin	-95.94	24.53	Fall					Bluefin tuna	-88.75	28.04	Winter	Yellowfin Tuna	-90.29	27.13	Summer	Whale Shark	-86.50	28.43	Summer	Tiger Shark	-81.71	25.16	Fall	Scalloped Hammerhead	-96.89	26.66	Fall	Mako Shark	-89.56	28.17	Spring
Blue Marlin	-95.79	24.43	Fall					Bluefin tuna	-88.57	28.38	Winter	Yellowfin Tuna	-90.36	27.21	Summer	Whale Shark	-86.42	28.27	Summer	Tiger Shark	-82.09	25.19	Fall	Scalloped Hammerhead	-97.00	26.79	Fall	Mako Shark	-89.61	28.04	Spring
Blue Marlin	-95.82	24.46	Fall					Bluefin tuna	-88.34	28.64	Winter	Yellowfin Tuna	-90.39	27.30	Summer	Whale Shark	-86.32	28.62	Summer	Tiger Shark	-82.22	25.24	Fall	Scalloped Hammerhead	-96.96	26.82	Fall	Mako Shark	-89.65	28.10	Spring
Blue Marlin	-95.82	24.61	Fall					Bluefin tuna	-88.19	28.88	Winter	Yellowfin Tuna	-90.37	27.43	Summer	Whale Shark	-86.33	28.48	Summer	Tiger Shark	-82.16	25.18	Fall	Scalloped Hammerhead	-97.00	26.73	Fall	Mako Shark	-89.74	28.42	Spring
Blue Marlin	-96.05	24.61	Fall					Bluefin tuna	-88.26	29.14	Winter	Yellowfin Tuna	-90.27	27.65	Summer	Whale Shark	-86.16	28.60	Summer	Tiger Shark	-82.30	25.19	Fall	Scalloped Hammerhead	-96.93	26.98	Fall	Mako Shark	-89.70	28.24	Spring
Blue Marlin	-96.33	24.59	Fall					Bluefin tuna	-88.42	29.29	Winter	Yellowfin Tuna	-90.10	27.94	Summer	Whale Shark	-86.03	28.65	Summer	Tiger Shark	-82.21	25.21	Fall	Scalloped Hammerhead	-97.03	26.93	Fall	Mako Shark	-89.56	28.20	Spring
Blue Marlin	-96.39	24.48	Fall					Bluefin tuna	-88.41	29.16	Winter	Yellowfin Tuna	-89.90	28.25	Fall	Whale Shark	-86.05	28.51	Summer	Tiger Shark	-82.21	25.18	Fall	Scalloped Hammerhead	-97.07	27.18	Fall	Mako Shark	-89.74	28.20	Spring
Blue Marlin	-96.47	24.44	Fall					Bluefin tuna	-88.18	28.90	Winter	Yellowfin Tuna	-89.59	28.54	Fall	Whale Shark	-85.92	28.23	Summer	Tiger Shark	-82.33	25.37	Fall	Scalloped Hammerhead	-96.73	27.71	Fall	Mako Shark	-89.73	28.25	Spring
Blue Marlin	-96.43	24.42	Fall					Bluefin tuna	-87.78	28.69	Winter	Yellowfin Tuna	-89.28	28.76	Fall	Whale Shark	-86.15	28.10	Summer	Tiger Shark	-82.36	25.35	Fall	Scalloped Hammerhead	-96.85	27.71	Fall	Mako Shark	-89.75	28.46	Spring
Blue Marlin	-96.50	24.40	Fall					Bluefin tuna	-87.40	28.62	Winter	Yellowfin Tuna	-89.00	28.92	Fall	Whale Shark	-85.99	28.11	Summer	Tiger Shark	-81.95	26.34	Fall	Scalloped Hammerhead	-96.98	27.21	Fall	Mako Shark	-89.51	28.52	Spring
Blue Marlin	-96.48	24.41	Fall					Bluefin tuna	-87.16	28.61	Winter	Yellowfin Tuna	-88.87	29.01	Fall	Whale Shark	-86.31	28.23	Summer	Tiger Shark	-82.31	25.86	Fall	Scalloped Hammerhead	-96.94	26.78	Fall	Mako Shark	-89.67	28.48	Spring
Blue Marlin	-96.47	24.42	Fall					Bluefin tuna	-87.13	28.59	Winter	Yellowfin Tuna	-88.84	29.04	Fall	Whale Shark	-86.65	28.53	Summer	Tiger Shark	-82.35	25.78	Fall	Scalloped Hammerhead	-96.98	26.67	Fall	Mako Shark	-89.01	28.41	Spring
Blue Marlin	-96.62	24.39	Fall					Bluefin tuna	-87.24	28.54	Winter	Yellowfin Tuna	-88.80	29.05	Fall	Whale Shark	-86.78	28.39	Summer	Tiger Shark	-82.40	25.57	Fall	Scalloped Hammerhead	-97.12	26.70	Fall	Mako Shark	-89.60	28.58	Spring
Blue Marlin	-96.58	24.31	Fall					Bluefin tuna	-87.38	28.48	Winter	Yellowfin Tuna	-88.73	29.07	Fall	Whale Shark	-86.95	28.01	Summer	Tiger Shark	-82.32	25.54	Fall	Scalloped Hammerhead	-97.14	26.94	Fall	Mako Shark	-89.42	28.60	Spring
Blue Marlin	-96.47	24.24	Fall					Bluefin tuna	-87.59	28.44	Winter	Yellowfin Tuna	-88.61	29.08	Fall	Whale Shark	-87.31	27.69	Summer	Tiger Shark	-82.43	25.49	Fall	Scalloped Hammerhead	-97.13	27.12	Fall	Mako Shark	-89.21	28.54	Spring
Blue Marlin	-95.99	24.03	Fall					Bluefin tuna	-87.90	28.39	Winter	Yellowfin Tuna	-88.45	29.08	Fall	Whale Shark	-87.61	27.41	Summer	Tiger Shark	-82.65	25.53	Fall	Scalloped Hammerhead	-97.09	27.29	Fall	Mako Shark	-89.61	28.34	Spring
Blue Marlin	-95.76	23.81	Fall					Bluefin tuna	-88.34	28.30	Winter	Yellowfin Tuna	-88.31	29.09	Fall	Whale Shark	-88.07	27.06	Summer	Tiger Shark	-83.04	25.48	Fall	Scalloped Hammerhead	-96.97	27.28	Fall	Mako Shark	-89.69	28.09	Spring
Blue Marlin	-95.48	23.66	Fall					Bluefin tuna	-88.92	28.20	Winter	Yellowfin Tuna	-88.22	29.10	Fall	Whale Shark	-88.29	26.54	Summer	Tiger Shark	-83.22	25.37	Fall	Scalloped Hammerhead	-97.06	27.03	Fall	Mako Shark	-89.67	27.95	Spring
Blue Marlin	-95.24	23.49	Fall					Bluefin tuna	-89.17	28.17	Winter	Yellowfin Tuna	-88.19	29.10	Fall	Whale Shark	-88.49	26.32	Summer	Tiger Shark	-83.92	25.32	Fall	Scalloped Hammerhead	-97.03	26.88	Fall	Mako Shark	-89.73	27.78	Spring
Blue Marlin	-95.27	23.31	Fall					Bluefin tuna	-89.38	28.14	Winter	Yellowfin Tuna	-89.45	28.39	Summer	Whale Shark	-88.60	25.70	Summer	Tiger Shark	-84.01	26.28	Fall	Scalloped Hammerhead	-96.81	26.04	Fall	Mako Shark	-89.85	27.81	Spring
Blue Marlin	-95.16	23.35	Fall					Bluefin tuna	-90.18	28.02	Winter	Yellowfin Tuna	-89.47	28.39	Summer	Whale Shark	-88.59	25.66	Summer	Tiger Shark	-84.01	26.07	Fall	Scalloped Hammerhead	-96.80	26.02	Fall	Mako Shark	-89.55	28.54	Spring
Blue Marlin	-95.10	23.40	Fall					Bluefin tuna	-90.10	28.25	Winter	Yellowfin Tuna	-89.50	28.38	Summer	Whale Shark	-88.64	25.33	Summer	Tiger Shark	-84.00	26.09	Fall	Scalloped Hammerhead	-97.16	25.66	Fall	Mako Shark	-89.15	28.51	Spring
Blue Marlin	-94.96	23.23	Fall					Bluefin tuna	-89.22	28.49	Winter	Yellowfin Tuna	-89.54	28.38	Summer	Whale Shark	-88.47	25.32	Summer	Tiger Shark	-84.18	26.47	Fall	Scalloped Hammerhead	-96.93	25.62	Fall	Mako Shark	-89.04	28.55	Spring
Blue Marlin	-95.02	23.22	Fall					Bluefin tuna	-88.94	28.22	Winter	Yellowfin Tuna	-89.59	28.37	Summer	Whale Shark	-88.36	25.44	Summer	Tiger Shark	-83.79	26.20	Fall	Scalloped Hammerhead	-96.89	25.61	Fall	Mako Shark	-89.03	28.56	Spring
Blue Marlin	-94.88	23.30	Fall					Bluefin tuna	-89.36	27.54	Winter	Yellowfin Tuna	-89.63	28.36	Summer	Whale Shark	-88.21	25.52	Summer	Tiger Shark	-83.07	25.50	Fall	Scalloped Hammerhead	-96.76	26.33	Fall	Mako Shark	-88.98	28.75	Spring
Blue Marlin	-94.88	23.33	Fall					Bluefin tuna	-90.12	26.74	Winter	Yellowfin Tuna	-89.66	28.35	Summer	Whale Shark	-87.98	25.86	Summer	Tiger Shark	-82.72	25.74	Fall	Scalloped Hammerhead	-96.74	26.33	Fall	Mako Shark	-88.86	28.70	Spring
Blue Marlin	-94.83	23.24	Fall					Bluefin tuna	-90.87	25.94	Winter	Yellowfin Tuna	-89.68	28.34	Summer	Whale Shark	-88.06	26.04	Summer	Tiger Shark	-82.62	25.78	Fall	Scalloped Hammerhead	-96.80	26.26	Fall	Mako Shark	-88.92	28.65	Spring
Blue Marlin	-94.71	23.36	Fall					Bluefin tuna	-91.25	25.25	Winter	Yellowfin Tuna	-89.67	28.32	Summer	Whale Shark	-87.98	26.02	Summer	Tiger Shark	-82.04	25.92	Fall	Scalloped Hammerhead	-96.86	26.32	Fall	Mako Shark	-89.21	28.67	Spring
Blue Marlin	-94.61	23.37	Fall					Bluefin tuna	-91.37	24.65	Winter	Yellowfin Tuna	-89.66	28.30	Summer	Whale Shark	-87.84	26.12	Summer	Tiger Shark	-81.96	26.16	Winter	Scalloped Hammerhead	-96.88	26.14	Fall	Mako Shark	-88.83	28.50	Spring
Blue Marlin	-94.52	23.35	Fall					Bluefin tuna	-91.32	24.11	Winter	Yellowfin Tuna	-89.65	28.28	Summer	Whale Shark	-87.67	26.39	Summer	Tiger Shark	-82.09	26.09	Winter	Scalloped Hammerhead	-96.91	26.11	Fall	Mako Shark	-88.86	28.41	Spring
Blue Marlin	-94.36	23.39	Fall					Bluefin tuna	-91.10	23.57	Winter	Yellowfin Tuna	-89.65	28.29	Summer	Whale Shark	-87.80	26.54	Summer	Tiger Shark	-82.07	26.09	Winter	Scalloped Hammerhead	-96.91	26.11	Fall	Mako Shark	-89.07	28.17	Spring
Blue Marlin	-94.20	23.39	Fall					Bluefin tuna	-90.80	23.13	Winter	Yellowfin Tuna	-89.67	28.32	Summer	Whale Shark	-87.72	26.55	Summer	Tiger Shark	-82.08	26.10	Winter	Scalloped Hammerhead	-97.06	26.35	Fall	Mako Shark	-89.64	27.90	Spring
Blue Marlin	-94.10	23.40	Fall					Bluefin tuna	-90.46	22.82	Winter	Yellowfin Tuna	-89.67	28.40	Summer	Whale Shark	-87.45	26.77	Summer	Tiger Shark	-82.03	26.06	Winter	Scalloped Hammerhead	-96.89	26.11	Fall	Mako Shark	-89.43	28.13	Spring
Blue Marlin	-94.07	23.41	Fall					Bluefin tuna	-90.11	22.67	Winter	Yellowfin Tuna	-89.60	28.51	Summer	Whale Shark	-87.25	27.18	Summer	Tiger Shark	-81.98	25.83	Winter	Scalloped Hammerhead	-96.85	26.57	Fall	Mako Shark	-89.43	28.20	Spring
Blue Marlin	-94.08	23.48	Fall					Bluefin tuna	-89.75	22.59	Winter	Yellowfin Tuna	-89.44	28.65	Summer	Whale Shark	-87.28	27.27	Summer	Tiger Shark	-81.98	25.69	Winter	Scalloped Hammerhead	-96.82	27.55	Fall	Mako Shark	-89.40	28.33	Spring
Blue Marlin	-94.20	23.50	Fall					Bluefin tuna	-89.37	22.68	Winter	Yellowfin Tuna	-89.29	28.75	Summer	Whale Shark	-87.51	27.48	Summer	Tiger Shark	-82.03	25.63	Winter	Scalloped Hammerhead	-96.74	27.26	Fall	Mako Shark	-89.99	27.78	Spring
Blue Marlin	-94.28	23.55	Fall					Bluefin tuna	-88.80	23.13	Winter	Yellowfin Tuna	-89.10	28.86	Summer	Whale Shark	-87.72	27.50	Summer	Tiger Shark	-82.10	25.63	Winter	Scalloped Hammerhead	-96.49	27.82	Fall	Mako Shark	-90.03	28.06	Summer
Blue Marlin	-94.33	23.46	Fall					Bluefin tuna	-88.17	23.70	Winter	Yellowfin Tuna	-89.03	28.89	Summer	Whale Shark	-87.77	27.53	Summer	Tiger Shark	-82.13	25.72	Winter	Scalloped Hammerhead	-96.51	27.80	Fall	Mako Shark	-89.79	28.08	Summer
Blue Marlin	-94.43	23.41	Fall					Bluefin tuna	-87.59	23.98	Winter	Yellowfin Tuna	-88.94	28.95	Summer	Whale Shark	-87.99	27.56	Summer	Tiger Shark	-80.85	24.70	Spring	Scalloped Hammerhead	-96.40	27.94	Fall	Mako Shark	-89.10	28.44	Summer
Blue Marlin	-94.44	23.48	Fall					Bluefin tuna	-87.15	23.65	Winter	Yellowfin Tuna	-88.91	28.97	Summer	Whale Shark	-88.01	27.44	Summer	Tiger Shark	-81.10	23.75	Spring	Scalloped Hammerhead	-96.45	27.87	Fall	Mako Shark	-89.05	28.30	Summer
Blue Marlin	-94.51	23.36	Fall					Bluefin tuna	-86.90	22.94	Winter	Yellowfin Tuna	-88.89	28.99	Summer	Whale Shark	-87.95	27.40	Summer	Tiger Shark	-81.19	23.84	Spring	Scalloped Hammerhead	-96.33	27.87	Fall	Mako Shark	-89.22	28.11	Summer
Blue Marlin	-94.53	23.36	Fall					Bluefin tuna	-86.77	22.27	Winter	Yellowfin Tuna	-88.86	29.01	Summer	Whale Shark	-88.07	27.63	Summer	Tiger Shark	-81.34	24.56	Spring	Scalloped Hammerhead	-96.41	27.87	Fall	Mako Shark	-90.03	27.67	Summer
Blue Marlin	-94.50	23.42	Fall					Bluefin tuna	-86.94	21.83	Winter	Yellowfin Tuna	-88.79	29.05	Summer	Whale Shark	-87.81	27.60	Summer	Tiger Shark	-81.01	24.98	Spring	Scalloped Hammerhead	-96.39	27.90	Fall	Mako Shark	-90.10	28.18	Summer
Blue Marlin	-94.52	23.40	Fall					Bluefin tuna	-87.44	21.92	Winter	Yellowfin Tuna	-88.71	29.08	Summer	Whale Shark	-87.94	27.62	Summer	Tiger Shark	-80.96	24.86	Spring	Scalloped Hammerhead	-96.42	27.92	Fall	Mako Shark	-89.35	28.47	Summer
Blue Marlin	-94.37	23.53	Fall					Bluefin tuna	-87.74	22.19	Winter	Yellowfin Tuna	-88.71	29.07	Summer	Whale Shark	-87.96	27.72	Summer	Tiger Shark	-79.79	24.42	Spring	Scalloped Hammerhead	-90.21	28.55	Fall	Mako Shark	-88.32	28.57	Summer
Blue Marlin	-94.26	23.45	Fall					Bluefin tuna	-87.21	22.08	Winter	Yellowfin Tuna	-88.77	29.06	Summer	Whale Shark	-88.05	27.90	Summer	Tiger Shark	-82.86	24.92	Summer	Scalloped Hammerhead	-90.09	28.62	Fall	Mako Shark	-88.04	26.96	Summer
Blue Marlin	-94.38	23.34	Fall					Bluefin tuna	-87.34	22.10	Winter	Yellowfin Tuna	-88.98	28.93	Summer	Whale Shark	-87.99	28.08	Summer	Tiger Shark	-86.26	28.19	Summer	Scalloped Hammerhead	-90.00	28.56	Fall	Mako Shark	-88.22	26.08	Summer
Blue Marlin	-94.45	23.24	Fall					Bluefin tuna	-88.21	22.41	Winter	Yellowfin Tuna	-89.21	28.79	Summer	Whale Shark	-87.87	28.28	Summer	Tiger Shark	-86.56	29.32	Summer	Scalloped Hammerhead	-89.05	28.18	Fall	Mako Shark	-88.29	25.84	Summer
Blue Marlin	-94.57	23.15	Fall					Bluefin tuna	-88.86	22.72	Winter	Yellowfin Tuna	-89.47	28.64	Summer	Whale Shark	-87.70	28.31	Summer	Tiger Shark	-83.96	29.12	Summer	Scalloped Hammerhead	-82.90	27.25	Fall	Mako Shark	-87.32	24.75	Summer
Blue Marlin	-94.49	22.95	Fall					Bluefin tuna	-89.17	22.98	Spring	Yellowfin Tuna	-89.38	28.39	Summer	Whale Shark	-87.55	28.34	Summer	Tiger Shark	-83.80	28.55	Summer	Scalloped Hammerhead	-83.25	27.48	Fall	Mako Shark	-86.37	22.34	Summer
Blue Marlin	-94.50	22.89	Fall					Bluefin tuna	-89.26	23.19	Spring	Yellowfin Tuna	-89.44	28.35	Summer	Whale Shark	-87.36	28.66	Summer	Tiger Shark	-83.16	28.41	Summer	Scalloped Hammerhead	-83.31	27.40	Fall	Mako Shark	-87.13	22.53	Summer
Blue Marlin	-94.42	22.87	Fall					Bluefin tuna	-89.20	23.28	Spring	Yellowfin Tuna	-89.55	28.27	Summer	Whale Shark	-87.33	28.66	Summer	Tiger Shark	-83.39	29.13	Summer	Scalloped Hammerhead	-83.20	27.39	Fall	Mako Shark	-86.82	22.17	Summer
Blue Marlin	-94.44	22.91	Fall					Bluefin tuna	-88.99	23.22	Spring	Yellowfin Tuna	-89.71	28.14	Summer	Whale Shark	-87.47	28.73	Summer	Tiger Shark	-83.38	29.31	Summer	Scalloped Hammerhead	-83.29	27.31	Fall	Mako Shark	-86.40	21.60	Summer
Blue Marlin	-90.00	27.87	Summer					Bluefin tuna	-88.74	23.14	Spring	Yellowfin Tuna	-89.87	27.99	Summer	Whale Shark	-87.63	28.83	Summer	Tiger Shark	-83.95	29.23	Summer	Scalloped Hammerhead	-83.28	27.30	Fall	Mako Shark	-84.45	17.84	Summer
Blue Marlin	-91.44	27.79	Summer					Bluefin tuna	-88.60	23.27	Spring	Yellowfin Tuna	-90.00	27.84	Summer	Whale Shark	-87.51	28.62	Summer	Tiger Shark	-83.89	28.48	Summer	Scalloped Hammerhead	-83.27	27.31	Fall	Mako Shark	-84.72	17.06	Summer
Blue Marlin	-91.42	27.55	Summer					Bluefin tuna	-88.58	23.60	Spring	Yellowfin Tuna	-90.08	27.70	Summer	Whale Shark	-87.57	28.25	Summer	Tiger Shark	-85.85	29.60	Summer	Scalloped Hammerhead	-83.25	27.23	Fall	Mako Shark	-84.63	16.40	Summer
Blue Marlin	-91.46	27.54	Summer					Bluefin tuna	-88.52	24.04	Spring	Yellowfin Tuna	-90.11	27.58	Summer	Whale Shark	-87.57	28.31	Summer	Tiger Shark	-85.50	29.42	Summer	Scalloped Hammerhead	-83.24	27.20	Fall	Mako Shark	-82.15	16.71	Summer
Blue Marlin	-91.53	27.60	Summer					Bluefin tuna	-88.35	24.48	Spring	Yellowfin Tuna	-90.10	27.47	Summer	Whale Shark	-87.75	27.60	Summer	Tiger Shark	-85.67	25.42	Summer	Scalloped Hammerhead	-83.27	27.28	Fall	Mako Shark	-82.10	16.65	Summer
Blue Marlin	-91.49	27.64	Summer					Bluefin tuna	-88.12	25.05	Spring	Yellowfin Tuna	-90.08	27.38	Summer	Whale Shark	-88.04	26.74	Summer	Tiger Shark	-87.91	25.02	Summer	Scalloped Hammerhead	-83.29	27.29	Fall	Mako Shark	-81.27	16.40	Summer
Blue Marlin	-91.68	27.58	Summer					Bluefin tuna	-87.84	25.77	Spring	Yellowfin Tuna	-90.08	27.31	Summer	Whale Shark	-88.42	26.58	Summer	Tiger Shark	-88.20	24.83	Summer	Scalloped Hammerhead	-83.26	27.32	Fall	Mako Shark	-80.95	15.17	Summer
Blue Marlin	-91.98	27.50	Summer					Bluefin tuna	-87.61	26.53	Spring	Yellowfin Tuna	-90.11	27.26	Summer	Whale Shark	-88.68	26.29	Fall	Tiger Shark	-88.45	24.38	Summer	Scalloped Hammerhead	-83.26	27.35	Fall	Mako Shark	-81.11	14.65	Summer
Blue Marlin	-92.21	27.61	Summer					Bluefin tuna	-87.54	27.17	Spring	Yellowfin Tuna	-90.18	27.23	Summer	Whale Shark	-88.59	26.11	Fall	Tiger Shark	-89.11	24.15	Summer	Scalloped Hammerhead	-83.20	27.36	Fall	Mako Shark	-81.46	13.89	Summer
Blue Marlin	-92.40	27.53	Summer					Bluefin tuna	-87.59	27.70	Spring	Yellowfin Tuna	-90.27	27.24	Summer	Whale Shark	-88.58	26.00	Fall	Tiger Shark	-90.55	23.29	Summer	Scalloped Hammerhead	-83.27	27.40	Fall	Mako Shark	-82.14	12.74	Summer
[truncated: 2,871 more rows]
